# Supplementary material for: PI3K-AKT activation resculpts integrin signaling to drive filamentous tau-induced proinflammatory astrogliosis
Source: Cell Biosci. 2023 Sep 27;13:179. doi: 10.1186/s13578-023-01128-x (PMC10536728; doi:10.1186/s13578-023-01128-x)
Supplement: Supplementary file 1 — Supplementary Material 1 [file 13578_2023_1128_MOESM1_ESM.xlsx]

## Sheet: Sheet1
gene_id	gene_name	PBS_fpkm	PBS_fpkm	PBS_fpkm	PFF6h_fpkm	PFF6h_fpkm	PFF6h_fpkm	PFF24h_fpkm	PFF24h_fpkm	PFF24h_fpkm	OPN6h_fpkm	OPN6h_fpkm	OPN6h_fpkm	OPN24h_fpkm	OPN24h_fpkm	OPN24h_fpkm	PFF_6hvsPBS_log2FoldChange	PFF_6hvsPBS_pvalue	PFF_6hvsPBS_padj	PFF_24hvsPBS_log2FoldChange	PFF_24hvsPBS_pvalue	PFF_24hvsPBS_padj	OPN_6hvsPBS_log2FoldChange	OPN_6hvsPBS_pvalue	OPN_6hvsPBS_padj	OPN_24hvsPBS_log2FoldChange	OPN_24hvsPBS_pvalue	OPN_24hvsPBS_padj	gene_name	gene_chr	gene_start	gene_end	gene_strand	gene_length	gene_biotype	gene_description	tf_family
ENSMUSG00000029409	U90926	0	0.0574699	0	2.44915	4.47317	4.65826	19.353	24.2876	22.7209	3.65218	4.41425	3.66282	8.43514	10.35	8.26286	7.46821	1.89e-09	1.82e-08	9.95251	6.31e-17	8.45e-16	7.48047	1.53e-09	1.84e-08	8.65591	5.55e-13	5.29e-12	U90926	5	92209893	92215408	-	800	protein_coding	cDNA sequence U90926 [Source:MGI Symbol;Acc:MGI:1930915]	-
ENSMUSG00000042212	Sprr2d	0	0	0	3.96844	3.98349	4.3778	4.02896	6.11902	5.48202	3.03901	1.18268	2.51876	0.506306	1.06654	1.4058	8.28434	2.36e-11	2.65e-10	8.59559	2.74e-12	2.64e-11	7.4096	1.78e-08	1.95e-07	6.2057	9.38e-06	4.3e-05	Sprr2d	3	92339140	92340873	+	681	protein_coding	small proline-rich protein 2D [Source:MGI Symbol;Acc:MGI:1330347]	-
ENSMUSG00000116702	AC241886.2	0	0	0	0.494706	0.301874	0.194906	2.7675	3.80132	4.48124	0.318356	0.129612	0.373796	1.33961	1.82338	1.38291	5.13196	0.0020433	1	8.58206	3.2e-12	3.06e-11	4.85957	0.0065134	0.0251025	7.30194	1.12e-08	7.3e-08	AC241886.2	17	7429287	7430242	-	956	processed_pseudogene	G protein-coupled receptor 31, D17Leh66b region (Gpr31b) pseudogene	-
ENSMUSG00000116935	AC117241.2	0	0	0.0549547	0.704512	0.601859	0.841951	4.59807	4.24416	5.42449	0.888608	0.323015	0.447152	1.74631	1.81768	1.71134	5.29463	0.000159871	0.000799648	7.99408	4.81e-11	4.13e-10	4.92313	0.00100573	0.00498364	6.5593	1.95e-07	1.11e-06	AC117241.2	17	7314888	7315846	-	959	processed_pseudogene	G protein-coupled receptor 31, D17Leh66b region (Gpr31b) pseudogene	-
ENSMUSG00000026390	Marco	0.670749	0.883694	0.574926	43.8368	35.0207	42.2349	152.152	137.836	126.694	28.7431	11.1035	30.1844	68.14	62.1296	61.6684	5.81604	5.22e-205	1.29e-202	7.56918	0	0	5.03255	1.05e-23	2.86e-22	6.44804	1.84e-296	2.25e-293	Marco	1	120474538	120505024	-	1925	protein_coding	macrophage receptor with collagenous structure [Source:MGI Symbol;Acc:MGI:1309998]	-
ENSMUSG00000004296	Il12b	0.0972484	0.0467473	0.0803786	414.925	375.653	415.446	6.07767	9.60707	17.486	147.764	121.42	167.901	1.62769	1.84625	0.99659	12.401	8.68e-144	1.25e-141	7.18352	4e-37	1.38e-35	10.9336	8.34e-109	1e-106	4.2897	9.99e-13	9.31e-12	Il12b	11	44400063	44414033	+	1967	protein_coding	interleukin 12b [Source:MGI Symbol;Acc:MGI:96540]	-
ENSMUSG00000079563	Pglyrp2	0.0213681	0.0205433	0.0235485	0.573589	0.696333	0.360782	2.67086	2.77128	2.67994	0.190388	0.166097	0.41515	1.16648	0.692345	0.875912	4.64202	4.54e-06	3e-05	6.92788	1.73e-15	2.08e-14	3.54904	0.00263798	0.0115331	5.35412	9.35e-09	6.15e-08	Pglyrp2	17	32413100	32424167	-	2238	protein_coding	peptidoglycan recognition protein 2 [Source:MGI Symbol;Acc:MGI:1928099]	-
ENSMUSG00000053338	Tarm1	0.0462942	0	0.025509	0.425128	0.111749	0.210441	2.65607	2.39222	2.96229	0.147313	0.11995	0.10378	0.715242	0.351555	0.441318	3.38383	0.0055444	0.019044	6.78951	9.23e-15	1.05e-13	2.38078	0.0979101	0.229015	4.37572	1.69e-05	7.45e-05	Tarm1	7	3486500	3502624	-	2066	protein_coding	T cell-interacting, activating receptor on myeloid cells 1 [Source:MGI Symbol;Acc:MGI:2442280]	-
ENSMUSG00000030187	Klra2	0.025196	0.0726701	0.0277669	0.0355968	0.27369	0.032724	4.25931	4.05912	4.32083	0.160352	0.228493	0.0376553	1.99828	1.42865	2.08966	1.44797	0.299817	1	6.59216	5e-22	8.87e-21	1.75694	0.175911	0.352447	5.39647	8.53e-14	8.6e-13	Klra2	6	131219223	131247362	-	1898	protein_coding	killer cell lectin-like receptor, subfamily A, member 2 [Source:MGI Symbol;Acc:MGI:101906]	-
ENSMUSG00000050350	Gpr18	0.0957715	0.0306916	0.0351813	1.30796	2.15769	1.78287	5.49477	5.14299	4.41235	1.58472	1.53025	2.09924	0.493221	0.484855	0.760817	5.01702	4.66e-11	5.14e-10	6.50388	3.16e-21	5.42e-20	4.99819	7.12e-11	9.74e-10	3.39013	0.000125697	0.000478461	Gpr18	14	121911253	121915781	-	1498	protein_coding	G protein-coupled receptor 18 [Source:MGI Symbol;Acc:MGI:107859]	-
ENSMUSG00000031779	Ccl22	0.102843	0.197746	0.226673	59.5424	56.3529	78.9666	11.4638	11.5456	21.2953	20.0543	14.7625	20.196	3.28375	4.14441	3.23529	8.53819	1.92e-166	3.75e-164	6.36658	4.63e-39	1.71e-37	6.70962	2.96e-95	3.15e-93	4.31266	4.42e-33	1.12e-31	Ccl22	8	94745590	94751699	+	2325	protein_coding	chemokine (C-C motif) ligand 22 [Source:MGI Symbol;Acc:MGI:1306779]	-
ENSMUSG00000040026	Saa3	8.91844	20.1123	10.2531	171.733	157.562	196.888	1169.34	1166.82	911.768	96.9103	67.8978	108.384	441.738	412.395	472.168	3.74033	1.43e-20	2.62e-19	6.33666	3.4e-55	2.22e-53	2.7924	1.27e-10	1.7e-09	5.04246	1.6e-37	4.75e-36	Saa3	7	46711998	46715700	-	2606	protein_coding	serum amyloid A 3 [Source:MGI Symbol;Acc:MGI:98223]	-
ENSMUSG00000103219	Gm37787	0	0	0	0.577459	0.295991	0.530855	1.42379	1.15959	1.15079	0.208101	0.105905	0.488682	0.336795	1.07602	0.233786	4.92652	0.00413705	1	6.31267	5.17e-06	2.51e-05	4.11097	0.051058	1	5.12722	0.0016351	0.00509392	Gm37787	1	171634879	171636022	+	585	antisense	predicted gene, 37787 [Source:MGI Symbol;Acc:MGI:5611015]	-
ENSMUSG00000015316	Slamf1	0.0155367	0.0298739	0	1.04263	1.55641	1.07956	1.08241	0.976009	1.14329	0.41529	0.74474	0.429561	0.208035	0.0943877	0.259192	6.28257	2.08e-22	4.06e-21	6.0479	3.89e-21	6.64e-20	5.0739	1.33e-12	2.03e-11	3.55105	1.86e-05	8.14e-05	Slamf1	1	171767127	171801184	+	6156	protein_coding	signaling lymphocytic activation molecule family member 1 [Source:MGI Symbol;Acc:MGI:1351314]	-
ENSMUSG00000020178	Adora2a	0.109325	0.06006	0	5.29558	4.33547	4.78706	2.81617	3.84531	4.09739	1.31202	1.29493	1.07368	0.498676	0.695793	0.535981	6.36597	2.24e-41	7.63e-40	5.91471	3.52e-33	1.02e-31	4.40319	6.17e-15	1.09e-13	3.28754	1.74e-07	9.95e-07	Adora2a	10	75316877	75334784	+	3062	protein_coding	adenosine A2a receptor [Source:MGI Symbol;Acc:MGI:99402]	-
ENSMUSG00000027399	Il1a	1.69581	2.28249	1.86885	331.139	367.069	282.044	81.2612	106.899	119.984	118.594	125.729	129.326	18.2902	17.8573	16.7203	7.38369	0	0	5.68514	7.11e-265	2.1e-261	5.98924	0	0	3.13923	5.77e-104	8.12e-102	Il1a	2	129299610	129309972	-	1974	protein_coding	interleukin 1 alpha [Source:MGI Symbol;Acc:MGI:96542]	-
ENSMUSG00000030474	Siglece	0.387955	0.298384	0.171016	1.42507	0.811614	1.34365	14.8919	14.0724	14.6962	0.954689	0.603125	0.96633	7.24593	6.62546	7.76651	2.04793	2.09e-05	0.000123789	5.62134	3.51e-86	4.84e-84	1.54395	0.00401292	0.0165856	4.60817	4.64e-52	2.13e-50	Siglece	7	43651070	43660161	-	1849	protein_coding	sialic acid binding Ig-like lectin E [Source:MGI Symbol;Acc:MGI:1932475]	-
ENSMUSG00000026770	Il2ra	0.025121	0	0.0276842	0.272096	0.282982	0.337141	0.643429	0.873888	0.835874	0.106583	0.238661	0.175202	0.198371	0.110221	0.119738	4.11341	6.94e-08	5.72e-07	5.48613	1.47e-16	1.93e-15	3.325	0.000191232	0.00112461	3.01483	0.000509545	0.00174405	Il2ra	2	11642807	11693193	+	5711	protein_coding	interleukin 2 receptor, alpha chain [Source:MGI Symbol;Acc:MGI:96549]	-
ENSMUSG00000037944	Ccr7	0.0483538	0.0464873	0.0266439	0.614828	0.992124	0.376805	1.83298	1.59227	2.13492	0.215413	0.37586	0.144529	0.273923	0.195838	0.207429	4.01746	3.22e-06	2.17e-05	5.46498	4.21e-14	4.62e-13	2.58932	0.0166065	0.0551582	2.43235	0.0160364	0.0391713	Ccr7	11	99144196	99155077	-	1978	protein_coding	chemokine (C-C motif) receptor 7 [Source:MGI Symbol;Acc:MGI:103011]	-
ENSMUSG00000050440	Hamp	0	0	0	0.329574	0.563105	0	0.8365	1.06363	1.04489	0	0.453324	0	0.120137	0	0.111191	3.76722	0.111513	1	5.45514	0.000375736	0.00136707	2.79048	0.413422	1	1.78423	0.630893	1	Hamp	7	30942368	30944032	-	410	protein_coding	hepcidin antimicrobial peptide [Source:MGI Symbol;Acc:MGI:1933533]	-
ENSMUSG00000055030	Sprr2e	0	0.355301	0.244366	9.81591	8.47486	9.7917	8.32991	8.68729	9.45919	9.87838	2.39391	6.6278	3.42586	3.59227	2.95936	5.54182	7.2e-22	1.39e-20	5.42671	4.69e-21	7.99e-20	4.97005	3.46e-13	5.53e-12	4.01797	6.23e-10	4.58e-09	Sprr2e	3	92352143	92353449	+	647	protein_coding	small proline-rich protein 2E [Source:MGI Symbol;Acc:MGI:1330346]	-
ENSMUSG00000112662	Gm47922	0	0.0477424	0	0.49111	0.419551	0.580468	0.559652	0.905684	0.699076	0.189625	0.0643347	0.371079	0.511488	0.150844	0.284039	4.77379	0.00130449	0.00533255	5.2829	0.000139375	0.000550206	3.5071	0.0608676	1	4.08438	0.0100303	0.025983	Gm47922	10	78121433	78138097	-	963	lincRNA	predicted gene, 47922 [Source:MGI Symbol;Acc:MGI:6097178]	-
ENSMUSG00000045551	Fpr1	1.01134	1.00703	0.437853	16.0742	12.4242	12.619	36.5242	30.3753	31.4787	11.9992	6.78503	11.8756	12.4257	10.7155	10.0886	4.04455	7.76e-59	3.64e-57	5.27206	4.95e-126	1.48e-123	3.62304	2.22e-33	8.03e-32	3.70564	2.55e-51	1.14e-49	Fpr1	17	17876471	17883940	-	1324	protein_coding	formyl peptide receptor 1 [Source:MGI Symbol;Acc:MGI:107443]	-
ENSMUSG00000084143	Gm13400	0	0	0	0.177797	0.15189	0.163448	0.644671	0.892576	1.12739	0.800916	0	0.188078	0	0.254847	0.839782	2.79726	0.320768	1	5.19758	0.00116511	0.00385744	3.80653	0.119171	1	3.92363	0.0710445	0.139208	Gm13400	2	30923978	30924357	-	380	processed_pseudogene	predicted gene 13400 [Source:MGI Symbol;Acc:MGI:3649558]	-
ENSMUSG00000044701	Il27	0.187353	0.0450303	0	28.9838	28.6613	30.6596	1.29566	3.1322	4.25589	11.5062	8.25249	9.93996	0.578918	0.663949	0.580457	8.53222	2.12e-38	6.73e-37	5.15792	1.68e-10	1.37e-09	6.95888	3.83e-24	1.05e-22	2.91401	0.00261415	0.00780463	Il27	7	126589010	126594941	-	1021	protein_coding	interleukin 27 [Source:MGI Symbol;Acc:MGI:2384409]	-
ENSMUSG00000023964	Calcr	0.0122244	0.0117525	0.0404153	0.604472	0.53115	0.857348	0.475923	0.780319	1.03253	0.793546	0.411762	0.420195	0.277004	0.284683	0.233068	4.99206	5.82e-11	6.38e-10	5.15691	1.39e-11	1.25e-10	4.69647	5.13e-09	5.88e-08	3.62875	1.8e-05	7.92e-05	Calcr	6	3685680	3764714	-	3912	protein_coding	calcitonin receptor [Source:MGI Symbol;Acc:MGI:101950]	-
ENSMUSG00000026166	Ccl20	0.26923	1.03535	0.370877	10.5076	9.87019	9.83446	15.1709	21.3116	17.8736	7.02507	5.27549	8.85199	6.27403	5.99724	5.32557	4.16027	1.23e-15	1.82e-14	4.97958	5.63e-20	9.02e-19	3.63478	7.39e-25	2.08e-23	3.33903	2.44e-25	4.55e-24	Ccl20	1	83116766	83119167	+	1421	protein_coding	chemokine (C-C motif) ligand 20 [Source:MGI Symbol;Acc:MGI:1329031]	-
ENSMUSG00000009093	Gstt4	0.0967076	0	0.0532877	0.409885	0.0583602	0.251204	1.93206	1.12684	1.3614	0.0615467	0.18793	0.433588	0.498042	0.636473	1.0141	2.26078	0.128568	1	4.86944	7.04e-07	3.85e-06	2.17963	0.157918	0.326668	3.82693	0.000395886	0.0013862	Gstt4	10	75814943	75822543	-	989	protein_coding	glutathione S-transferase, theta 4 [Source:MGI Symbol;Acc:MGI:1923136]	-
ENSMUSG00000026981	Il1rn	1.06271	1.75265	1.59961	17.9923	19.813	15.8782	41.1788	42.4313	41.442	9.30365	33.1542	11.5436	14.2652	13.3671	12.2557	3.60185	7.23e-154	1.17e-151	4.79217	2.67e-300	1.1e-296	3.60669	3.17e-09	3.72e-08	3.1414	1.3e-129	2.55e-127	Il1rn	2	24336853	24351494	+	5535	protein_coding	interleukin 1 receptor antagonist [Source:MGI Symbol;Acc:MGI:96547]	-
ENSMUSG00000084755	Gm16276	0	0	0	0	0.881195	0	0.561011	1.47951	0.467183	0	0.236467	0	0.188001	0.73925	0	3.11405	0.306052	1	4.58619	0.0119211	0.0308918	NA	NA	NA	3.13857	0.228352	1	Gm16276	17	56014283	56014544	-	262	processed_pseudogene	predicted gene 16276 [Source:MGI Symbol;Acc:MGI:3826598]	-
ENSMUSG00000020826	Nos2	5.051	4.81435	4.1091	136.335	140.018	168.93	64.3198	125.946	145.054	141.578	81.7398	138.614	48.1511	64.1917	46.1668	4.9907	0	0	4.55321	5.5e-37	1.89e-35	4.6904	4.75e-68	3.52e-66	3.46862	3.32e-209	1.78e-206	Nos2	11	78920787	78960254	+	4412	protein_coding	nitric oxide synthase 2, inducible [Source:MGI Symbol;Acc:MGI:97361]	-
ENSMUSG00000077202	Gm25612	0	0	0	0	0	0	1.16655	2.30734	1.45717	0.483092	0	0	0.390923	0	0.361811	NA	NA	NA	4.50005	0.0134429	0.0343104	NA	NA	NA	1.78423	0.630893	1	Gm25612	1	134505338	134505463	+	126	snoRNA	predicted gene, 25612 [Source:MGI Symbol;Acc:MGI:5455389]	-
ENSMUSG00000041782	Lad1	0.0703263	0.0270447	0	1.86791	2.2578	2.59401	0.446719	0.840821	0.972015	0.823531	0.710653	0.945923	0.115897	0.313312	0.0804497	6.07082	5.44e-24	1.13e-22	4.46878	2.95e-10	2.36e-09	4.63124	1.12e-11	1.61e-10	2.33131	0.0165738	0.0403064	Lad1	1	135818598	135833342	+	3400	protein_coding	ladinin [Source:MGI Symbol;Acc:MGI:109343]	-
ENSMUSG00000087281	Gm16015	0.12262	0	0	0	0.147996	0.159257	1.13065	1.4909	0.313851	0	0	0	0.126298	0.869093	0.350678	1.20693	0.687435	1	4.42923	0.00477685	0.0136446	NA	NA	NA	3.29192	0.0704496	0.138286	Gm16015	5	43909215	43909885	-	390	antisense	predicted gene 16015 [Source:MGI Symbol;Acc:MGI:3801811]	-
ENSMUSG00000087966	Gm25390	0	0	0	0	0	0	1.90272	1.41128	2.37674	2.36387	1.8045	0.693881	0.478217	0.470106	0.442604	NA	NA	NA	4.40876	0.0168179	0.0416338	4.22146	0.0393873	1	2.3788	0.415354	1	Gm25390	10	91005741	91005843	+	103	snRNA	predicted gene, 25390 [Source:MGI Symbol;Acc:MGI:5455167]	-
ENSMUSG00000088901	Mir1943	0	0	0	0.925517	0.790661	2.55247	1.34233	3.98253	2.51511	1.66766	0	3.91615	0	1.9899	1.87349	3.53315	0.133189	1	4.38042	0.0198824	0.0481964	3.90582	0.0970321	1	3.3605	0.167988	1	Mir1943	15	79375228	79375300	-	73	miRNA	microRNA 1943 [Source:MGI Symbol;Acc:MGI:3836982]	-
ENSMUSG00000020010	Vnn3	0.924223	1.3709	1.25133	8.09559	8.25457	7.23646	23.7265	22.7421	24.7372	5.31055	5.02887	5.60392	6.44602	6.89817	5.89047	2.73123	9.65e-38	3e-36	4.29476	5.06e-138	1.83e-135	2.16282	3.08e-19	6.8e-18	2.40476	8.26e-30	1.83e-28	Vnn3	10	23851462	23869843	+	1811	protein_coding	vanin 3 [Source:MGI Symbol;Acc:MGI:1347055]	-
ENSMUSG00000042244	Pglyrp3	4.44956	4.61006	4.57033	24.596	21.8464	24.3503	74.7981	95.989	97.9105	15.3411	6.21222	14.5909	42.0926	47.6773	35.1692	2.37423	1.75e-56	7.87e-55	4.26889	1.23e-194	1.49e-191	1.40149	1.09e-07	1.1e-06	3.16217	7.33e-110	1.12e-107	Pglyrp3	3	92014583	92031582	+	1107	protein_coding	peptidoglycan recognition protein 3 [Source:MGI Symbol;Acc:MGI:2685266]	-
ENSMUSG00000022126	Acod1	3.95629	4.66245	3.17455	283.49	278.205	300.037	57.083	82.9613	91.1598	242.968	166.211	247.569	20.863	24.8288	19.3963	6.18283	0	0	4.26023	2.94e-60	2.18e-58	5.79335	2.51e-139	4.37e-137	2.42625	1.61e-76	1.37e-74	Acod1	14	103046977	103056573	+	2623	protein_coding	aconitate decarboxylase 1 [Source:MGI Symbol;Acc:MGI:103206]	-
ENSMUSG00000029379	Cxcl3	0.287096	0.473166	0.512251	9.59939	8.76169	8.30975	4.80425	9.6271	9.67528	4.24591	3.59541	4.45409	4.08357	3.57135	2.50227	4.3922	2.24e-105	1.96e-103	4.21463	1.12e-50	6.3e-49	3.271	7.44e-41	3.24e-39	2.96552	5.07e-31	1.18e-29	Cxcl3	5	90786103	90789600	+	3498	protein_coding	chemokine (C-X-C motif) ligand 3 [Source:MGI Symbol;Acc:MGI:3037818]	-
ENSMUSG00000028064	Sema4a	0.221152	0.22112	0.3802	0.887339	0.629926	1.24082	4.57685	5.06411	5.03782	0.608021	0.527173	0.674243	1.95895	1.81825	1.55165	1.75009	2.48e-07	1.92e-06	4.14054	3.75e-86	5.13e-84	1.13831	0.00147014	0.00693934	2.67347	1.06e-26	2.08e-25	Sema4a	3	88435959	88461182	-	5406	protein_coding	sema domain, immunoglobulin domain (Ig), transmembrane domain (TM) and short cytoplasmic domain, (semaphorin) 4A [Source:MGI Symbol;Acc:MGI:107560]	-
ENSMUSG00000061540	Orm2	0.246823	0.177971	0.068002	0.348711	1.11713	0.560994	3.66672	2.87599	2.44804	0.785415	0.479646	0.645533	0.953348	0.43735	0.823528	2.03522	0.0339622	0.0894011	4.13851	2.14e-10	1.73e-09	1.93758	0.0457046	0.126101	2.11804	0.015078	0.0371173	Orm2	4	63362449	63365878	+	775	protein_coding	orosomucoid 2 [Source:MGI Symbol;Acc:MGI:97444]	-
ENSMUSG00000016529	Il10	0.0365053	0.0350961	0.120691	3.35235	1.45397	1.51719	0.561011	1.77542	0.981084	0.464654	1.51339	0.381899	0.150401	0.2957	0.174001	5.07236	7.53e-11	8.16e-10	4.11554	1.96e-06	1.01e-05	3.64924	0.000138926	0.000837655	1.68077	0.146983	0.253454	Il10	1	131019845	131024974	+	1310	protein_coding	interleukin 10 [Source:MGI Symbol;Acc:MGI:96537]	-
ENSMUSG00000008193	Spib	0.600275	0.881687	0.367514	4.57014	3.60236	4.04972	9.03708	8.73458	8.94115	3.69293	3.84514	2.86577	3.77838	5.26754	3.94207	2.70817	2.14e-26	4.81e-25	3.80402	9.86e-72	1e-69	2.47776	4.8e-19	1.05e-17	2.76483	5.92e-29	1.26e-27	Spib	7	44525993	44532071	-	2868	protein_coding	Spi-B transcription factor (Spi-1/PU.1 related) [Source:MGI Symbol;Acc:MGI:892986]	ETS
ENSMUSG00000004709	Cd244a	0.0686533	0.0565742	0.0648502	0.138562	0.284093	0.0891654	0.844048	0.94404	0.8535	0.137319	0.19059	0.0732873	0.39397	0.317774	0.392679	1.43571	0.0421493	0.106619	3.76788	4.94e-18	7.1e-17	1.08245	0.149623	0.314936	2.50696	1.14e-06	5.95e-06	Cd244a	1	171559193	171609746	+	4876	protein_coding	CD244 molecule A [Source:MGI Symbol;Acc:MGI:109294]	-
ENSMUSG00000027398	Il1b	10.5073	12.7778	7.7104	527.854	583.054	450.241	134.858	141.17	144.963	243.989	299.895	296.26	43.2123	39.0262	42.0023	5.65135	4.02e-135	5e-133	3.72877	7.05e-169	4.86e-166	4.75463	1.91e-101	2.17e-99	1.9656	2.69e-55	1.36e-53	Il1b	2	129364570	129371139	-	1907	protein_coding	interleukin 1 beta [Source:MGI Symbol;Acc:MGI:96543]	-
ENSMUSG00000036067	Slc2a6	4.02115	4.20957	3.10202	41.535	37.8198	48.1058	39.2753	51.1703	53.8058	34.4252	22.478	35.3231	22.2121	27.5657	22.3753	3.48619	1.73e-196	4.11e-194	3.63532	5.92e-147	2.66e-144	3.01777	8.19e-83	7.09e-81	2.63322	1.34e-107	2e-105	Slc2a6	2	27021363	27027998	-	3211	protein_coding	solute carrier family 2 (facilitated glucose transporter), member 6 [Source:MGI Symbol;Acc:MGI:2443286]	-
ENSMUSG00000030830	Itgal	1.26671	1.3088	0.994823	11.2313	10.4822	9.32266	14.5739	14.4057	16.4532	7.68168	6.45102	8.17077	5.62372	4.87968	5.10082	3.11333	1.62e-138	2.14e-136	3.63282	1.54e-190	1.59e-187	2.63453	2.67e-75	2.16e-73	2.08961	9.95e-58	5.49e-56	Itgal	7	127296260	127335138	+	6569	protein_coding	integrin alpha L [Source:MGI Symbol;Acc:MGI:96606]	-
ENSMUSG00000066684	Pilrb1	0.122182	0.0469862	0.134649	0.207142	0.206453	0.412586	1.50215	1.31225	0.938185	0.279932	0.0949734	0.3652	0.553724	0.470106	0.442604	1.4539	0.0899697	0.197537	3.61738	2.99e-10	2.39e-09	1.28246	0.166284	0.338749	2.25132	0.000949619	0.00309823	Pilrb1	5	137852147	137858106	-	1957	protein_coding	paired immunoglobin-like type 2 receptor beta 1 [Source:MGI Symbol;Acc:MGI:2450532]	-
ENSMUSG00000021367	Edn1	0.0447143	0.451377	0.246384	13.3925	15.5966	10.0468	2.0615	3.55647	3.40482	4.61004	7.32793	3.90928	0.80597	0.611203	0.532821	5.70837	3.95e-15	5.67e-14	3.56212	5.94e-16	7.39e-15	4.40648	1.12e-08	1.24e-07	1.35154	0.018286	0.0439476	Edn1	13	42301476	42307990	+	2139	protein_coding	endothelin 1 [Source:MGI Symbol;Acc:MGI:95283]	-
ENSMUSG00000081941	Gm11218	0.078784	0.2651	0.130235	0.723489	0.808246	0.869746	1.81612	2.43468	1.51238	0.300838	0.357233	0.235485	0.608603	1.03702	0.788593	2.32783	0.00132829	0.00542226	3.56083	1.3e-09	9.73e-09	0.905451	0.353619	0.565177	2.31466	0.000834315	0.00275175	Gm11218	4	64856926	64858139	-	1214	processed_pseudogene	predicted gene 11218 [Source:MGI Symbol;Acc:MGI:3651636]	-
ENSMUSG00000019987	Arg1	0.257569	0.144449	0.0473084	0.0909731	0.103623	0.111508	4.22219	0.739425	0.412035	0.0546406	0.333686	0.256624	0.862206	0.347726	0.879844	-0.559143	0.563629	0.725841	3.54309	0.00203359	0.00638016	0.504745	0.571412	0.754115	2.16971	0.000250645	0.000907194	Arg1	10	24915221	24927484	-	2228	protein_coding	arginase, liver [Source:MGI Symbol;Acc:MGI:88070]	-
ENSMUSG00000112573	Gm48324	0.113591	0	0.0834546	0.0534938	0.182797	0	0.581888	0.652193	0.969136	0	0.14716	0.169762	0.350995	0.268366	0.0360952	0.286474	0.871213	1	3.46753	0.000120696	0.000482739	0.678525	0.686149	1	1.70921	0.172389	0.287863	Gm48324	10	10270402	10296929	-	1263	lincRNA	predicted gene, 48324 [Source:MGI Symbol;Acc:MGI:6097778]	-
ENSMUSG00000022372	Sla	0.249886	0.355355	0.200801	1.44893	1.20011	0.791082	3.15753	2.88003	3.09802	0.848173	0.546299	0.956976	1.3298	1.20182	1.26551	2.08343	2.67e-15	3.88e-14	3.46003	3.15e-76	3.7e-74	1.53226	1.26e-07	1.25e-06	2.1931	5.18e-25	9.51e-24	Sla	15	66780819	66831829	-	9186	protein_coding	src-like adaptor [Source:MGI Symbol;Acc:MGI:104295]	-
ENSMUSG00000000982	Ccl3	10.8005	22.4478	13.8978	1120.43	1191.06	1013.14	97.4783	198.94	212.366	469.475	395.505	475.003	31.6372	37.4219	27.6148	6.1361	6.34e-79	4.04e-77	3.39976	1.83e-14	2.05e-13	4.82298	1.24e-48	6.41e-47	1.00095	0.00273855	0.00812599	Ccl3	11	83647844	83649355	-	766	protein_coding	chemokine (C-C motif) ligand 3 [Source:MGI Symbol;Acc:MGI:98260]	-
ENSMUSG00000108024	Gm43912	0.355553	0	0	0.502325	0.429132	0.346339	0.72855	1.89133	1.02381	0.452562	0.806097	0.265687	0.0915545	0.270005	0.254209	1.83425	0.209034	1	3.31201	0.00287781	0.00868977	2.09167	0.147961	0.312569	0.753394	0.655886	0.767077	Gm43912	6	113689855	113690392	+	538	TEC	predicted gene, 43912 [Source:MGI Symbol;Acc:MGI:5690304]	-
ENSMUSG00000034255	Arhgap27	0.275824	0.387015	0.271107	0.452876	0.341901	0.358234	2.87173	3.30832	3.28186	0.360568	0.280074	0.490206	1.17478	1.24543	1.25785	0.295272	0.388716	0.571574	3.30177	2.63e-60	1.96e-58	0.262743	0.473423	0.677562	1.9385	1.22e-16	1.51e-15	Arhgap27	11	103331497	103363692	-	6415	protein_coding	Rho GTPase activating protein 27 [Source:MGI Symbol;Acc:MGI:1916903]	-
ENSMUSG00000019102	Aldh3a1	0.960378	1.04168	0.868409	1.21766	1.39689	0.895511	9.94028	9.18183	9.73795	0.877626	0.446633	1.25127	4.64156	4.06416	4.53065	0.287999	0.413884	0.595772	3.29356	7.82e-62	6.12e-60	-0.171152	0.68633	0.832229	2.16801	2.46e-21	3.81e-20	Aldh3a1	11	61207537	61218421	+	1942	protein_coding	aldehyde dehydrogenase family 3, subfamily A1 [Source:MGI Symbol;Acc:MGI:1353451]	-
ENSMUSG00000027368	Dusp2	1.02663	1.12472	1.3945	26.8834	28.4413	25.6441	11.3254	13.3291	10.7247	10.5755	17.6615	11.9176	2.2624	1.30541	1.38836	4.51838	2.57e-177	5.31e-175	3.29345	2.52e-66	2.24e-64	3.50139	3.97e-57	2.46e-55	0.449945	0.138076	0.241463	Dusp2	2	127336159	127338376	+	2003	protein_coding	dual specificity phosphatase 2 [Source:MGI Symbol;Acc:MGI:101911]	-
ENSMUSG00000038963	Slco4a1	0.17937	0.210767	0.285526	0.56314	0.853927	0.776538	1.37827	2.61505	2.70361	0.8625	0.606763	0.789309	1.13929	1.0897	1.01645	1.70634	2.14e-06	1.47e-05	3.28224	8.54e-25	1.73e-23	1.74166	1.74e-06	1.5e-05	2.23736	4.99e-14	5.1e-13	Slco4a1	2	180456245	180474867	+	4799	protein_coding	solute carrier organic anion transporter family, member 4a1 [Source:MGI Symbol;Acc:MGI:1351866]	-
ENSMUSG00000032380	Dapk2	0.0817003	0.209458	0.180074	0.57713	0.591645	0.919625	1.21371	1.51764	1.67292	0.762604	0.194048	0.569804	0.603081	0.951321	0.55817	2.14628	4.7e-06	3.1e-05	3.19039	3.48e-17	4.72e-16	1.69035	0.00343647	0.0145357	2.13011	1.83e-06	9.23e-06	Dapk2	9	66158223	66272242	+	3512	protein_coding	death-associated protein kinase 2 [Source:MGI Symbol;Acc:MGI:1341297]	-
ENSMUSG00000051726	Kcnf1	0.708991	0.921631	1.08947	1.12863	1.32575	1.03755	6.52721	9.0959	9.5974	1.20748	0.996134	1.10436	3.51757	4.03423	3.20802	0.362034	0.137597	0.274146	3.18364	1.85e-64	1.57e-62	0.279946	0.268853	0.470827	1.95356	2.93e-28	6.09e-27	Kcnf1	12	17172100	17176888	-	4789	protein_coding	potassium voltage-gated channel, subfamily F, member 1 [Source:MGI Symbol;Acc:MGI:2687399]	-
ENSMUSG00000030142	Clec4e	1.95526	2.34278	1.32683	30.6312	34.6193	27.9464	24.4728	14.8729	12.4621	14.7362	18.9045	17.0002	4.06749	3.34509	3.42485	4.04645	2.69e-61	1.32e-59	3.16987	5.07e-17	6.83e-16	3.16055	1.12e-94	1.18e-92	0.907432	1.77e-07	1.01e-06	Clec4e	6	123281789	123289870	-	4965	protein_coding	C-type lectin domain family 4, member e [Source:MGI Symbol;Acc:MGI:1861232]	-
ENSMUSG00000115009	G930009F23Rik	0.339283	0.538207	0.299122	1.17438	0.962312	1.38806	3.64986	3.67832	3.56047	0.604594	0.813164	1.03947	1.43278	1.94096	1.27757	1.57229	1.89e-05	0.000112959	3.16708	5.43e-33	1.56e-31	1.04675	0.0132444	0.0456452	1.9399	3.4e-09	2.33e-08	G930009F23Rik	15	38436225	38455134	-	2819	lincRNA	RIKEN cDNA G930009F23 gene [Source:MGI Symbol;Acc:MGI:3642701]	-
ENSMUSG00000074115	Saa1	0.115792	0.0185537	0.170142	0.708891	0.628891	0.802067	0.9886	1.0559	0.592745	0.221076	0.275019	0.490309	0.437304	0.156322	0.441532	2.8383	2.86e-06	1.94e-05	3.11568	1.26e-07	7.54e-07	1.70254	0.0316691	0.0937576	1.75299	0.017147	0.0415386	Saa1	7	46740497	46742980	-	2478	protein_coding	serum amyloid A 1 [Source:MGI Symbol;Acc:MGI:98221]	-
ENSMUSG00000000182	Fgf23	0.105451	0.380176	0.145263	2.38369	2.89546	1.54077	1.35047	1.57596	2.53036	2.38244	4.20087	1.53656	0.624529	0.774093	0.326707	3.41465	1.65e-13	2.16e-12	3.05919	7.69e-10	5.9e-09	3.66737	5.89e-14	9.88e-13	1.40285	0.0248255	0.0572651	Fgf23	6	127072902	127081408	+	1814	protein_coding	fibroblast growth factor 23 [Source:MGI Symbol;Acc:MGI:1891427]	-
ENSMUSG00000107216	2210412B16Rik	0.384112	0	0	0	0	0	0.787068	1.36216	0.983148	0.366685	0.124406	0.430541	0.395633	0.291692	0.549255	-2.47366	0.449864	1	2.98141	0.00953811	0.0253524	1.24604	0.466105	1	1.64355	0.246466	0.380814	2210412B16Rik	5	130131327	130131824	+	498	TEC	RIKEN cDNA 2210412B16 gene [Source:MGI Symbol;Acc:MGI:1919625]	-
ENSMUSG00000046245	Pilra	0.325003	0.43149	0.306999	1.22444	0.952631	0.623111	3.1712	2.65008	2.47577	0.413677	0.441099	0.693881	0.924552	0.86186	1.19503	1.38756	0.000348695	0.00161816	2.92732	3.05e-26	6.59e-25	0.527295	0.245376	0.443315	1.44999	2.36e-05	0.000101298	Pilra	5	137821952	137836281	-	3090	protein_coding	paired immunoglobin-like type 2 receptor alpha [Source:MGI Symbol;Acc:MGI:2450529]	-
ENSMUSG00000026639	Lamb3	0.108489	0.125161	0.119559	0.28611	0.322985	0.281806	0.829921	0.938011	0.971885	0.303796	0.11244	0.302655	0.446972	0.410098	0.386107	1.33386	0.00193926	0.00757729	2.92193	1.41e-20	2.33e-19	1.01708	0.0476595	0.130239	1.78066	1.46e-06	7.49e-06	Lamb3	1	193207699	193343878	+	6612	protein_coding	laminin, beta 3 [Source:MGI Symbol;Acc:MGI:99915]	-
ENSMUSG00000018916	Csf2	0.358664	1.1494	0.724647	78.8795	83.7636	67.7	2.57224	7.02585	7.11461	55.6196	28.0343	59.8559	2.64753	2.17894	1.36765	6.67635	8.07e-142	1.14e-139	2.8651	1.79e-09	1.33e-08	5.99732	9.14e-28	2.79e-26	1.43072	0.00410476	0.0116987	Csf2	11	54247271	54249667	-	800	protein_coding	colony stimulating factor 2 (granulocyte-macrophage) [Source:MGI Symbol;Acc:MGI:1339752]	-
ENSMUSG00000044162	Tnip3	1.12151	1.01504	1.04766	3.75073	4.72702	3.4082	7.54045	7.76349	6.79512	1.69516	3.70046	2.1475	2.21103	2.30216	2.26772	1.89972	7.79e-45	2.85e-43	2.7639	3.04e-141	1.21e-138	1.23999	4.27e-09	4.94e-08	1.05696	8.79e-19	1.21e-17	Tnip3	6	65525313	65634040	+	10916	protein_coding	TNFAIP3 interacting protein 3 [Source:MGI Symbol;Acc:MGI:3041165]	-
ENSMUSG00000018930	Ccl4	9.7093	24.0329	15.8903	632.53	646.707	625.524	74.5318	134.497	125.74	349.17	402.328	355.833	24.852	29.7128	23.0013	5.25834	6.62e-48	2.55e-46	2.72154	3.56e-10	2.82e-09	4.47357	2.3e-34	8.52e-33	0.609288	0.10596	0.193666	Ccl4	11	83662584	83664683	+	660	protein_coding	chemokine (C-C motif) ligand 4 [Source:MGI Symbol;Acc:MGI:98261]	-
ENSMUSG00000082826	Mif-ps3	0.138614	0.266527	0.152758	0.783336	0.167299	1.62026	1.27813	1.26402	1.24176	1.76434	0	1.45011	0	0.421051	0.396419	2.18926	0.0953219	1	2.71941	0.0123182	0.0317931	2.51098	0.060769	0.158254	0.517856	0.753904	0.839829	Mif-ps3	3	92024567	92024911	+	345	processed_pseudogene	macrophage migration inhibitory factor, pseudogene 3 [Source:MGI Symbol;Acc:MGI:103164]	-
ENSMUSG00000028965	Tnfrsf9	0.298667	0.489825	0.271059	0.620525	0.699744	1.00398	3.02394	2.08271	1.73125	0.872122	1.32011	0.472614	0.687634	1.08511	1.13887	1.12633	0.00887195	0.0286664	2.65236	8.41e-15	9.64e-14	1.32592	0.00405266	0.0167164	1.41858	0.000230269	0.000838979	Tnfrsf9	4	150914562	150946102	+	2722	protein_coding	tumor necrosis factor receptor superfamily, member 9 [Source:MGI Symbol;Acc:MGI:1101059]	-
ENSMUSG00000017400	Stac2	0.198052	0.2197	0.201471	0.172189	0.294199	0.316585	1.26429	1.14228	1.57925	0.310263	0.611846	0.569208	0.439368	0.725002	0.493787	0.342155	0.553687	0.718011	2.64896	3.65e-13	3.73e-12	1.25914	0.0135192	0.0464118	1.38616	0.00192298	0.0059104	Stac2	11	98036623	98053462	-	3139	protein_coding	SH3 and cysteine rich domain 2 [Source:MGI Symbol;Acc:MGI:2144518]	-
ENSMUSG00000040181	Fmo1	4.15711	5.0979	4.46425	18.2732	17.7623	19.8725	23.2073	30.3837	32.4936	17.3513	9.98503	17.584	12.6579	13.5876	13.1254	2.02406	2.02e-101	1.68e-99	2.61705	6.94e-91	1.06e-88	1.70641	5.55e-10	7.02e-09	1.48623	7.05e-61	4.28e-59	Fmo1	1	162829561	162866610	-	6304	protein_coding	flavin containing monooxygenase 1 [Source:MGI Symbol;Acc:MGI:1310002]	-
ENSMUSG00000003206	Ebi3	1.78193	1.95219	1.73541	28.1609	28.7591	26.9646	10.0198	10.497	13.5766	11.0768	11.8111	13.6251	3.96953	4.8253	4.30599	3.93471	2.33e-112	2.21e-110	2.60311	1.62e-31	4.37e-30	2.73074	6.46e-36	2.48e-34	1.22497	1.49e-06	7.61e-06	Ebi3	17	55952640	55957022	+	1154	protein_coding	Epstein-Barr virus induced gene 3 [Source:MGI Symbol;Acc:MGI:1354171]	-
ENSMUSG00000073234	Gm8773	0.264001	0.0362586	0.124688	0.852526	0.54623	0.930672	0.695513	1.1846	0.67572	0.240022	0.635178	0.507277	0.349611	0.343681	0.575245	2.45621	0.00121856	0.00500693	2.56561	0.00049785	0.00177665	1.69929	0.062441	0.161749	1.55106	0.0656008	0.130588	Gm8773	5	5573799	5576203	+	1268	protein_coding	predicted gene 8773 [Source:MGI Symbol;Acc:MGI:3646213]	-
ENSMUSG00000066682	Pilrb2	0.171054	0.164452	0.107719	0.310713	0.530878	0.222162	1.35193	0.742782	0.562911	0.0933107	0.126631	0.584321	0.427878	0.346394	0.396014	1.26127	0.0856957	0.190312	2.55021	1.27e-05	5.88e-05	0.830895	0.348393	0.560308	1.35973	0.0364526	0.0794807	Pilrb2	5	137865827	137871815	-	1957	protein_coding	paired immunoglobin-like type 2 receptor beta 2 [Source:MGI Symbol;Acc:MGI:2450535]	-
ENSMUSG00000089670	Gm16581	0.289537	0.0463935	0.0531802	0.204529	0.174727	0.0626741	0.988799	0.537836	0.802838	0.24569	0.187551	0.144238	0.0497036	0.293164	0.184009	0.176885	0.897015	1	2.54068	0.0032508	0.00966912	0.567614	0.661527	0.816465	0.402014	0.746798	0.834677	Gm16581	1	55127297	55128287	+	991	processed_pseudogene	predicted gene 16581 [Source:MGI Symbol;Acc:MGI:4415001]	-
ENSMUSG00000055202	Zfp811	0.345734	0.425457	0.182886	0.781524	0.567502	0.736412	1.261	2.11584	2.22999	0.492872	0.877895	0.578702	0.640987	0.532097	0.632803	1.11472	0.00619267	0.0209547	2.50972	3.22e-13	3.31e-12	1.01938	0.0204243	0.0653879	0.877021	0.0250017	0.0575888	Zfp811	17	32795676	32809853	-	3458	protein_coding	zinc finger protein 811 [Source:MGI Symbol;Acc:MGI:2682944]	zf-C2H2
ENSMUSG00000044456	Rin3	0.811608	0.854272	1.08719	4.07254	4.3067	4.30727	5.03928	4.97656	5.6321	2.84979	2.32045	2.91735	2.56551	2.40156	2.42114	2.20694	2.89e-51	1.18e-49	2.47812	3.49e-64	2.94e-62	1.55232	2.92e-18	6.15e-17	1.39412	3.04e-19	4.27e-18	Rin3	12	102283048	102390855	+	6835	protein_coding	Ras and Rab interactor 3 [Source:MGI Symbol;Acc:MGI:2385708]	-
ENSMUSG00000018654	Ikzf1	0.894022	0.835637	0.875775	5.63705	5.14539	5.77343	4.88508	5.00729	4.8626	5.86886	4.93318	5.60426	1.67968	1.36621	1.34153	2.66612	5.31e-77	3.33e-75	2.47046	6.94e-67	6.4e-65	2.65055	5.57e-67	4.05e-65	0.71746	0.000141146	0.000532984	Ikzf1	11	11685003	11772926	+	5777	protein_coding	IKAROS family zinc finger 1 [Source:MGI Symbol;Acc:MGI:1342540]	zf-C2H2
ENSMUSG00000056054	S100a8	0.0689077	0.463734	0.455633	1.26558	1.24751	0.715966	2.68272	1.74547	1.05823	0.877084	0.267814	0.308947	0.567796	0.697707	0.394134	1.70818	0.0290222	0.0785672	2.45234	0.000412129	0.00149239	0.562586	0.582459	0.762475	0.715325	0.411308	0.556525	S100a8	3	90668978	90670035	+	694	protein_coding	S100 calcium binding protein A8 (calgranulin A) [Source:MGI Symbol;Acc:MGI:88244]	-
ENSMUSG00000032688	Malt1	0.868008	0.967709	0.934122	7.65154	7.48099	7.27749	4.43397	4.93006	6.10706	4.70462	4.46641	4.57382	1.72513	1.75776	1.33249	3.01407	3.58e-197	8.61e-195	2.44846	5.9e-69	5.71e-67	2.3063	1.69e-86	1.56e-84	0.762884	1.16e-07	6.74e-07	Malt1	18	65430962	65478823	+	11735	protein_coding	MALT1 paracaspase [Source:MGI Symbol;Acc:MGI:2445027]	-
ENSMUSG00000020227	Irak3	3.42143	2.98919	3.32611	11.285	9.73485	10.8135	16.0607	18.2032	20.0119	7.91504	6.58981	9.35173	6.73991	7.20517	7.51535	1.70739	2.31e-45	8.61e-44	2.44695	3.32e-88	4.9e-86	1.28741	1.9e-17	3.88e-16	1.10782	4.01e-20	5.9e-19	Irak3	10	120141648	120202130	-	3676	protein_coding	interleukin-1 receptor-associated kinase 3 [Source:MGI Symbol;Acc:MGI:1921164]	-
ENSMUSG00000015340	Cybb	25.2613	23.3996	22.1042	81.9524	83.6358	86.0858	121.231	122.971	135.226	71.3604	69.7413	72.3434	59.0262	60.4927	54.2616	1.8287	5.82e-164	1.09e-161	2.3906	1.64e-190	1.61e-187	1.58804	2.45e-98	2.7e-96	1.26204	3.51e-75	2.93e-73	Cybb	X	9435252	9487771	-	5808	protein_coding	cytochrome b-245, beta polypeptide [Source:MGI Symbol;Acc:MGI:88574]	-
ENSMUSG00000024053	Emilin2	0.903448	1.0189	0.871179	1.10457	1.27913	1.07184	6.55047	4.24249	4.14677	1.18312	1.29423	0.947737	2.44268	2.5156	2.45124	0.305207	0.154741	0.299529	2.3866	8.28e-34	2.48e-32	0.291378	0.201257	0.387419	1.37134	3.53e-17	4.49e-16	Emilin2	17	71252172	71311978	-	5505	protein_coding	elastin microfibril interfacer 2 [Source:MGI Symbol;Acc:MGI:2389136]	-
ENSMUSG00000022831	Hcls1	6.96969	8.86744	6.51204	14.6899	15.6125	13.7257	45.9292	36.2494	32.9395	11.7641	15.1144	13.0485	15.762	13.8647	16.0868	0.974446	2.76e-14	3.79e-13	2.33156	1.69e-58	1.23e-56	0.830734	9.87e-09	1.1e-07	0.996304	2.29e-16	2.78e-15	Hcls1	16	36934983	36963212	+	2525	protein_coding	hematopoietic cell specific Lyn substrate 1 [Source:MGI Symbol;Acc:MGI:104568]	-
ENSMUSG00000101389	Ms4a4a	9.09532	7.31436	7.24962	8.00085	6.55889	7.35514	52.863	33.0369	34.9929	7.42668	9.11529	9.4894	20.3271	15.3487	18.6497	-0.114791	0.582796	0.740846	2.32131	4.82e-34	1.46e-32	0.130814	0.536686	0.727745	1.16448	2.24e-12	2.03e-11	Ms4a4a	19	11375523	11392790	+	836	protein_coding	membrane-spanning 4-domains, subfamily A, member 4A [Source:MGI Symbol;Acc:MGI:3643932]	-
ENSMUSG00000048621	Gm6377	0.598843	0.690873	0.716515	10.9261	11.7295	7.99987	3.05014	4.17798	2.95604	6.40275	8.91078	6.54607	1.21599	1.29931	1.12543	3.93335	1.93e-82	1.31e-80	2.31549	1.49e-20	2.45e-19	3.44324	2.49e-55	1.46e-53	0.826458	0.00407358	0.0116214	Gm6377	X	109196756	109200439	+	2795	protein_coding	predicted gene 6377 [Source:MGI Symbol;Acc:MGI:3647255]	-
ENSMUSG00000001348	Acp5	0.612497	0.611503	0.674995	2.96211	3.09916	2.90663	4.17544	2.84041	2.59275	1.25937	1.03766	1.021	0.727926	0.477053	0.65126	2.24012	3.31e-15	4.77e-14	2.31184	1.37e-14	1.55e-13	0.803656	0.0370272	0.106535	-0.0656389	0.871842	0.921668	Acp5	9	22126727	22135711	-	2030	protein_coding	acid phosphatase 5, tartrate resistant [Source:MGI Symbol;Acc:MGI:87883]	-
ENSMUSG00000043017	Ptgir	0.817591	0.813612	0.837787	1.82383	2.19863	2.49633	3.95311	4.59253	3.96503	2.0083	1.1707	2.4009	1.96493	2.09136	1.94167	1.4013	4.64e-09	4.3e-08	2.31083	1.96e-32	5.48e-31	1.16865	5.23e-05	0.000345368	1.24709	1.5e-08	9.67e-08	Ptgir	7	16906490	16910905	+	3334	protein_coding	prostaglandin I receptor (IP) [Source:MGI Symbol;Acc:MGI:99535]	-
ENSMUSG00000030786	Itgam	1.45636	1.71129	1.39516	1.46583	1.53946	1.29808	9.74244	7.26233	6.12741	1.26004	2.2197	1.99159	3.5001	2.29382	3.24852	-0.087475	0.651016	0.790018	2.30945	2.28e-39	8.55e-38	0.254162	0.249754	0.448499	0.951042	5.21e-08	3.14e-07	Itgam	7	128062640	128118491	+	5024	protein_coding	integrin alpha M [Source:MGI Symbol;Acc:MGI:96607]	-
ENSMUSG00000000732	Icosl	3.8506	3.57259	2.88604	33.0063	30.4832	37.2929	12.1321	20.0424	19.7645	29.8156	20.6112	31.0166	7.75094	8.98197	6.96651	3.28512	8.04e-206	2.05e-203	2.29976	2.86e-39	1.07e-37	2.97571	3.05e-95	3.22e-93	1.16483	9.98e-20	1.44e-18	Icosl	10	78069302	78083913	+	4620	protein_coding	icos ligand [Source:MGI Symbol;Acc:MGI:1354701]	-
ENSMUSG00000052889	Prkcb	0.943813	0.97949	0.750813	1.19213	1.06369	1.25828	4.91167	4.02782	4.3515	1.04221	1.09317	1.26107	1.15238	1.07588	1.22148	0.38896	0.041797	0.105875	2.27791	8.67e-53	5.24e-51	0.335955	0.0950554	0.223914	0.331145	0.0614447	0.123613	Prkcb	7	122288751	122634402	+	7651	protein_coding	protein kinase C, beta [Source:MGI Symbol;Acc:MGI:97596]	-
ENSMUSG00000028599	Tnfrsf1b	25.89	28.2985	23.4935	123.517	134.348	114.638	123.989	127.379	132.789	97.4584	105.167	105.857	46.2375	48.6365	42.8658	2.2592	1.18e-168	2.35e-166	2.27349	4.02e-158	2.44e-155	1.98425	7.59e-121	1.09e-118	0.791659	1.39e-23	2.4e-22	Tnfrsf1b	4	145213463	145246870	-	3818	protein_coding	tumor necrosis factor receptor superfamily, member 1b [Source:MGI Symbol;Acc:MGI:1314883]	-
ENSMUSG00000028362	Tnfsf8	0.979803	1.00237	0.927503	4.6852	4.09349	5.59594	5.55972	4.49286	3.66531	4.18909	3.95453	5.36915	1.56554	1.95871	1.73635	2.30116	1.19e-35	3.52e-34	2.20658	1.87e-28	4.49e-27	2.20744	6.96e-30	2.3e-28	0.819835	0.00010246	0.000396453	Tnfsf8	4	63831308	63861347	-	3807	protein_coding	tumor necrosis factor (ligand) superfamily, member 8 [Source:MGI Symbol;Acc:MGI:88328]	-
ENSMUSG00000029335	Bmp3	0.297352	0.497172	0.363312	0.566219	0.733376	0.528918	1.94708	1.92559	1.4808	0.436076	0.95469	0.454052	0.71907	0.929408	0.85655	0.656872	0.0217579	0.0615614	2.17605	4.65e-22	8.26e-21	0.667727	0.0495127	0.134278	1.07697	1.16e-05	5.23e-05	Bmp3	5	98854415	98884396	+	7398	protein_coding	bone morphogenetic protein 3 [Source:MGI Symbol;Acc:MGI:88179]	-
ENSMUSG00000042379	Esm1	6.90989	9.03295	9.12287	16.3671	18.5513	19.0447	40.6306	35.8611	35.9559	17.155	17.1652	16.4956	15.902	16.2557	14.0873	1.10552	8.17e-18	1.33e-16	2.13435	1.82e-68	1.74e-66	1.0156	1.66e-14	2.88e-13	0.849962	4.95e-12	4.31e-11	Esm1	13	113209659	113218098	+	2097	protein_coding	endothelial cell-specific molecule 1 [Source:MGI Symbol;Acc:MGI:1918940]	-
ENSMUSG00000049093	Il23r	0.3652	0.295665	0.148276	1.16768	1.11354	1.22323	0.866471	1.07113	1.69729	1.37006	0.522926	1.80972	0.514736	0.642238	0.549697	2.10227	3.98e-07	3e-06	2.1192	1.49e-06	7.81e-06	2.17747	9.32e-06	7.05e-05	1.03393	0.0293877	0.0660636	Il23r	6	67422932	67491855	-	2488	protein_coding	interleukin 23 receptor [Source:MGI Symbol;Acc:MGI:2181693]	-
ENSMUSG00000024401	Tnf	7.17766	7.79824	5.65923	744.344	766.889	625.876	21.4932	34.0568	34.9133	192.785	128.369	189.51	5.49964	5.93813	5.00663	6.68767	0	0	2.09798	1.68e-30	4.37e-29	4.62367	4.39e-86	3.99e-84	-0.364473	0.0278052	0.063112	Tnf	17	35199381	35202007	-	1639	protein_coding	tumor necrosis factor [Source:MGI Symbol;Acc:MGI:104798]	-
ENSMUSG00000065968	Ifitm7	0.34216	0.367653	0.443616	0.426532	0.77735	0.41825	1.62904	1.73342	1.54548	0.435515	0.286826	0.571517	0.539	0.387204	0.402926	0.499264	0.306763	0.48951	2.06285	6.9e-10	5.33e-09	0.156477	0.766146	0.880559	0.17196	0.709017	0.808356	Ifitm7	16	13981699	13986888	-	2376	protein_coding	interferon induced transmembrane protein 7 [Source:MGI Symbol;Acc:MGI:1921732]	-
ENSMUSG00000045502	Hcar2	0.718568	0.5479	0.436904	11.5522	13.6072	9.8475	1.98011	2.35994	2.88564	8.29467	15.7293	9.44289	1.12294	1.00354	0.661383	4.35328	1.36e-74	8.21e-73	2.04427	4.61e-10	3.62e-09	4.28655	4.1e-53	2.3e-51	0.670897	0.096501	0.179358	Hcar2	5	123863570	123865499	-	1930	protein_coding	hydroxycarboxylic acid receptor 2 [Source:MGI Symbol;Acc:MGI:1933383]	-
ENSMUSG00000042367	Gjb3	0.510814	0.818494	0.589743	0.378021	0.440373	0.568658	3.73817	2.85894	1.33858	0.433456	0.787822	0.836116	1.35292	1.30534	1.08985	-0.470499	0.334255	0.518265	2.01827	1.47e-07	8.75e-07	0.0876755	0.851729	0.928636	0.927114	0.00841803	0.0221926	Gjb3	4	127325235	127330844	-	1966	protein_coding	gap junction protein, beta 3 [Source:MGI Symbol;Acc:MGI:95721]	-
ENSMUSG00000046207	Pik3r6	0.660159	0.533128	0.640218	2.29437	1.91226	1.78339	2.78657	2.48826	2.19661	1.61333	1.91576	2.1508	1.23753	1.28338	1.22089	1.70647	7.43e-12	8.71e-11	1.99938	4.58e-18	6.59e-17	1.6263	5.43e-10	6.88e-09	0.997238	0.000106318	0.000410088	Pik3r6	11	68503019	68552698	+	3622	protein_coding	phosphoinositide-3-kinase regulatory subunit 5 [Source:MGI Symbol;Acc:MGI:2144613]	-
ENSMUSG00000054293	P2ry10b	0.19322	0.278642	0.136887	0.331477	0.766245	0.448125	0.706998	0.908952	0.883131	0.140536	0.321841	0.26814	0.440677	0.433203	0.263135	1.34163	0.00696276	0.0232246	1.99347	6.65e-07	3.64e-06	0.249053	0.680463	0.828952	0.856483	0.0771792	0.149399	P2ry10b	X	107148927	107173661	+	3465	protein_coding	purinergic receptor P2Y, G-protein coupled 10B [Source:MGI Symbol;Acc:MGI:2441814]	-
ENSMUSG00000035004	Igsf6	5.25491	4.56589	3.85267	16.0597	17.7533	14.2211	21.4902	16.0623	17.4458	13.5452	11.4224	13.8668	8.58305	8.81594	8.30019	1.8094	2.62e-38	8.31e-37	1.97442	1.19e-37	4.2e-36	1.49898	6.93e-23	1.84e-21	0.874116	6.38e-10	4.69e-09	Igsf6	7	121064067	121074572	-	2175	protein_coding	immunoglobulin superfamily, member 6 [Source:MGI Symbol;Acc:MGI:1891393]	-
ENSMUSG00000093651	Gm5873	0.179444	0.301906	0.148316	0.443658	0.379013	0.174794	1.37885	0.454541	0.688941	0.171303	0.929896	0.335224	0.600687	0.272538	0.384891	0.650656	0.481788	0.657051	1.96259	0.0076192	0.0207838	1.1804	0.195938	0.38052	0.953455	0.24056	0.3736	Gm5873	6	6735427	6736492	-	1066	processed_pseudogene	predicted gene 5873 [Source:MGI Symbol;Acc:MGI:3648385]	-
ENSMUSG00000029084	Cd38	7.44989	6.6541	6.09658	11.4978	11.0243	10.2825	31.7397	23.9406	24.1972	8.74708	12.2635	10.4173	12.3711	11.6882	11.0748	0.696693	1.07e-10	1.14e-09	1.95106	2.02e-52	1.21e-50	0.632395	2.79e-06	2.31e-05	0.763325	2.64e-14	2.77e-13	Cd38	5	43868553	43912375	+	3890	protein_coding	CD38 antigen [Source:MGI Symbol;Acc:MGI:107474]	-
ENSMUSG00000025161	Slc16a3	1.196	1.65126	1.12974	1.18152	1.45435	1.02777	7.73896	4.27322	3.70566	1.11026	3.73963	1.33048	2.57489	1.94849	2.45171	-0.120898	0.586319	0.743654	1.94965	1.27e-15	1.54e-14	0.630625	0.273435	0.475896	0.773274	2.14e-05	9.28e-05	Slc16a3	11	120948480	120960868	+	5318	protein_coding	solute carrier family 16 (monocarboxylic acid transporters), member 3 [Source:MGI Symbol;Acc:MGI:1933438]	-
ENSMUSG00000031596	Slc7a2	61.6005	66.3695	56.4919	210.247	216.802	232.707	178.12	249.882	276.815	219.71	154.713	220.449	110.364	125.343	93.1726	1.83682	7.67e-148	1.18e-145	1.90228	7.41e-47	3.65e-45	1.68476	6.68e-50	3.57e-48	0.800332	2.02e-19	2.87e-18	Slc7a2	8	40862396	40922308	+	9135	protein_coding	solute carrier family 7 (cationic amino acid transporter, y+ system), member 2 [Source:MGI Symbol;Acc:MGI:99828]	-
ENSMUSG00000024743	Syt7	0.736329	0.903844	0.73901	1.90409	1.80122	1.6565	2.86264	2.75777	3.23085	1.60668	1.71196	1.52293	1.21211	1.0917	0.99023	1.16762	4.65e-11	5.14e-10	1.85949	2.71e-31	7.2e-30	1.01932	6.44e-08	6.68e-07	0.432615	0.0212179	0.0499718	Syt7	19	10389090	10453181	+	7274	protein_coding	synaptotagmin VII [Source:MGI Symbol;Acc:MGI:1859545]	-
ENSMUSG00000041992	Rapgef5	1.05855	0.931386	0.910993	3.24999	3.43104	2.65249	3.31487	3.34271	3.70509	2.37575	1.79781	2.14102	0.69348	0.958192	0.837952	1.68385	1.28e-38	4.11e-37	1.80321	3.38e-51	1.93e-49	1.11735	2.93e-14	5e-13	-0.254162	0.105663	0.193301	Rapgef5	12	117516479	117759737	+	12785	protein_coding	Rap guanine nucleotide exchange factor (GEF) 5 [Source:MGI Symbol;Acc:MGI:2444365]	-
ENSMUSG00000096842	Gm10736	9.19652	14.1464	16.8915	20.7885	63.6381	16.7219	82.9146	43.4845	9.41553	25.7525	116.76	64.1395	20.8392	15.5195	11.6893	1.33701	0.00614533	0.0208146	1.73017	0.00191911	0.00605962	2.35846	8.35e-08	8.54e-07	0.222598	0.619805	0.738636	Gm10736	13	111593534	111593611	-	78	processed_pseudogene	predicted gene 10736 [Source:MGI Symbol;Acc:MGI:3704412]	-
ENSMUSG00000019850	Tnfaip3	14.0369	18.6551	13.8573	187.887	175.607	176.42	40.8924	54.9719	54.8827	161.617	118.687	145.402	18.7796	20.1162	15.1603	3.53304	0	0	1.66309	4.47e-35	1.41e-33	3.18795	1.65e-157	3.37e-155	0.181442	0.329629	0.47384	Tnfaip3	10	19000910	19015657	-	7226	protein_coding	tumor necrosis factor, alpha-induced protein 3 [Source:MGI Symbol;Acc:MGI:1196377]	-
ENSMUSG00000060791	Gmfg	0.746952	0.440664	0.748336	0.743502	0.635167	0.595304	2.53932	1.80606	1.89013	0.713063	1.20962	0.532788	1.29392	0.498475	0.906261	0.0282512	0.940852	0.968565	1.66214	1.37e-08	9.21e-08	0.347038	0.391113	0.602787	0.447929	0.231167	0.362304	Gmfg	7	28437447	28448233	+	2817	protein_coding	glia maturation factor, gamma [Source:MGI Symbol;Acc:MGI:1927135]	-
ENSMUSG00000021457	Syk	3.81063	3.7372	3.09049	15.7541	15.4314	12.3331	11.3983	11.3967	11.5185	10.1818	9.59558	10.6418	4.84566	5.37378	5.11784	2.02923	8.9e-82	6.01e-80	1.65612	5.42e-63	4.4e-61	1.50966	3.82e-48	1.97e-46	0.492675	7.1e-07	3.77e-06	Syk	13	52583173	52648792	+	9362	protein_coding	spleen tyrosine kinase [Source:MGI Symbol;Acc:MGI:99515]	-
ENSMUSG00000074183	Gsta1	0.650298	0.769472	0.110254	0.91874	1.87162	2.66372	1.89625	1.21642	1.7925	2.54685	0.194417	0.523314	0.77285	0.861041	0.762982	1.82069	0.00201017	0.00781833	1.62975	0.00451486	0.0129697	1.08672	0.184384	0.364401	0.598551	0.347793	0.493117	Gsta1	9	78230656	78242684	+	956	protein_coding	glutathione S-transferase, alpha 1 (Ya) [Source:MGI Symbol;Acc:MGI:1095417]	-
ENSMUSG00000026979	Psd4	0.409809	0.409594	0.393495	0.58471	0.90598	0.57968	1.16397	1.17579	1.30336	0.449318	0.872596	0.570011	0.580912	0.484784	0.518311	0.773008	0.000616879	0.00271938	1.55249	7.23e-20	1.15e-18	0.637068	0.0118133	0.04145	0.350316	0.0805308	0.154895	Psd4	2	24367580	24414954	+	11786	protein_coding	pleckstrin and Sec7 domain containing 4 [Source:MGI Symbol;Acc:MGI:2674093]	-
ENSMUSG00000030707	Coro1a	5.49875	5.96382	4.60168	8.81253	9.54021	6.60603	17.7988	15.4259	14.9539	6.75843	7.47993	6.98518	6.08846	6.03738	6.79809	0.63247	4.09e-05	0.000229154	1.55103	1.06e-32	3e-31	0.395437	0.00699343	0.0266544	0.200846	0.134134	0.235946	Coro1a	7	126699773	126707787	-	2783	protein_coding	coronin, actin binding protein 1A [Source:MGI Symbol;Acc:MGI:1345961]	-
ENSMUSG00000020573	Pik3cg	1.00457	1.00398	0.931941	1.78008	1.85636	1.48162	2.8027	2.6395	3.26124	1.58929	0.948506	1.5098	1.35621	1.45964	1.39589	0.797172	8.67e-07	6.29e-06	1.53049	8.84e-26	1.87e-24	0.454835	0.0262726	0.0804777	0.483685	0.00137196	0.00433504	Pik3cg	12	32173473	32208659	-	8426	protein_coding	phosphatidylinositol-4,5-bisphosphate 3-kinase catalytic subunit gamma [Source:MGI Symbol;Acc:MGI:1353576]	-
ENSMUSG00000042357	Gjb5	0.583533	0.774726	1.13304	0.824414	2.01226	1.11878	2.67608	2.39314	2.13368	0.742744	1.18797	1.99335	1.31655	1.09728	0.927127	0.676794	0.109978	0.230671	1.50928	3.06e-06	1.53e-05	0.64647	0.141663	0.302215	0.39371	0.295962	0.437602	Gjb5	4	127354809	127358181	-	1721	protein_coding	gap junction protein, beta 5 [Source:MGI Symbol;Acc:MGI:95723]	-
ENSMUSG00000058427	Cxcl2	6.31305	13.2059	8.05304	491.757	513.408	456.455	21.6308	29.6863	27.2859	285.864	193.502	280.004	11.4566	10.4194	9.92006	5.72465	1.01e-67	5.52e-66	1.47888	2.34e-05	0.000104246	4.77797	9.08e-39	3.75e-37	0.170576	0.595704	0.720456	Cxcl2	5	90903871	90905938	+	2068	protein_coding	chemokine (C-X-C motif) ligand 2 [Source:MGI Symbol;Acc:MGI:1340094]	-
ENSMUSG00000004837	Grap	0.826815	0.769257	1.08754	2.60002	3.41223	2.73658	2.43199	2.62133	2.32106	1.42584	2.10776	2.3119	1.3461	1.18824	1.19501	1.71094	5.68e-09	5.22e-08	1.4334	8.46e-07	4.58e-06	1.11919	0.00119853	0.00580908	0.445021	0.18473	0.304207	Grap	11	61653265	61672784	+	1793	protein_coding	GRB2-related adaptor protein [Source:MGI Symbol;Acc:MGI:1918770]	-
ENSMUSG00000107810	Gm18609	0.385125	0.293654	0.146353	0.412769	0.240426	0.413952	0.36736	0.753521	1.1557	0.270457	0.378505	0.218319	0.328284	0.295823	0.379796	0.359192	0.474525	0.651094	1.41928	0.00302945	0.00909057	0.0667045	0.901638	0.953768	0.243041	0.600019	0.723325	Gm18609	6	128185277	128188877	+	3601	processed_pseudogene	predicted gene, 18609 [Source:MGI Symbol;Acc:MGI:5010794]	-
ENSMUSG00000022102	Dok2	0.840427	0.903043	1.14411	0.279377	0.377894	0.192623	3.00521	2.20398	2.34091	0.398526	0.789907	0.615694	1.17115	1.26809	1.35099	-1.75867	1.97e-05	0.000117241	1.35953	2.32e-08	1.51e-07	-0.683003	0.063248	0.163316	0.362821	0.166688	0.280431	Dok2	14	70766036	70778495	+	2902	protein_coding	docking protein 2 [Source:MGI Symbol;Acc:MGI:1332623]	-
ENSMUSG00000076873	Trdv5	1.31019	0.944711	0.481293	8.32965	7.11595	6.66478	2.12535	2.32314	2.79456	3.47429	1.83883	4.07932	1.23703	0.884399	1.04083	2.99798	2.84e-11	3.18e-10	1.35888	0.0205939	0.049719	1.76199	0.00349631	0.0147519	0.166742	0.812768	0.882576	Trdv5	14	54148662	54149294	-	438	TR_V_gene	T cell receptor delta variable 5 [Source:MGI Symbol;Acc:MGI:3704133]	-
ENSMUSG00000098557	Kctd12	11.0534	8.89612	10.0409	45.6107	47.8746	44.1036	18.3458	26.863	29.7265	40.1275	42.3871	40.142	11.263	12.6228	10.206	2.19681	3.82e-160	6.64e-158	1.28938	9.79e-18	1.38e-16	2.02804	1.06e-113	1.32e-111	0.151343	0.120821	0.215824	Kctd12	14	102976581	102982637	-	6057	protein_coding	potassium channel tetramerisation domain containing 12 [Source:MGI Symbol;Acc:MGI:2145823]	-
ENSMUSG00000058809	Hspd1-ps3	1.58296	1.76214	2.81565	2.11869	2.24572	3.02976	5.63357	3.48915	6.21961	5.12549	2.91423	10.376	2.91762	2.53071	2.22381	0.266683	0.357577	0.540975	1.28634	3.95e-06	1.95e-05	1.57513	0.00657224	0.0252717	0.287019	0.276229	0.41595	Hspd1-ps3	11	41498737	41500458	+	1722	processed_pseudogene	heat shock protein 1 (chaperonin), pseudogene 3 [Source:MGI Symbol;Acc:MGI:3651246]	-
ENSMUSG00000022876	Samsn1	0.8043	0.791886	0.74754	2.99822	4.14028	2.55488	1.8764	1.98333	1.93462	1.52945	3.64068	2.24474	0.449146	0.412093	0.4896	2.04747	1.62e-23	3.28e-22	1.27293	4.09e-11	3.52e-10	1.65655	4.06e-10	5.2e-09	-0.828412	0.00183251	0.00565904	Samsn1	16	75858793	76022281	-	4935	protein_coding	SAM domain, SH3 domain and nuclear localization signals, 1 [Source:MGI Symbol;Acc:MGI:1914992]	-
ENSMUSG00000020400	Tnip1	34.1875	36.2715	29.6195	154.159	154.921	160.461	66.3142	82.1762	85.8785	142.379	109.256	135.346	38.762	41.9492	36.5453	2.22778	1.53e-190	3.45e-188	1.19536	1.3e-26	2.84e-25	1.94628	8.11e-78	6.83e-76	0.194012	0.0191663	0.0458495	Tnip1	11	54910785	54962917	-	3539	protein_coding	TNFAIP3 interacting protein 1 [Source:MGI Symbol;Acc:MGI:1926194]	-
ENSMUSG00000050395	Tnfsf15	4.00064	4.56051	3.43261	51.2524	42.7153	55.0399	8.19755	8.67165	10.0204	62.3246	70.3581	64.9143	3.8263	4.52815	4.29049	3.62991	4.5e-225	1.41e-222	1.12911	3.72e-15	4.38e-14	4.03406	0	0	0.0405481	0.780404	0.859521	Tnfsf15	4	63727084	63745113	-	3347	protein_coding	tumor necrosis factor (ligand) superfamily, member 15 [Source:MGI Symbol;Acc:MGI:2180140]	-
ENSMUSG00000034258	Flvcr2	1.14642	0.800381	1.38372	1.58109	2.05901	1.77255	2.41899	2.254	2.39285	1.84138	1.43216	1.46856	1.20892	0.939674	0.871692	0.706022	0.00470515	0.0165534	1.05811	3.89e-06	1.92e-05	0.511037	0.0553765	0.146842	-0.172042	0.520257	0.65628	Flvcr2	12	85746539	85813585	+	3504	protein_coding	feline leukemia virus subgroup C cellular receptor 2 [Source:MGI Symbol;Acc:MGI:2384974]	-
ENSMUSG00000020901	Pik3r5	11.9943	12.7573	12.0976	50.8364	54.328	53.3699	25.0537	24.7509	27.1821	47.3138	42.8434	48.535	12.6025	13.6189	12.5265	2.10321	7.39e-206	1.91e-203	1.03035	9.38e-37	3.19e-35	1.90724	5.57e-119	7.68e-117	0.0383497	0.612097	0.733186	Pik3r5	11	68432121	68497849	+	5550	protein_coding	phosphoinositide-3-kinase regulatory subunit 5 [Source:MGI Symbol;Acc:MGI:2443588]	-
ENSMUSG00000032691	Nlrp3	3.83094	4.29502	3.24757	35.3884	33.8456	31.4301	7.89813	8.04981	7.66332	26.9615	21.7917	28.4857	3.94585	2.87637	3.15757	3.14037	2.92e-213	7.87e-211	1.01992	3.76e-15	4.42e-14	2.75643	3.24e-105	3.75e-103	-0.22513	0.141053	0.24544	Nlrp3	11	59541568	59566956	+	4057	protein_coding	NLR family, pyrin domain containing 3 [Source:MGI Symbol;Acc:MGI:2653833]	-
ENSMUSG00000026121	Sema4c	5.38296	5.07507	4.48646	11.6208	11.4481	11.1698	10.71	10.5074	9.43398	10.1383	15.9034	10.1455	5.405	4.89164	4.94294	1.19298	1.45e-31	3.79e-30	1.00428	5.11e-19	7.77e-18	1.27124	3.18e-16	6.08e-15	-0.00711196	0.949679	0.971367	Sema4c	1	36548639	36558349	-	4593	protein_coding	sema domain, immunoglobulin domain (Ig), transmembrane domain (TM) and short cytoplasmic domain, (semaphorin) 4C [Source:MGI Symbol;Acc:MGI:109252]	-
