# Supplementary material for: PI3K-AKT activation resculpts integrin signaling to drive filamentous tau-induced proinflammatory astrogliosis
Source: Cell Biosci. 2023 Sep 27;13:179. doi: 10.1186/s13578-023-01128-x (PMC10536728; doi:10.1186/s13578-023-01128-x)
Supplement: Supplementary file 2 — Supplementary Material 2 [file 13578_2023_1128_MOESM2_ESM.xlsx]

## Sheet: Sheet1
	A=PBS			B=tau PFF+DMSO			C=PFF+MK2206			D=PFF+PI103			E=PFF+PDTC			F=PFF+PF-562271			PFF vs PBS			PFF+MK2206 vs PBS			PFF+PI103 vs PBS			PFF+PDTC vs PBS			PFF+PF-562271 vs PBS			PFF+MK2206 vs PFF			PFF+PI103 vs PFF			PFF+PDTC vs PFF			PFF+PF-562261 vs PFF
gene_id	A1_fpkm	A2_fpkm	A3_fpkm	B1_fpkm	B2_fpkm	B3_fpkm	C1_fpkm	C2_fpkm	C3_fpkm	D1_fpkm	D2_fpkm	D3_fpkm	E1_fpkm	E2_fpkm	E3_fpkm	F1_fpkm	F2_fpkm	F3_fpkm	PFFvsPBS_log2FoldChange	PFFvsPBS_pvalue	PFFvsPBS_padj	MK2206vsPBS_log2FoldChange	MK2206vsPBS_pvalue	MK2206vsPBS_padj	PI103vsPBS_log2FoldChange	PI103vsPBS_pvalue	PI103vsPBS_padj	PDTCvsPBS_log2FoldChange	PDTCvsPBS_pvalue	PDTCvsPBS_padj	PF271vsPBS_log2FoldChange	PF271vsPBS_pvalue	PF271vsPBS_padj	MK2206vsPFF_log2FoldChange	MK2206vsPFF_pvalue	MK2206vsPFF_padj	PI103vsPFF_log2FoldChange	PI103vsPFF_pvalue	PI103vsPFF_padj	PDTCvsPFF_log2FoldChange	PDTCvsPFF_pvalue	PDTCvsPFF_padj	PF271vsPFF_log2FoldChange	PF271vsPFF_pvalue	PF271vsPFF_padj	gene_name	gene_chr	gene_start	gene_end
ENSMUSG00000021384	0.743422	1.095	0.678404	0	0.0199803	0	0.151407	0.0757632	0.0390382	0.114512	0.337154	0.160735	0.381849	0.717947	0.353975	0.161909	0.466588	0.208804	-6.83824	6.24811e-08	4.62916e-07	-3.23168	4.78398e-08	3.50873e-07	-2.02183	7.62933e-05	0.000349447	-0.82225	0.0559241	0.117884	-1.56982	0.00267903	0.00625754	3.63137	0.0413855	1	4.84547	0.00125472	0.00518375	6.05469	5.71047e-06	3.20883e-05	5.2401	0.000463669	0.00112542	Susd3	13	49230690	49248706
ENSMUSG00000063193	4.14539	3.6153	3.94187	0.0377218	0.0194324	0.0638085	0.220881	0.27632	0.265773	0.148496	0.382559	0.234491	0.16712	0.213356	0.240987	0.0674865	0.037816	0.0846157	-6.6109	3.37376e-26	6.46798e-25	-3.93225	1.49009e-38	4.56527e-37	-3.91021	3.38255e-36	9.06296e-35	-4.25024	3.50762e-39	9.68631e-38	-5.91806	8.82979e-31	1.29997e-29	2.70067	0.00361471	0.0166661	2.71981	0.00449759	0.0160268	2.3821	0.0165359	0.0466311	0.644197	0.661045	0.748788	Cd300lb	11	114922781	114934386
ENSMUSG00000067714	1.33027	1.29506	1.82414	0.036315	0.0374153	0	0.141763	0	0	0	0	0	0.107258	0	0.0662856	0.0433131	0	0	-5.85957	1.62539e-07	1.15616e-06	-4.95162	1.21561e-08	9.39485e-08	-7.88297	6.26644e-10	5.24024e-09	-4.67703	5.0841e-09	3.26085e-08	-6.78187	1.41556e-07	5.19576e-07	0.955955	0.703319	1	-1.96465	0.62687	1	1.22615	0.586063	1	-0.912736	0.794517	1	Lpar5	6	125067920	125082472
ENSMUSG00000009633	1.18382	1.78331	0.906536	0.0631656	0	0	0	0	0.0635772	0.248658	0	0	0	0.129915	0.115296	0	0.0633233	0	-5.75779	1.93065e-05	0.000105752	-5.85053	1.50743e-05	8.27887e-05	-4.00493	7.71536e-05	0.000353063	-4.00471	4.16525e-05	0.000170874	-5.79129	3.15541e-05	9.32076e-05	-0.0645337	0.987284	1	1.82542	0.532779	1	1.78487	0.510245	1	-0.0564442	0.988963	1	G0s2	1	193272161	193273217
ENSMUSG00000041673	0.134551	0.0521535	0.188898	0	0	0	0	0	0.0529911	0.0863561	0.101702	0.116365	0.0345552	0.0360945	0	0.0627936	0	0.0157463	-5.18977	0.00157782	0.00604265	-2.82823	0.0418411	0.102842	-0.264039	0.768776	0.868338	-2.4463	0.0544548	0.115241	-2.29592	0.0913314	0.155451	2.40734	0.515856	1	4.94523	0.00400833	1	2.79597	0.364945	1	2.91462	0.378474	1	Lrrc18	14	32991382	33015291
ENSMUSG00000034584	0.0311893	0.0233151	0.0562976	0	0	0	0	0.0153251	0.0263218	0	0.0252587	0	0	0	0	0.00623817	0.01573	0	-5.17691	0.0015055	0.00579649	-1.40455	0.208319	0.363465	-2.12808	0.107596	0.212768	-5.31597	0.00133271	0.00424388	-2.32987	0.0844573	0.14525	3.80533	0.107202	1	3.0957	0.324488	1	NA	NA	NA	2.83245	0.402983	1	Exph5	9	53301670	53377514
ENSMUSG00000046006	0.135133	0.0982108	0.308287	0	0	0	0	0.103287	0	0	0	0	0	0	0	0	0	0	-5.12749	0.00197335	0.00740027	-2.3745	0.0790048	0.172167	-5.29888	0.00174973	0.00619151	-5.26657	0.00175477	0.00545968	-5.15766	0.0036026	0.00825036	2.77681	0.407886	1	NA	NA	NA	NA	NA	NA	NA	NA	NA	Gapt	13	110352616	110357199
ENSMUSG00000076824	0.51932	0.679368	1.91383	0	0	0	0	0	0	0	0	0	0	0.313453	0	0	0	0	-5.12393	0.00214753	0.00799811	-5.21942	0.00190429	0.00702784	-5.29506	0.00190696	0.00669608	-3.37759	0.0280748	0.065554	-5.15351	0.00388066	0.00885331	NA	NA	NA	NA	NA	NA	1.8202	0.651674	1	NA	NA	NA	Trav14n-3	14	53370077	53370575
ENSMUSG00000099446	0.23691	0.241051	0.457325	0	0	0	0.180935	0	0.0466518	0	0.134303	0	0	0	0.126903	0.0552817	0.232328	0.457466	-5.10821	0.00189973	0.00714796	-2.026	0.0999998	0.207784	-2.80527	0.047537	0.109999	-2.84846	0.0438185	0.0960318	-0.282635	0.784838	0.853898	3.11074	0.270674	1	2.35834	0.537159	1	2.25123	0.56916	1	4.78698	0.0152518	0.0298514	2310005E17Rik	13	98424109	98435065
ENSMUSG00000043008	2.26349	2.83574	2.53463	0.0632624	0.108632	0.0475609	0.308696	0.453113	0.275923	0.269793	0.386985	0.244695	0.166088	0.260229	0.134718	0.503023	0.232541	0.283814	-5.10141	5.47051e-22	9.05603e-21	-2.8716	2.90964e-18	4.38357e-17	-3.06571	2.71206e-19	4.02494e-18	-3.80016	1.53878e-22	2.35348e-21	-2.91674	1.43929e-15	9.09399e-15	2.26138	0.00428278	0.0192581	2.07005	0.0121896	0.0375387	1.35023	0.154652	0.292128	2.18388	0.0133959	0.026473	Klhl6	16	19946496	19983037
ENSMUSG00000088139	11.1592	3.24407	3.13331	0	0	0	1.70453	5.11762	0	1.7189	0.843479	0	0.859767	4.49033	0	4.16631	2.62641	0	-5.10114	0.00241862	0.0088942	-1.3497	0.254567	0.421214	-2.79274	0.0453312	0.105671	-1.75666	0.164676	0.284809	-1.38892	0.276633	0.386973	3.77788	0.114316	1	2.36782	0.4954	1	3.39815	0.205281	1	3.7134	0.165143	0.246026	Gm27343	2	152417262	152417324
ENSMUSG00000097724	0.0729814	0.114568	0.153689	0	0	0	0.0167215	0	0.0517369	0	0.0165491	0.0852082	0.0337373	0.0528603	0.0938238	0.0408716	0	0.0922419	-5.09187	0.0020135	0.007538	-2.31798	0.0684922	0.153731	-1.67627	0.170699	0.303792	-0.930841	0.356863	0.514983	-1.32356	0.285174	0.396418	2.81157	0.355118	1	3.41146	0.202497	1	4.18977	0.0388675	0.096209	3.73277	0.163065	0.243625	Gm26850	3	63963633	63968659
ENSMUSG00000076823	1.08492	0.189238	1.25659	0	0	0	0	0	0	0	0.49203	0	0	0	0	0	0.638363	0	-5.08134	0.0028659	0.0103537	-5.17835	0.00254593	0.00910748	-2.35615	0.0994577	0.199585	-5.22064	0.00256203	0.00770604	-1.94938	0.188078	0.28361	NA	NA	NA	2.77358	0.416497	1	NA	NA	NA	3.09418	0.372478	1	Trav13n-4	14	53362267	53364106
ENSMUSG00000062585	1.36533	1.14968	1.35085	0	0.0711755	0.0467427	0.0269676	0.175428	0.0417195	0	0.0266897	0.0801618	0.0136025	0.0710424	0.0378288	0.049437	0.166212	0.0867789	-5.04445	2.39984e-17	3.28185e-16	-3.97361	1.01587e-16	1.41934e-15	-5.06948	5.12593e-18	7.21062e-17	-5.01441	2.50942e-18	3.06012e-17	-3.6386	3.04343e-15	1.87887e-14	1.08428	0.379833	1	-0.0731796	0.962842	1	0.0626232	0.965155	0.981927	1.35414	0.273443	0.371836	Cnr2	4	135895394	135920207
ENSMUSG00000038204	0.300654	0.699222	0.351743	0.019607	0.0202011	0	0	0	0	0.15437	0	0	0.0772135	0	0.0357886	0.140312	0.235871	0.0175926	-5.04041	2.68232e-05	0.000143261	-6.98154	2.34835e-07	1.60689e-06	-3.12355	0.0687223	0.148636	-3.59207	4.46141e-05	0.000182093	-1.78571	0.0216034	0.0432393	-1.88176	0.638567	1	1.95786	0.371984	1	1.49412	0.488961	1	3.25147	0.0506599	0.0889892	Asb10	5	24532697	24540978
ENSMUSG00000107761	1.89688	0.620368	0.915422	0.0927778	0	0	0	0.453078	0.0933823	0	0	0	0	0	0	0	0	0	-5.0202	0.000561964	0.00238556	-2.63951	0.0116519	0.0345227	-6.15395	3.85305e-05	0.000185096	-6.12142	3.93201e-05	0.000162102	-6.01558	9.87027e-05	0.000277972	2.40814	0.316494	1	NA	NA	NA	NA	NA	NA	NA	NA	NA	2010008C14Rik	6	125083437	125084029
ENSMUSG00000097463	0.179401	0.0521535	0.0787074	0	0	0	0	0	0	0.0345425	0.0169503	0	0	0	0	0	0.0879658	0	-4.91637	0.00428067	0.014783	-5.01226	0.00383879	0.0130724	-2.60633	0.0675102	0.146555	-5.05568	0.0038632	0.0112094	-1.78739	0.231126	0.335241	NA	NA	NA	2.36782	0.4954	1	NA	NA	NA	3.09418	0.372478	1	4930448E22Rik	9	46326393	46329527
ENSMUSG00000051212	1.46109	1.03356	1.11109	0.0381138	0.0392686	0.0429811	0.0929903	0	0	0	0.128845	0	0.0375236	0	0.0347845	0.113646	0.0764179	0	-4.89779	1.5755e-12	1.67096e-11	-5.25681	4.34066e-12	4.44906e-11	-4.79435	0.00158852	0.00567132	-5.62622	6.44753e-12	5.289e-11	-4.3172	2.56396e-11	1.23045e-10	-0.339233	0.849475	1	0.130648	0.939945	1	-0.715672	0.681644	1	0.618457	0.698417	0.779078	Gpr183	14	121952551	121965195
ENSMUSG00000103013	1.32231	1.15322	0.464102	0	0	0	0.336631	0	0	0.339469	0	0	0	0	0.62961	1.02852	0.345797	0.464246	-4.87075	0.00477944	0.016304	-3.11284	0.0483169	0.115557	-3.14866	0.0485889	0.11195	-2.20702	0.124679	0.22739	-0.68923	0.545823	0.660401	1.7806	0.659311	1	1.78756	0.657472	1	2.66598	0.449569	1	4.17311	0.0576518	0.0997335	Gm37503	1	74287542	74287860
ENSMUSG00000086111	0.250933	0.0972643	0.205501	0	0	0	0.0319409	0	0.0658842	0.0322102	0.158058	0	0	0	0	0	0	0.0587326	-4.85222	0.00491298	0.0167001	-2.49681	0.0749328	0.164936	-1.53461	0.238452	0.392879	-4.99145	0.00445215	0.0127448	-3.11405	0.0662919	0.118085	2.39304	0.480986	1	3.36041	0.214035	1	NA	NA	NA	1.64168	0.685473	1	Gm15326	13	111867936	111874730
ENSMUSG00000105769	1.29392	1.12846	0.151379	0	0	0	0.329402	0.988989	0.169864	0	0	0	0	0	0	0	0	0.302851	-4.71182	0.0100741	0.0314895	-0.78764	0.512467	0.678878	-4.88273	0.00924996	0.0272368	-4.8507	0.00924396	0.0245905	-2.98626	0.0974022	0.164143	3.95302	0.0658055	1	NA	NA	NA	NA	NA	NA	1.64168	0.685473	1	Gm43351	3	130874073	130876824
ENSMUSG00000100280	0.233468	0.0339355	0.081942	0	0	0	0	0	0	0	0	0	0.0224846	0.0234862	0.083373	0	0.137371	0.0204918	-4.70578	0.0098396	0.0308042	-4.80245	0.00893483	0.0274553	-4.878	0.00898285	0.0265246	-1.43074	0.273481	0.420339	-1.10945	0.442706	0.563083	NA	NA	NA	NA	NA	NA	3.29757	0.194096	1	3.56077	0.207356	0.296665	Gm28417	1	34468834	34473148
ENSMUSG00000049353	0.0970365	0.123095	0.0835961	0	0.010669	0	0.0202118	0.0202278	0.031268	0.0101911	0.0500087	0.0171657	0.0203897	0.031947	0.0378027	0.0494029	0.0726674	0.13937	-4.692	0.00157766	0.00604265	-2.08049	0.0315742	0.0810757	-1.95908	0.0477915	0.110477	-1.77274	0.0567996	0.119489	-0.190789	0.814652	0.876006	2.64269	0.209056	1	2.76492	0.191164	1	2.95193	0.141449	1	4.4729	0.00687278	0.0142388	Rd3	1	191977370	191988283
ENSMUSG00000110559	0.14754	0.0285941	0.103567	0	0	0	0.0375604	0	0.0387378	0.0757542	0	0	0	0	0	0.160663	0.0192916	0	-4.63127	0.0112256	0.0345682	-1.86348	0.185001	0.332724	-1.8888	0.218808	0.367275	-4.77064	0.0103083	0.0270975	-0.656142	0.642344	0.743969	2.80126	0.35509	1	2.79031	0.41157	1	NA	NA	NA	3.97346	0.122357	0.191361	Gm26843	8	93646386	93687958
ENSMUSG00000106590	0.0635076	0.0738488	0.222898	0	0	0	0	0.0970823	0	0.0489117	0.192012	0.0411929	0.0489298	0.0511095	0.136074	0	0.0249117	0.0668899	-4.62898	0.0109706	0.0339334	-1.87649	0.210553	0.36635	-0.327468	0.774957	0.872529	-0.610684	0.59745	0.733857	-1.89207	0.216773	0.318575	2.77681	0.407886	1	4.32862	0.0303435	1	4.04299	0.0547288	1	2.66945	0.451619	1	Gm42879	5	121593695	121595908
ENSMUSG00000021095	0.443552	0.0967082	0.0778384	0	0	0	0	0	0	0.128104	0	0.0719252	0.213586	0	0	0	0	0.194656	-4.60534	0.0134611	0.0404617	-4.70132	0.0123089	0.0361865	-1.60143	0.261672	0.420393	-1.54931	0.310741	0.462973	-1.59733	0.329611	0.44579	NA	NA	NA	3.02887	0.29628	1	3.09304	0.325891	1	2.95156	0.413611	1	Gsc	12	104471209	104473330
ENSMUSG00000028392	0.0597814	0.104274	0.167856	0	0	0	0.0228285	0	0	0.023021	0.0225932	0.019388	0.0230295	0.0962214	0.0426967	0.111598	0	0.0839537	-4.60178	0.0110491	0.0341109	-3.73411	0.0334296	0.0850967	-2.32927	0.108561	0.214235	-1.06246	0.385495	0.543342	-0.757759	0.570839	0.682825	NA	NA	NA	2.29995	0.480972	1	3.57855	0.128588	1	3.82695	0.140788	0.215359	Bspry	4	62480053	62497298
ENSMUSG00000020327	0.166867	0.0909553	0.0878497	0	0	0	0.0955809	0.0478283	0.123221	0.0481934	0	0.060882	0.0723168	0.0755383	0.022346	0.292031	0	0.131815	-4.59454	0.0108805	0.0336908	-0.367185	0.732167	0.847306	-1.62008	0.234587	0.387792	-1.05036	0.384403	0.542278	0.292825	0.806974	0.870964	4.25813	0.0304727	1	2.98625	0.308538	1	3.58526	0.12597	1	4.87276	0.0190362	0.036705	Fgf22	10	79755076	79758596
ENSMUSG00000098678	0.190351	0.0922277	0.066809	0	0	0	0.0726885	0	0	0	0	0	0	0	0	0.0888349	0	0	-4.59036	0.0116063	0.0355718	-2.25056	0.146187	0.279004	-4.76187	0.0106847	0.0308427	-4.7295	0.0106787	0.0279408	-2.04986	0.214951	0.316462	2.36517	0.528459	1	NA	NA	NA	NA	NA	NA	2.58584	0.514767	1	Mroh6	15	75884137	75888770
ENSMUSG00000085911	0.418886	0.121774	0.931124	0	0	0.0616119	0.106639	0	0.274954	0	0	0.0905672	0.268944	0.337109	0.199449	0.19549	0.273856	0.29413	-4.55778	0.0037574	0.0131496	-1.93916	0.0901038	0.191441	-3.88911	0.00970013	0.0283574	-0.881695	0.347351	0.504673	-0.909703	0.367164	0.485641	2.65521	0.240091	1	0.622921	0.863468	1	3.70922	0.0334831	0.0847302	3.61439	0.0557414	0.0968118	Gm14061	2	138589392	138649122
ENSMUSG00000016179	0.271801	0.0888916	0.160981	0.019941	0	0	0	0	0.200709	0.0588749	0	0	0.0196322	0.0410135	0	0	0	0	-4.51938	0.00328801	0.0116733	-1.37432	0.244644	0.409612	-3.17278	0.0174788	0.0473014	-3.15588	0.0137325	0.0350568	-5.51445	0.000902571	0.002255	3.18256	0.160194	1	1.40926	0.656278	1	1.42429	0.625691	1	NA	NA	NA	Camk1g	1	193346346	193370298
ENSMUSG00000104011	0.69435	0.30278	0.365552	0	0	0	0.0994307	0	0	0.300807	0.196812	0.168891	0.401224	0.523872	0.650888	0.972139	0.510691	0.365665	-4.51523	0.0139828	0.0418051	-3.64846	0.0400312	0.0989288	-1.01111	0.409718	0.58033	0.196535	0.845403	0.909111	0.443904	0.674142	0.769734	NA	NA	NA	3.53286	0.132201	1	4.74318	0.00809721	0.0252245	4.94016	0.00771232	0.0158661	Gm32391	1	164462442	164463989
ENSMUSG00000031853	0.197584	0.165138	0.294728	0	0	0.0326944	0.084882	0	0.019454	0.066576	0.0653389	0.0320398	0.104658	0.049691	0.0793786	0.0691579	0.0387526	0.0433557	-4.39948	2.39129e-05	0.000128776	-2.64331	0.000932742	0.00368311	-1.98937	0.00258968	0.00881676	-1.5037	0.0145041	0.0367835	-2.11737	0.00303499	0.00703107	1.744	0.341086	1	2.41937	0.0975834	1	2.9064	0.0297114	0.0766717	2.23211	0.170522	0.25246	Map3k21	8	125910450	125947440
ENSMUSG00000074060	0.438904	0.164048	0.264078	0.0368008	0	0	0.0718295	0	0.0740812	0	0	0.0915062	0	0.189225	0	0.395033	0.55339	0.660398	-4.36884	0.00517343	0.0174998	-2.56426	0.0348603	0.088203	-3.12878	0.0231906	0.0601667	-2.24809	0.0776507	0.155041	0.919944	0.216626	0.318442	1.83905	0.48634	1	1.20354	0.715674	1	2.1806	0.4261	1	5.26039	0.000350627	0.000860696	Fbxw15	9	109552602	109568262
ENSMUSG00000086150	0.107349	0.0561732	0.406913	0.0252026	0	0	0.0737873	0.0984609	0	0	0	0.125334	0.0248123	0.0518353	0.115005	0.0901778	0.252655	0.113066	-4.30652	0.00838797	0.0267761	-1.70908	0.151907	0.287195	-2.10015	0.1223	0.234734	-1.57191	0.169197	0.291373	-0.286394	0.780952	0.850951	2.6246	0.2475	1	2.19905	0.421293	1	2.76026	0.192781	1	3.98513	0.0260497	0.048976	Bach2os	4	32559680	32571708
ENSMUSG00000026357	0.392303	0.28176	0.437367	0.0270887	0.0279095	0	0.0264365	0.0264574	0	0.0533189	0	0	0	0.0557146	0.0247225	0.0323089	0.108625	0.0972226	-4.28513	0.000744108	0.00307322	-4.37291	0.000608679	0.00251647	-4.42751	0.00066065	0.00256063	-3.8245	0.000780998	0.00258972	-2.17623	0.0179514	0.0365943	-0.0428015	0.987439	1	-0.0457823	0.987554	1	0.528594	0.834399	1	2.08304	0.290517	0.390467	Rgs18	1	144752683	144775435
ENSMUSG00000020542	0.0656628	0.069992	0.0460924	0	0.00882382	0	0.108656	0.00836473	0.00862013	0.0084286	0.0413599	0.0283939	0.0252951	0	0	0.132791	0.0257571	0.146004	-4.22466	0.00745282	0.0241276	-0.52497	0.61514	0.762539	-1.1901	0.247367	0.403407	-2.87257	0.0370726	0.0832219	0.752849	0.375723	0.49441	3.72818	0.0457563	1	3.05887	0.125451	1	1.39328	0.660865	1	4.95814	0.00167578	0.00380642	Myocd	11	65176561	65269989
ENSMUSG00000039981	0.274889	0.189793	0.3015	0	0	0.0454862	0.0787281	0.0525269	0	0.211712	0.207778	0.0891507	0	0.0276531	0.0122706	0.304684	0.20218	0.61525	-4.14157	0.000108952	0.000529502	-2.52947	0.00172733	0.00643747	-0.57254	0.335446	0.504091	-4.2995	5.86431e-05	0.000234809	0.577227	0.301554	0.415102	1.59784	0.384796	1	3.59079	0.0026977	0.0101928	-0.161989	0.947491	1	4.68915	1.85621e-05	5.17776e-05	Zc3h12d	10	7832470	7870396
ENSMUSG00000032394	0.130046	0.215491	0.219088	0	0.0314563	0	0.0148981	0	0	0	0.029489	0.0506111	0	0	0	0.0364147	0.0153037	0.0136972	-4.13611	0.00159692	0.0061114	-5.11863	0.00038129	0.00165122	-2.75361	0.00663082	0.020344	-6.1255	2.94176e-05	0.000123423	-3.14121	0.0049121	0.0110452	-0.939021	0.78601	1	1.39014	0.547294	1	-1.93731	0.631569	1	1.01522	0.686734	1	Igdcc3	9	65141189	65185872
ENSMUSG00000105092	0.666695	0.290721	0.561588	0.0782606	0	0	0	0.152874	0.0787706	0	0	0	0.231146	0.241443	0.499971	0.746735	0.156912	0.14044	-4.08874	0.0115495	0.0354301	-2.70336	0.0455223	0.110076	-5.22254	0.00212592	0.00739554	-0.648942	0.508889	0.658654	-0.552785	0.613937	0.71997	1.41545	0.623296	1	NA	NA	NA	3.46805	0.0586625	0.135649	3.52639	0.0749957	0.125412	Gm42468	3	80962960	80971627
ENSMUSG00000110388	0.335102	0.132842	0.160382	0.0357603	0	0	0.261745	0.0523904	0.449916	0.140774	0.103619	0.0592793	0.0880164	0.239037	0.0652732	0	0.0358496	0.0160432	-4.06916	0.00242583	0.00891683	0.291274	0.692971	0.819066	-1.03202	0.200707	0.343802	-0.706892	0.375017	0.533472	-3.53238	0.00501688	0.0112643	4.39157	0.00121768	0.00638491	3.07493	0.051777	1	3.40781	0.0253426	0.0671619	0.512828	0.862768	1	Gm30329	8	79225930	79233224
ENSMUSG00000113959	0.0794608	0.12705	0.083667	0	0	0.0175313	0.0303434	0.0151837	0.0156473	0.0458988	0.120123	0.077311	0.061221	0.0159871	0.0993161	0.0556253	0	0	-4.04102	0.0127221	0.0385223	-2.24066	0.070764	0.157793	-0.234134	0.801921	0.889088	-0.728762	0.479758	0.632157	-2.47544	0.10082	0.168871	1.82857	0.460045	1	3.8344	0.0257245	1	3.34046	0.0800361	0.17451	1.61522	0.62495	1	Gm46339	12	19301653	19305191
ENSMUSG00000058099	2.41106	2.53355	2.32816	0.15877	0.142244	0.147907	0.269473	0.316882	0.305713	0.169841	0.300033	0.165924	0.0543692	0.134879	0.0756006	0.485764	0.809672	0.520281	-4.0085	1.81766e-62	7.20267e-61	-3.02118	2.28981e-52	9.14995e-51	-3.49974	2.66285e-52	1.01052e-50	-4.81271	4.63587e-62	2.15552e-60	-1.98463	9.30809e-22	8.30274e-21	1.01739	0.010503	0.0411558	0.540236	0.241732	0.408468	-0.761654	0.182504	0.330941	1.99839	1.85376e-07	6.02816e-07	Nfam1	15	82992973	83033306
ENSMUSG00000026288	6.73868	6.93622	6.36182	0.448707	0.357911	0.45704	0.43084	0.473592	0.502621	0.327635	0.188734	0.179955	0.370507	0.320029	0.277411	2.07164	2.11854	2.42863	-3.98035	9.86543e-146	9.15166e-144	-3.82607	3.72296e-146	4.12036e-144	-4.83742	1.37946e-144	1.44923e-142	-4.39518	2.0944e-148	2.82095e-146	-1.5812	2.98242e-40	7.09708e-39	0.183267	0.526442	0.733119	-0.824343	0.0239482	0.0664854	-0.379433	0.244388	0.410805	2.37359	2.14812e-28	1.85311e-27	Inpp5d	1	87620312	87720507
ENSMUSG00000086040	0.131765	0.0459661	0.0763066	0.0154673	0	0	0	0	0.0155681	0	0	0.0192299	0.076139	0.0397654	0.0282324	0	0	0	-3.9714	0.00350884	0.0123896	-4.03945	0.00304902	0.0106499	-3.59876	0.00461705	0.0147623	-0.834042	0.305939	0.458151	-5.84331	0.000211186	0.000572693	0.013788	0.996457	1	0.361708	0.904083	1	3.17835	0.0421056	0.10294	-1.85589	0.64622	1	Wipf3	6	54429603	54503768
ENSMUSG00000078881	0.0337914	0.545201	0.0533701	0.0198332	0.0204341	0	0.0193557	0	0.0399248	0.0390377	0.114937	0.0164386	2.85081	0	0.0905036	0.0709654	0.0397654	0.0177955	-3.94435	0.00789307	0.0253773	-3.42331	0.0122601	0.0360874	-1.89414	0.100468	0.201207	2.19902	NA	1	-2.33334	0.0613873	0.110189	0.565041	0.819748	1	2.08755	0.261886	1	6.18399	NA	1	1.61873	0.449664	0.557719	Gm14434	2	176473278	176486783
ENSMUSG00000024663	6.66457	7.29692	7.24547	0.544965	0.661295	0.21851	0.460931	0.68603	0.585083	0.560165	0.57315	0.762854	0.274224	0.323802	0.431046	0.967752	1.26262	1.07575	-3.88062	1.57842e-22	2.68132e-21	-3.60758	1.09619e-90	7.29558e-89	-3.4494	2.32218e-85	1.42625e-83	-4.3777	1.58998e-98	1.29159e-96	-2.66279	2.079e-59	1.22857e-57	0.301765	0.453372	0.675436	0.448146	0.260044	0.430515	-0.467818	0.305165	0.479731	1.19046	0.0016276	0.00370412	Rab3il1	19	10001669	10038380
ENSMUSG00000034041	3.85364	4.13295	2.87872	0.183391	0.188947	0.413621	0.238634	0.358234	0.0922928	0.571534	0.147609	0.582674	0.210643	0.125729	0.167371	1.64048	1.31758	0.713047	-3.80295	7.13838e-21	1.13504e-19	-3.96747	2.14124e-21	3.81052e-20	-3.02727	1.44568e-15	1.76929e-14	-4.44841	6.63899e-23	1.03203e-21	-1.56754	2.64062e-06	8.66923e-06	-0.151956	0.854964	0.933691	0.783011	0.292438	0.468266	-0.62563	0.471706	0.645875	2.21112	0.000220163	0.000551825	Lyl1	8	84701457	84704715
ENSMUSG00000037318	0.293133	0.142027	0.351517	0	0.0590871	0	0.00932811	0.018671	0	0	0	0.0475336	0	0.00982943	0.00872331	0.0912013	0.095821	0.0257287	-3.70271	2.18652e-05	0.000118574	-4.79089	2.77547e-06	1.68547e-05	-3.92372	1.20729e-05	6.25454e-05	-5.41879	4.75431e-06	2.2185e-05	-1.88518	0.00570409	0.0126894	-1.05482	0.621973	1	-0.254364	0.906026	1	-1.67081	0.471689	1	1.81364	0.198943	0.286459	Traf3ip3	1	193175453	193201703
ENSMUSG00000054146	0.23872	0.416387	0.195499	0	0.0320793	0.0351121	0	0.0304103	0	0.061285	0	0	0.183923	0.160097	0.198913	0.148544	0.218496	0.0838112	-3.6881	0.00706741	0.0230616	-4.6848	0.00209662	0.00767863	-3.84054	0.00687241	0.0209528	-0.673781	0.41406	0.570094	-0.915682	0.329997	0.446076	-0.98788	0.755543	1	-0.105035	0.971172	1	3.04735	0.0448461	0.108504	2.74661	0.108952	0.173204	Krt15	11	100131758	100135928
ENSMUSG00000029299	1.86154	1.19747	1.30672	0.077489	0.159674	0.104862	0.0756234	0.0908198	0.187185	0.106765	0.254469	0.051381	0.0152578	0.0956251	0.155585	0.905732	0.807898	0.917768	-3.66437	1.14392e-16	1.51594e-15	-3.62359	1.81216e-16	2.47741e-15	-3.40158	4.45055e-14	5.01907e-13	-4.03621	1.14638e-16	1.27168e-15	-0.714532	0.0180604	0.0368025	0.0742019	0.92911	0.967385	0.30353	0.721647	0.835933	-0.348906	0.715365	0.834212	2.92635	2.24949e-08	7.80309e-08	Abcg3	5	104935057	104982718
ENSMUSG00000033777	11.9132	10.4088	12.6814	1.04819	0.908738	0.850499	1.79641	1.43576	1.91705	1.35866	1.70381	1.16544	1.6612	2.6291	2.53157	1.02149	1.29429	0.906091	-3.62666	4.47841e-126	3.54923e-124	-2.75829	1.6313e-86	1.03002e-84	-3.02911	5.70202e-90	3.78133e-88	-2.37885	4.13577e-54	1.62603e-52	-3.42765	1.7242e-102	5.47471e-100	0.900386	0.000133644	0.000880364	0.627483	0.0140242	0.0422035	1.28403	1.05185e-07	7.30188e-07	0.178002	0.54502	0.648142	Tlr13	X	106143204	106160493
ENSMUSG00000041707	4.06156	3.74606	4.52268	0.3087	0.212036	0.541524	0.669484	0.938018	0.724994	0.506346	0.861359	0.682303	1.0806	0.952376	0.719989	1.30911	0.928413	0.584745	-3.54417	6.1214e-21	9.75643e-20	-2.39414	2.93862e-15	3.75183e-14	-2.56134	7.80748e-16	9.69186e-15	-2.1855	2.64944e-13	2.39447e-12	-2.13176	2.05701e-10	9.29894e-10	1.1725	0.0444651	0.133787	1.00099	0.103271	0.214907	1.38868	0.015021	0.0429384	1.39159	0.0284274	0.0529768	Tmem273	14	32785963	32817984
ENSMUSG00000030737	1.26651	1.39956	1.3087	0.129278	0.0761117	0.135374	0.0991303	0.0811708	0.148709	0.20902	0.267569	0.244918	0.0272736	0.0759694	0.0674204	1.12339	1.06458	1.33396	-3.54014	1.75087e-25	3.28471e-24	-3.59163	4.88172e-26	1.02417e-24	-2.43632	2.57881e-18	3.67683e-17	-4.56249	6.83301e-28	1.31842e-26	-0.158676	0.464314	0.585144	-0.0218897	0.973254	0.987837	1.12698	0.0341057	0.0887043	-0.991368	0.202109	0.357605	3.35666	1.17325e-18	6.85891e-18	Slco2b1	7	99657804	99711340
ENSMUSG00000059994	0.473953	0.585574	0.263382	0	0.0796126	0.0348557	0.165904	0.0301882	0.0622199	0.0608374	0.149267	0.0256183	0.0608599	0.0794637	0.183356	0.46081	0.449293	0.402129	-3.53276	8.22238e-06	4.76443e-05	-2.35045	0.000396477	0.00171023	-2.48863	0.000266342	0.0011169	-2.04315	0.00109633	0.00355349	-0.00669158	0.98887	0.992275	1.20678	0.338271	1	1.07972	0.406808	0.584483	1.5144	0.199832	0.354525	3.50687	2.91346e-05	7.99159e-05	Fcrl1	3	87376387	87402934
ENSMUSG00000061414	0.32947	0.177628	0.0756895	0.0210956	0.0289797	0	0.0343127	0.0755477	0.00707767	0.0484429	0.0203755	0.0874245	0.0969215	0.0433882	0.0513409	0.159352	0.204433	0.113569	-3.50269	2.82623e-05	0.000150508	-2.30737	0.00161307	0.00603791	-1.85922	0.00652214	0.0200537	-1.62382	0.0114038	0.0296301	-0.278391	0.629071	0.732746	1.23316	0.334597	1	1.66862	0.147777	0.283791	1.92051	0.0734334	0.162714	3.20533	0.000327493	0.000805755	Cracr2a	6	127561338	127674248
ENSMUSG00000040093	0.571025	0.661413	0.864298	0.0733144	0.0755358	0.035433	0.367967	0.358029	0.137042	0.474145	0.343943	0.425362	0.0515565	0.204642	0.143379	0	0	0.00939744	-3.48355	2.39751e-12	2.51494e-11	-1.27115	0.0010076	0.00395648	-0.727481	0.0270844	0.0686605	-2.41551	6.12817e-08	3.56174e-07	-7.49091	2.05946e-09	8.69131e-09	2.24462	0.000548528	0.00315937	2.78181	7.29852e-07	5.88272e-06	1.11142	0.170604	0.314595	-4.02087	0.0246977	0.0466306	Bmf	2	118528757	118549687
ENSMUSG00000037973	0.117531	0.0911125	0.151252	0.0153294	0.0157939	0	0.0149603	0.0299443	0.0617171	0	0	0	0.0301841	0	0.0139904	0.0914173	0.046103	0	-3.48339	0.0132796	0.0400108	-1.74947	0.0946054	0.199052	-5.49817	0.000656413	0.00254767	-3.02969	0.0192798	0.0471924	-1.41254	0.223359	0.326176	1.77681	0.354774	1	-1.96465	0.62687	1	0.498849	0.844336	1	2.08365	0.323952	0.427951	Ccdc129	6	55836895	55978735
ENSMUSG00000043939	0.0796544	0.13199	0.117419	0.00935031	0	0.0210888	0.127753	0	0.0282337	0	0.063218	0.0774993	0.138083	0.192312	0.213339	0.223043	0.0656156	0.109066	-3.46155	0.00277888	0.0100736	-1.06908	0.249473	0.41529	-1.18557	0.186441	0.324572	0.701614	0.224295	0.36153	0.271751	0.703163	0.792031	2.41029	0.128503	1	2.28388	0.151451	1	4.20214	8.09142e-05	0.000379109	3.71245	0.00253361	0.00560524	A530064D06Rik	17	48149126	48167275
ENSMUSG00000085873	0.273127	0.476402	0.747721	0.0641226	0	0.0723114	0	0.187885	0.129081	0.252426	0.557404	0.797213	0.315649	0.0659419	0.351128	0.764794	0.385696	0.920555	-3.45914	0.0147962	0.0439344	-2.23346	0.0565608	0.131599	0.139584	0.865695	0.927395	-1.03703	0.293284	0.443556	0.488271	0.551599	0.665421	1.25062	0.567617	1	3.62033	0.0108158	0.0340484	2.44695	0.156646	0.29505	3.92088	0.0058409	0.0122503	Ttc39aos1	4	109403794	109406155
ENSMUSG00000071489	1.00002	0.718236	1.11489	0.051789	0.0533582	0.155741	0.0336947	0.0168607	0.034751	0.118926	0	0.0286166	0.0339914	0.0177528	0.0157551	0.247076	0.155755	0.0929365	-3.45652	4.10695e-10	3.62283e-09	-5.04742	3.19682e-11	3.05864e-10	-4.268	7.99196e-11	7.1989e-10	-5.41427	7.0856e-11	5.31153e-10	-2.52668	6.9803e-07	2.40952e-06	-1.57527	0.219304	1	-0.784283	0.538881	0.701564	-1.93719	0.155671	0.293689	0.908892	0.348608	0.454967	Ptgdr	14	44851235	44859375
ENSMUSG00000020623	0.476307	0.629034	0.573166	0.0319496	0.0329177	0.0900743	0.140312	0.0624101	0.0803945	0.0314433	0.154295	0.383977	0.173002	0.180708	0.0437381	0.857396	0.51247	0.487341	-3.4564	2.65786e-07	1.84492e-06	-2.5605	6.96555e-06	4.00971e-05	-1.51277	0.0121677	0.0345685	-2.11306	0.000168095	0.000627448	0.149822	0.721217	0.805755	0.913478	0.393114	0.622114	1.949	0.0525161	0.12577	1.3755	0.181851	0.330168	3.58372	7.27788e-07	2.26851e-06	Map2k6	11	110399122	110525522
ENSMUSG00000010307	11.2763	11.5673	9.72869	1.07877	1.44189	0.46031	1.7926	2.47745	2.1129	5.19359	3.4356	4.90563	2.92785	1.55912	1.99568	3.06015	3.91665	3.55782	-3.42754	1.69158e-46	5.27113e-45	-2.34526	1.47497e-37	4.32393e-36	-1.24202	1.91467e-12	1.9361e-11	-2.34751	1.24461e-29	2.54992e-28	-1.61148	1.78995e-19	1.41664e-18	1.11737	0.00256156	0.0123055	2.21328	4.01362e-12	6.75452e-11	1.12011	0.00465789	0.015387	1.79652	4.78882e-07	1.50981e-06	Tmem86a	7	47050601	47054777
ENSMUSG00000107195	0.407553	0.355438	0.590049	0	0.0616133	0.0674382	0.116723	0	0.180573	0.0588536	0.17328	0.0495659	0.588753	0.122996	0.272888	0	0.119901	0.0536574	-3.40586	0.0158908	0.0466435	-2.18163	0.060761	0.139656	-2.25104	0.0516468	0.117555	-0.469829	0.606086	0.740736	-2.90025	0.0359166	0.0683627	1.24738	0.567478	1	1.17971	0.578332	1	2.96478	0.0607612	0.139656	0.438245	0.872823	1	4930589O11Rik	5	65493096	65494015
ENSMUSG00000045165	0.654997	1.20595	0.715211	0.0569536	0	0.192681	0.166747	0.0834395	0.114649	0	0	0.0708084	0	0.117139	0.077968	0.135858	0	0	-3.40265	7.38701e-06	4.30766e-05	-2.81587	1.45919e-05	8.02964e-05	-5.03996	8.49719e-07	5.13977e-06	-3.75426	1.67475e-06	8.28919e-06	-4.39645	5.37044e-06	1.71162e-05	0.597072	0.639394	1	-1.7091	0.391317	1	-0.3383	0.833546	0.909577	-0.936218	0.646344	0.736733	AI467606	7	127091359	127093986
ENSMUSG00000102344	0.109421	0.39762	0.192022	0.042815	0.0220561	0	0	0.0418172	0.0646409	0.0421364	0.103384	0.0887171	0.042152	0	0.0195375	0.102131	0.0858437	0.0768323	-3.39035	0.00527129	0.0178069	-2.71981	0.0129193	0.0377237	-1.55526	0.0879346	0.180806	-3.51574	0.00437549	0.0125529	-1.40244	0.136241	0.21792	0.71893	0.724653	1	1.86704	0.237241	1	-0.0786494	0.973196	1	1.98125	0.230707	0.323624	9430053O09Rik	16	77419251	77421820
ENSMUSG00000045382	15.1131	12.5927	14.4391	1.79536	1.09732	1.13243	31.0633	27.9375	27.5653	16.4412	15.5773	17.6551	3.35537	3.78648	2.38837	0.471821	0.396576	0.300339	-3.37129	9.84918e-64	3.97323e-62	1.04669	8.23293e-22	1.49345e-20	0.263891	0.0316724	0.0783897	-2.16837	8.77764e-34	2.08003e-32	-5.181	5.70751e-72	5.95204e-70	4.4455	1.56597e-148	2.18349e-145	3.65911	1.60121e-80	7.15126e-78	1.24285	5.82575e-05	0.000279217	-1.81611	0.000364176	0.000892421	Cxcr4	1	128588199	128592293
ENSMUSG00000116597	0.258847	0.142973	0.14536	0.0101284	0.0417409	0	0.0098845	0	0.0203887	0	0.0195652	0.041974	0.00997152	0.0520786	0.0369745	0.0362404	0.0913828	0.00908777	-3.36369	0.000380839	0.00167789	-4.17878	0.000108898	0.000525547	-3.07819	0.000649891	0.00252383	-2.48955	0.0019894	0.00611763	-1.99323	0.0188936	0.0383314	-0.762584	0.711455	1	0.293231	0.871752	1	0.922647	0.551172	0.713134	1.36361	0.39067	0.498515	AC126055.1	16	31617735	31638979
ENSMUSG00000115230	1.76991	1.06864	0.895962	0.119863	0.205825	0.0450568	0.233955	0.195116	0.281503	0	0.115772	0.0993477	0.118007	0.164352	0.328179	0.142962	0.240325	0.0358495	-3.30487	3.29395e-06	2.02527e-05	-2.38788	6.47999e-05	0.000324411	-4.06593	5.90626e-07	3.63089e-06	-2.61909	3.91064e-05	0.000161285	-3.16347	2.46271e-05	7.35321e-05	0.954358	0.371886	0.602829	-0.739909	0.623674	1	0.720196	0.531586	0.696441	0.142055	0.919124	0.94431	AU022793	15	39962649	39967024
ENSMUSG00000032750	0.566134	0.294143	0.76098	0.070698	0.0582721	0.0318906	0.082795	0.0552404	0.0284635	0.0695776	0.191197	0.117195	0.0278413	0.174489	0.103236	0.219237	0.354373	0.32986	-3.30479	4.54072e-07	3.06727e-06	-3.26908	5.01468e-07	3.30178e-06	-2.071	0.000228474	0.000967862	-2.4305	6.47253e-05	0.000257876	-0.814053	0.102675	0.171588	0.0712209	0.949646	1	1.26431	0.175541	0.323914	0.918838	0.373234	0.552104	2.46447	0.00182094	0.00411006	Gab3	X	74966843	75085458
ENSMUSG00000038540	0.0623046	0.0588656	0.0710695	0.00609474	0	0.0137461	0.011896	0.0119054	0.0368067	0.0719778	0.0058867	0.0505158	0.0480029	0.056409	0.077873	0.0363462	0.0488797	0.120309	-3.29955	0.0051152	0.0173203	-1.66189	0.0641419	0.145934	-0.555516	0.506169	0.670714	-0.0917675	0.89437	0.94088	0.128543	0.866304	0.912364	1.66057	0.30486	1	2.76237	0.049503	0.120039	3.23871	0.00805669	0.025118	3.39467	0.00896795	0.0182494	Tmc3	7	83584927	83625614
ENSMUSG00000025993	7.19173	6.0768	6.81024	0.84971	0.686509	0.482558	1.58691	1.3792	1.87047	1.04079	1.29305	1.11975	13.1321	16.1499	14.6673	0.277059	0.263516	0.367493	-3.29671	2.79472e-109	1.85669e-107	-2.04693	1.52004e-60	6.86809e-59	-2.51448	2.86844e-88	1.847e-86	1.1106	2.41668e-29	4.90311e-28	-4.43911	1.38487e-152	1.40294e-149	1.28277	8.94562e-10	1.30268e-08	0.81045	0.000285178	0.00138209	4.44057	2.64823e-229	3.50396e-226	-1.16852	0.000241955	0.000604747	Slc40a1	1	45908068	45926523
ENSMUSG00000107653	0.286102	0.703183	0.575106	0.0305312	0.125825	0	0.0595922	0.0298197	0.245841	0	0.147445	0	0.0300584	0.0627949	0.0835927	0.728295	0.489719	0.4931	-3.29298	0.000673341	0.00280629	-2.2243	0.00768595	0.0241181	-3.42151	0.000923056	0.00348498	-3.16348	0.000524043	0.00179175	0.132939	0.824529	0.88265	1.11199	0.463975	1	-0.064263	0.975308	1	0.170965	0.921322	0.959633	3.40765	0.000777026	0.00183626	Gm31520	6	66264155	66284845
ENSMUSG00000059479	0.651557	0.429336	0.312532	0.0509891	0.0612897	0.0287503	0.0497614	0.0581009	0.0513213	0.0752715	0.114913	0.0915675	0.175698	0.061175	0.0387793	0.0709508	0.102233	0.0228752	-3.284	1.57822e-09	1.33039e-08	-3.12304	2.08107e-09	1.7204e-08	-2.28151	1.02802e-06	6.15965e-06	-2.36105	6.5741e-06	3.01113e-05	-2.83446	5.45575e-07	1.9049e-06	0.19559	0.829202	0.921698	1.03186	0.194534	0.347884	0.965047	0.268631	0.438447	0.443198	0.659093	0.747328	B3gnt8	7	25626654	25635100
ENSMUSG00000025154	7.01206	6.59254	7.46004	0.781373	0.606543	0.772522	0.835682	0.846798	0.808011	0.832194	0.930453	1.03799	0.5269	0.517349	0.70335	4.04695	3.68055	3.35181	-3.27699	7.05932e-93	4.01424e-91	-3.07284	3.7294e-90	2.45716e-88	-2.88109	7.99054e-79	4.51839e-77	-3.60478	4.43485e-96	3.46766e-94	-0.914322	6.60115e-13	3.52492e-12	0.233332	0.382234	0.613305	0.418457	0.116602	0.235845	-0.297503	0.328974	0.507039	2.33928	1.17123e-30	1.11205e-29	Arhgap19	19	41766588	41802084
ENSMUSG00000044689	1.01461	0.856327	1.20617	0.11526	0.158336	0.0433262	0.262464	0.075049	0.464042	0.0756219	0.22265	0	0.113475	0.0790198	0.0701276	0.274941	0.693284	0.551562	-3.24994	1.02325e-05	5.83846e-05	-1.93585	0.00204467	0.00749953	-3.38354	1.82204e-05	9.2052e-05	-3.57145	3.4616e-06	1.64357e-05	-0.986912	0.0843462	0.145083	1.35409	0.219244	0.429478	-0.0707567	0.961965	1	-0.275244	0.843728	0.914503	2.23756	0.0232452	0.0441021	Gm13749	1	63964727	63968999
ENSMUSG00000050751	0.43552	0.399306	0.199891	0.0393261	0.0540235	0.0147827	0.153517	0.166442	0.0923588	0.116109	0	0.0651903	0.167774	0.283093	0.334982	0.109444	0.0788486	0.0235238	-3.23456	2.03288e-05	0.000110839	-1.32192	0.0191392	0.0531196	-2.49214	0.000750053	0.00287698	-0.419254	0.410707	0.567225	-2.31214	0.001386	0.00337387	1.94481	0.0390641	0.120594	0.774027	0.556461	0.715598	2.85135	0.000486629	0.0019775	0.927121	0.466525	0.574044	Pgbd5	8	124369049	124439658
ENSMUSG00000068463	0.0722852	0.0436443	0.0761116	0.0130543	0	0.00736068	0.0318499	0.0637502	0.00656966	0.00642369	0.0126087	0.0162299	0	0.0536986	0	0.0467097	0.0785212	0.0409958	-3.21409	0.00777939	0.0250559	-0.897499	0.307571	0.482013	-2.39966	0.0205358	0.0542575	-1.88523	0.100551	0.191393	-0.186812	0.815673	0.876617	2.34577	0.114738	1	0.833704	0.659423	1	1.3848	0.499106	0.668449	3.00076	0.0280912	0.0524049	B630019A10Rik	16	23175280	23224446
ENSMUSG00000089687	1.17018	1.12797	1.16727	0.289184	0.0744865	0	0.211666	0.423667	0.072767	0	0.279313	0.239688	0.142353	0	0.197942	0	0.362382	0.38921	-3.2019	0.000829979	0.00338825	-2.27969	0.00486128	0.016098	-2.69412	0.00226633	0.00783347	-3.33647	0.000524697	0.0017937	-2.14424	0.0160498	0.0330825	0.965494	0.527859	1	0.541649	0.75674	1	-0.0976644	0.959394	1	1.02751	0.561056	0.662166	Rab42	4	132302197	132303385
ENSMUSG00000025644	0.326448	0.366048	0.0982081	0.0273717	0.0282011	0.0308672	0.0801382	0.0267339	0.0551002	0.161628	0.158624	0.0680606	0.107792	0.084445	0.0499616	0.228525	0.164641	0.147358	-3.19283	0.00892658	0.0282801	-2.28519	0.0301699	0.0780188	-1.01986	0.254555	0.412199	-1.73891	0.0748737	0.150475	-0.552307	0.531725	0.648247	0.935687	0.595482	1	2.20342	0.123253	1	1.49124	0.355063	0.534304	2.62311	0.0626839	0.107372	Gm7628	9	109093844	109097796
ENSMUSG00000049115	1.00937	0.293434	0.407408	0.078991	0.0406922	0.0668089	0.134906	0.0385751	0.0795057	0.136043	0.190737	0.0654711	0.155536	0.10154	0.144182	0.447512	0.197971	0.0885944	-3.18365	2.45118e-05	0.000131685	-2.74721	0.000122084	0.000584176	-2.11019	0.00154078	0.00552165	-2.10394	0.00115836	0.00373657	-1.22624	0.0713403	0.125772	0.468142	0.686202	1	1.10608	0.289599	0.465507	1.11241	0.278318	0.448941	1.94236	0.0540797	0.0942161	Agtr1a	13	30336441	30382867
ENSMUSG00000074892	0.289172	0.212374	0.256403	0.0178656	0.0552209	0.0100736	0.0174355	0.0261739	0.0449551	0.0791212	0.0690232	0.0444234	0.087945	0.00918626	0.146745	0.0639253	0.107461	0.144271	-3.16281	1.02293e-05	5.83829e-05	-3.09381	7.06762e-06	4.0628e-05	-1.96141	0.000686257	0.0026537	-1.63823	0.0103988	0.0273136	-1.23038	0.0306607	0.0593247	0.10886	0.931438	1	1.23697	0.237049	0.40239	1.55621	0.157206	0.295797	1.90556	0.059706	0.102905	B3galt5	16	96235801	96319859
ENSMUSG00000033453	1.0357	1.07681	0.828604	0.148652	0.0929877	0.0898048	0.0362683	0.036297	0.053436	0.292593	0.174345	0.356427	0.052268	0	0.0484525	0.158302	0.191601	0.0905076	-3.13377	1.73288e-27	3.46404e-26	-4.54201	1.46416e-34	4.01727e-33	-1.80661	5.16418e-12	5.08295e-11	-4.87644	1.24582e-08	7.69952e-08	-2.73845	1.22001e-19	9.72805e-19	-1.37258	0.0267067	0.0889443	1.35149	0.00153875	0.00619554	-1.70277	0.0239522	0.0640587	0.382755	0.477942	0.584867	Adamts15	9	30899155	30922452
ENSMUSG00000098112	3.4642	3.23125	3.35499	0.543648	0.268858	0.318799	0.382003	0.573457	0.678516	1.02726	0.777135	0.77503	0.235501	0.670887	0.27785	4.20171	3.77144	3.57065	-3.13358	4.8259e-24	8.63514e-23	-2.6156	1.56823e-20	2.70053e-19	-1.94101	1.95985e-14	2.25479e-13	-3.11915	4.29916e-21	6.06033e-20	0.212569	0.273386	0.383592	0.552716	0.283628	0.509848	1.22259	0.00724096	0.0241384	0.0616612	0.918398	0.958229	3.32345	3.90854e-24	2.85347e-23	Bin2	15	100641077	100669553
ENSMUSG00000097049	1.2704	0.553974	1.09878	0.106519	0.219494	0	0.0519773	0	0	0	0	0	0.10487	0.219083	0	0	0.213571	0.382302	-3.12387	0.000545712	0.0023254	-5.68439	3.54225e-05	0.000184805	-6.72224	1.42671e-06	8.43059e-06	-3.22436	0.000464787	0.00160891	-2.22424	0.0116807	0.0246655	-2.51177	0.286304	1	-3.55494	0.178152	1	-0.0279763	0.987252	0.992305	0.861509	0.606635	0.701071	6530411M01Rik	17	9147719	9167836
ENSMUSG00000043157	4.3993	4.11748	4.49659	0.780922	0.493132	0.198856	1.49966	1.67307	0.78601	0.991672	0.802928	0.626382	0.148806	0.18134	0.0459811	0.0901365	0.353555	0.0678088	-3.11419	3.29151e-23	5.72178e-22	-1.7081	3.35792e-11	3.20344e-10	-2.40996	2.90528e-20	4.54842e-19	-5.15966	9.82111e-32	2.1766e-30	-4.64998	1.06623e-27	1.32882e-26	1.44194	0.00212674	0.010463	0.742641	0.146159	0.281272	-1.98369	0.0101457	0.0306346	-1.54792	0.0618029	0.106067	Arl11	14	61309753	61311936
ENSMUSG00000022353	18.2972	18.0075	17.2038	2.24045	2.24838	1.6461	3.46434	4.02598	3.18734	3.27879	3.05392	2.92616	5.44279	5.70519	6.09883	5.90545	5.91654	6.00471	-3.1124	7.21055e-224	9.87404e-222	-2.31825	2.10639e-156	2.53023e-154	-2.50745	1.66411e-206	2.5951e-204	-1.65309	1.7248e-95	1.3436e-93	-1.57119	2.80548e-105	9.94729e-103	0.824429	4.80095e-10	7.21091e-09	0.631399	1.6803e-06	1.28423e-05	1.4942	3.36768e-35	1.09571e-33	1.51833	1.8228e-37	2.10369e-36	Mtss1	15	58941234	59082005
ENSMUSG00000026012	1.93691	1.60911	1.81373	0.19771	0.240737	0.18242	0.499915	0.315985	0.162816	0.168043	0.164921	0.223459	0.398144	0.462089	0.516713	1.07186	0.819841	1.04019	-3.09686	5.94592e-31	1.32402e-29	-2.44337	1.18108e-17	1.72863e-16	-3.23274	7.96478e-32	1.89946e-30	-1.9778	5.14414e-18	6.14735e-17	-0.855981	5.45297e-05	0.000157468	0.683617	0.145322	0.323642	-0.11436	0.812952	0.896656	1.1535	0.00292553	0.0101367	2.21866	1.09412e-10	4.38795e-10	Cd28	1	60716800	60773359
ENSMUSG00000038843	2.96136	3.05226	3.27757	0.395026	0.335771	0.378652	0.375877	0.501566	0.58646	1.1663	1.11601	1.47336	0.194454	0.152338	0.315455	0.341583	0.32671	0.168359	-3.0568	2.85284e-47	9.00122e-46	-2.66049	2.14141e-38	6.52022e-37	-1.27769	2.48056e-13	2.65067e-12	-3.81571	3.06865e-51	1.14197e-49	-3.48095	2.55227e-42	6.67263e-41	0.426861	0.223128	0.434164	1.8026	6.05976e-11	8.76652e-10	-0.73263	0.0958978	0.201746	-0.435348	0.341796	0.447483	Gcnt1	19	17326141	17356667
ENSMUSG00000052336	20.256	18.7727	19.3783	2.00285	2.34035	2.67178	1.10842	1.47906	1.29067	0.324511	0.625167	0.313789	1.47887	1.59499	1.54925	4.09302	3.42803	3.97767	-3.05261	1.23309e-167	1.32033e-165	-3.90587	1.58837e-219	2.65176e-217	-5.51879	7.13941e-219	1.20771e-216	-3.67918	8.49558e-211	1.94903e-208	-2.33126	8.40344e-109	3.25045e-106	-0.825701	5.01652e-05	0.000361795	-2.43653	1.02938e-18	3.13457e-17	-0.593951	0.00230856	0.00819496	0.696577	7.24709e-05	0.000190821	Cx3cr1	9	119901616	120069879
ENSMUSG00000033170	0.435371	0.602564	0.607901	0.0555505	0.0801271	0.0626446	0.151796	0.108512	0.31311	0.207747	0.0965777	0.0368341	0.196885	0.0457013	0.27377	0.159013	0.066827	0.0697806	-3.04478	5.74577e-09	4.61358e-08	-1.51739	0.000698184	0.00284767	-2.26934	1.35348e-05	6.96667e-05	-1.68044	0.000675855	0.00226446	-2.49427	2.44418e-06	8.05165e-06	1.55845	0.0306655	0.0991296	0.811235	0.345695	0.524551	1.39215	0.0789272	0.172424	0.543687	0.556338	0.658021	Card10	15	78775138	78803042
ENSMUSG00000040229	5.33719	4.83072	5.76138	0.737073	0.705162	0.474972	0.565185	0.565632	0.794866	0.751298	0.966167	0.589099	0.388746	1.10991	0.960983	1.19308	0.844472	1.41717	-3.03615	2.57065e-30	5.55228e-29	-3.04254	1.07996e-30	2.67951e-29	-2.77079	1.20306e-26	2.40866e-25	-2.71577	1.55213e-21	2.2286e-20	-2.18576	2.18898e-17	1.54815e-16	0.0287971	0.950358	0.976984	0.299287	0.508005	0.677054	0.359923	0.460165	0.6352	0.829187	0.066526	0.112996	Gpr34	X	13632089	13640858
ENSMUSG00000074272	0.121087	0.119683	0.220994	0.0379037	0.0195261	0	0.0554866	0.203612	0.028613	0.195841	0.100677	0.157081	0.139938	0.0487239	0.0518891	0.11302	0.189992	0.136038	-2.95988	0.00134577	0.00524295	-0.671724	0.353828	0.531974	0.00412557	0.99436	0.997508	-0.955953	0.169379	0.291591	-0.0476246	0.939151	0.960898	2.32372	0.0405976	0.124342	2.98581	0.00144535	0.00586834	2.04482	0.0745009	0.164698	2.8871	0.00465422	0.00991482	Ceacam1	7	25461707	25477603
ENSMUSG00000056306	2.14298	1.43668	1.84197	0.25669	0.29973	0.135086	0.300612	0.200566	0.137793	0.202098	0.462799	0.26949	1.63423	1.28467	1.37437	0.693953	0.205865	0.598826	-2.94819	1.44704e-15	1.81375e-14	-3.07386	2.84148e-16	3.83406e-15	-2.51287	2.29926e-12	2.31561e-11	-0.353194	0.165543	0.28593	-1.84589	1.46127e-06	4.92041e-06	-0.0914406	0.887592	0.94728	0.46768	0.440028	0.616842	2.62909	2.06029e-11	2.0163e-10	1.08909	0.0802005	0.132964	Sertm1	3	54897068	54915887
ENSMUSG00000027796	5.84985	5.58914	5.87451	0.625196	0.739176	0.878405	1.08025	0.7808	0.75306	1.65422	1.23741	1.34219	2.69414	2.83523	2.37587	2.29814	1.83917	2.06913	-2.94509	5.28739e-74	2.41898e-72	-2.71952	2.15918e-63	1.02744e-61	-2.00887	1.21591e-41	3.76291e-40	-1.15198	1.32931e-18	1.64995e-17	-1.46807	4.83992e-25	5.1767e-24	0.252124	0.354397	0.586004	0.960292	6.84297e-05	0.000376907	1.82685	4.55113e-19	7.29614e-18	1.45252	6.20257e-10	2.37758e-09	Smad9	3	54755582	54801257
ENSMUSG00000060512	0.234051	0.578344	0.287513	0.0915809	0.0235889	0.025819	0.044688	0.0447233	0.0691332	0.0225324	0.0221137	0.132836	0.112703	0.0706344	0.0208953	0.0546145	0.183619	0.123258	-2.94123	0.00149686	0.00576683	-2.79499	0.00152735	0.00575179	-2.56734	0.00461195	0.0147507	-2.4672	0.00429663	0.0123453	-1.58206	0.0529962	0.0967928	0.184138	0.901149	1	0.383373	0.801394	1	0.522921	0.71932	0.837027	1.33565	0.323702	0.427715	0610040J01Rik	5	63812363	63899625
ENSMUSG00000050592	0.29033	0.410601	0.47094	0.0368439	0.0474504	0.0727109	0.0359569	0	0.09271	0.045325	0.0355863	0	0.0906836	0.293642	0.226973	0.021972	0.0738719	0	-2.90423	1.82601e-07	1.28974e-06	-3.1886	5.04166e-07	3.31732e-06	-3.88648	1.26458e-08	9.3768e-08	-0.961645	0.0368307	0.0827769	-3.61204	5.6545e-07	1.97042e-06	-0.256012	0.817225	0.915223	-0.934174	0.429694	0.607008	1.97492	0.00512872	0.0167583	-0.733151	0.571377	0.670808	Fam78a	2	32050055	32084857
ENSMUSG00000070390	0.683888	0.350082	0.336563	0.0523558	0.0629325	0.0688822	0.0255476	0.042613	0.0263485	0.103052	0.126422	0.0867894	0.120272	0.215365	0.222985	0.405893	0.183703	0.375814	-2.88923	3.10285e-08	2.36234e-07	-3.84904	3.40108e-10	2.99782e-09	-2.09456	8.69487e-06	4.61223e-05	-1.31269	0.00263163	0.00789944	-0.493187	0.257867	0.36631	-0.93245	0.333594	0.564093	0.821542	0.258656	0.429032	1.60997	0.0124275	0.0365677	2.37387	0.000112747	0.000290758	Nlrp1b	11	71153102	71230733
ENSMUSG00000097495	0.14111	0.351616	0.233482	0.0473266	0.0243803	0.0266852	0.0230936	0.0924474	0.0238175	0	0	0.0980658	0.0931876	0.0973388	0	0	0.142334	0.106161	-2.87105	0.00936597	0.0294681	-2.37574	0.0216984	0.0591638	-2.7929	0.0191757	0.0511309	-1.97435	0.0529959	0.112574	-1.50597	0.148624	0.234254	0.524359	0.756459	1	0.0666559	0.974148	1	0.944615	0.573506	0.731011	1.32949	0.43536	0.543439	Gm26651	13	51973214	51976583
ENSMUSG00000041642	1.63871	1.64052	1.6485	0.261901	0.227965	0.178226	0.467122	0.458671	0.48631	0.271082	0.361996	0.318126	0.640168	0.44579	0.403867	0.366228	0.353091	0.384903	-2.86718	1.99069e-49	6.53711e-48	-1.79642	4.59845e-29	1.0849e-27	-2.34754	2.91632e-38	8.25712e-37	-1.74641	5.45812e-21	7.66303e-20	-2.14219	4.05666e-32	6.4404e-31	1.10254	4.12885e-05	0.000301677	0.547238	0.0749452	0.16693	1.15829	7.62593e-05	0.000358654	0.703884	0.0270136	0.0506114	Kif21b	1	136131389	136177998
ENSMUSG00000107143	0.17923	0.453302	0.358563	0.0210391	0	0.118629	0.143728	0.0410976	0.0847047	0.14494	0.121926	0.0523143	0.289986	0.0865441	0.0960065	0.0752803	0.0843665	0.302041	-2.86514	0.00283743	0.0102618	-1.87387	0.0174954	0.0491669	-1.62918	0.0336364	0.0824329	-1.09174	0.138582	0.248298	-1.06761	0.184167	0.27874	1.00534	0.46316	1	1.25803	0.339196	0.517439	1.79735	0.140536	0.271907	1.74712	0.193376	0.279703	Gm6598	5	130220451	130223065
ENSMUSG00000020785	1.77266	1.9407	1.13843	0.265641	0.15205	0.249637	0.547296	0.720695	0.44562	0.305003	0.270827	0.134551	1.07517	1.10789	0.673436	0.563256	0.754529	0.436974	-2.85706	5.15359e-15	6.31802e-14	-1.49601	1.08279e-06	6.88315e-06	-2.76556	1.09886e-13	1.20386e-12	-0.790102	0.00697817	0.0191085	-1.45886	1.31817e-05	4.04481e-05	1.38929	0.00275134	0.0131379	0.123906	0.835837	0.910027	2.10252	5.49906e-07	3.50819e-06	1.37547	0.00735114	0.0151712	Camkk1	11	73019008	73042073
ENSMUSG00000034522	3.74315	3.92949	2.98204	0.592833	0.419173	0.458802	0.794101	0.987735	1.19339	1.65879	1.30238	1.15615	1.0872	0.81287	0.965399	0.831853	1.16532	1.60621	-2.84596	3.02419e-38	7.86525e-37	-1.83549	1.93913e-20	3.32471e-19	-1.35212	1.93815e-12	1.95886e-11	-1.91421	4.98605e-22	7.37208e-21	-1.54124	1.25294e-11	6.15164e-11	1.04122	0.000627938	0.00355435	1.52101	7.58835e-08	7.1951e-07	0.966291	0.00168127	0.0061531	1.27908	0.000172575	0.000437825	Zfp395	14	65358389	65398930
ENSMUSG00000067855	0.707748	0.960159	0.745212	0.276932	0	0.0520496	0.0900882	0.270478	0.0929122	0.181696	0.0445799	0.114767	1.13602	0.901833	1.05309	0.550498	0.185082	0.455547	-2.84227	0.00145525	0.00562917	-2.40453	0.00226529	0.00820144	-2.80333	0.000822098	0.00312867	0.334451	0.504798	0.655186	-1.01525	0.148119	0.233587	0.476122	0.742128	1	0.0765664	0.960773	1	3.2096	0.000169364	0.000750641	1.81746	0.143099	0.218228	Speer3	5	13791619	13796820
ENSMUSG00000090307	0.146312	0.269383	0.308114	0.0381666	0.0196615	0.0430407	0.0558716	0	0.115246	0.0751236	0.0184319	0.0474512	0.0187878	0.0588743	0	0	0.0382619	0	-2.8412	0.00406984	0.0141276	-2.07928	0.0263692	0.0697782	-2.33814	0.0115233	0.0329726	-3.28096	0.00270583	0.00809772	-4.20732	0.00234248	0.00552482	0.792733	0.607001	1	0.526248	0.728798	1	-0.387324	0.833478	1	-1.40489	0.553738	0.655863	1700071M16Rik	17	43588340	43592442
ENSMUSG00000047420	7.38342	6.08294	4.85506	0.959204	0.705905	0.888538	1.57133	1.77332	1.65506	2.05658	3.07718	3.49245	1.61889	1.19779	2.03222	3.02356	3.19388	4.05738	-2.83439	1.41106e-23	2.48509e-22	-1.86727	2.66709e-14	3.18049e-13	-1.05799	1.75357e-05	8.88176e-05	-1.93265	2.57547e-13	2.32964e-12	-0.816854	0.000640144	0.00163369	0.996731	0.00805677	0.0330245	1.80064	2.58401e-07	2.2448e-06	0.933392	0.0204201	0.055908	1.99342	1.1114e-08	3.93427e-08	Fam180a	6	35312668	35326141
ENSMUSG00000063430	1.67519	1.82089	1.5804	0.229657	0.225524	0.275172	0.143582	0.213791	0.16253	0.289585	0.190625	0.371776	0.480464	0.258314	0.25872	0.706183	0.676302	0.528034	-2.79283	6.8377e-60	2.63179e-58	-3.28091	4.78422e-68	2.44803e-66	-2.54285	7.94675e-39	2.28237e-37	-2.36778	5.23351e-31	1.12523e-29	-1.40126	4.64609e-18	3.40713e-17	-0.461044	0.131691	0.300895	0.269385	0.368513	0.547396	0.457351	0.130874	0.257057	1.36839	2.73588e-08	9.43984e-08	Wscd2	5	113490333	113589725
ENSMUSG00000071001	1.09748	1.15419	1.39348	0.0757813	0.117116	0.341836	0.591654	0.518107	0.419513	0.820383	0.695348	0.690918	0.373039	0.116897	0.242066	0.361539	0.417838	0.577962	-2.78821	1.16021e-05	6.55671e-05	-1.24434	0.00928675	0.0284038	-0.699854	0.115567	0.224794	-2.32867	6.82163e-05	0.000270494	-1.39816	0.00917441	0.0197009	1.56582	0.0524808	0.151948	2.11062	0.00411256	0.0148216	0.478184	0.637839	0.778373	1.34875	0.144487	0.219934	Hrct1	4	43727188	43728639
ENSMUSG00000034957	22.9898	24.1127	17.1862	2.65068	3.26859	3.48346	8.06611	9.09174	8.55004	6.53194	7.49916	5.76062	6.10284	5.98836	6.2288	0.871274	1.19264	0.91763	-2.76817	9.46863e-78	4.51667e-76	-1.31619	9.51615e-25	1.90904e-23	-1.67749	5.95975e-32	1.42812e-30	-1.83171	5.97867e-41	1.7391e-39	-4.41406	2.87265e-120	1.49055e-117	1.48129	3.48674e-22	1.64338e-20	1.11608	1.4096e-10	1.94397e-09	0.970642	9.56188e-09	7.51119e-08	-1.67149	1.2898e-09	4.84609e-09	Cebpa	7	35119293	35121928
ENSMUSG00000045287	5.90345	5.67037	5.24995	0.749171	0.900515	0.809641	0.578814	0.609759	0.377026	0.721937	0.391949	0.620944	0.845132	0.722275	0.598263	2.01047	2.40959	1.61048	-2.7659	6.1343e-48	1.96317e-46	-3.41676	2.98262e-56	1.25819e-54	-3.25154	1.56186e-50	5.79486e-49	-2.9809	5.69374e-49	2.02157e-47	-1.4687	2.55778e-15	1.58873e-14	-0.623013	0.0789343	0.207433	-0.461939	0.19589	0.349765	-0.17895	0.589036	0.743037	1.27432	8.15295e-06	2.34916e-05	Rtn4rl1	11	75193783	75267769
ENSMUSG00000048251	0.10979	0.156224	0.17036	0.0271321	0.0139771	0.0229478	0.00661972	0.0331248	0.0273089	0.0133511	0.0458605	0.0168662	0.06678	0.125559	0.0866674	0.00809017	0.102	0.103465	-2.75917	0.000223758	0.0010286	-2.69758	0.000327316	0.00143803	-2.50533	0.00068779	0.00265859	-0.669298	0.225381	0.362725	-0.992743	0.165315	0.255627	0.0919066	0.941053	1	0.285265	0.813812	1	2.12565	0.0135172	0.0392389	1.73249	0.114515	0.180653	Bcl11b	12	107910403	108003602
ENSMUSG00000071042	2.90488	2.39222	2.60737	0.346583	0.403159	0.428666	0.370971	0.294828	0.303829	0.517137	0.151178	0.315062	0.264167	0.206951	0.265291	1.5068	1.66999	1.22384	-2.73924	5.67737e-32	1.28555e-30	-3.0192	2.82034e-35	7.81445e-34	-2.98554	3.2475e-25	6.15022e-24	-3.43903	5.04584e-39	1.38608e-37	-0.831852	3.25039e-05	9.58668e-05	-0.251737	0.524389	0.731456	-0.221313	0.628896	0.770548	-0.668911	0.118647	0.238823	1.88329	4.0337e-10	1.56838e-09	Rasgrp3	17	75435905	75529043
ENSMUSG00000112095	0.349629	0.417259	0.581267	0	0.178042	0.0243593	0.0632421	0.0210974	0.0652246	0	0.0208634	0	0.0425326	0.0888546	0.177425	0.0257634	0.151583	0.25196	-2.71828	0.00119723	0.00471167	-3.16649	0.000104469	0.000506285	-5.94825	1.11666e-05	5.81671e-05	-2.1321	0.00284352	0.00847144	-1.5993	0.0328479	0.0631034	-0.413328	0.78332	1	-3.20152	0.143331	1	0.615911	0.639948	0.779736	1.07916	0.428815	0.537242	A130077B15Rik	10	122565023	122569891
ENSMUSG00000087221	0.184186	0.252423	0.304755	0.0617737	0.0159114	0.0348313	0.0527506	0.0603341	0.0621762	0.0835927	0.0745813	0.134402	0.0912258	0.158816	0.0281888	0.0460487	0.015482	0.0415703	-2.70357	1.68029e-05	9.30771e-05	-2.07382	0.000160239	0.00075142	-1.30605	0.0104853	0.0303285	-1.44659	0.0114315	0.0296909	-2.83987	2.91855e-05	8.65354e-05	0.662039	0.467848	0.687189	1.41961	0.0823409	0.17932	1.30023	0.146023	0.279434	-0.151886	0.896672	0.929117	BC037032	15	4020114	4027405
ENSMUSG00000045404	3.64467	3.32309	3.21914	0.459655	0.6193	0.478482	0.552109	0.569813	0.46265	0.365376	0.443965	0.190491	2.99371	2.78164	2.6461	1.30733	1.54192	1.39592	-2.69937	1.75298e-26	3.38652e-25	-2.6768	9.81224e-27	2.10339e-25	-3.34313	1.08479e-29	2.42209e-28	-0.2947	0.101464	0.192763	-1.24645	1.441e-08	5.70659e-08	0.0520439	0.899541	0.953507	-0.607947	0.213459	0.373371	2.43935	3.20419e-19	5.20405e-18	1.42891	5.25821e-05	0.000140298	Kcnk13	12	99964499	100062682
ENSMUSG00000035697	5.48441	5.8602	5.47716	0.638878	1.01267	0.942147	0.77937	1.27198	0.816167	1.78953	1.94614	2.08757	0.592698	0.555927	0.762477	4.64523	3.87979	4.72923	-2.69281	5.52761e-52	1.89882e-50	-2.54531	1.5881e-44	5.49835e-43	-1.50411	1.04391e-24	1.94379e-23	-3.15268	4.1986e-64	2.01042e-62	-0.330372	0.0156998	0.0324175	0.174253	0.55815	0.756328	1.21203	3.0417e-07	2.61761e-06	-0.430402	0.171143	0.315433	2.3386	1.22219e-28	1.0642e-27	Arhgap45	10	80016653	80031472
ENSMUSG00000034883	0.781144	0.626755	0.592195	0.0733563	0.151158	0.0827242	0.21477	0.250764	0.25842	0.108291	0.389687	0.334404	0	0.339469	0.23432	0.0437462	0.183849	0	-2.69066	0.000746089	0.00308039	-1.4595	0.0242831	0.0651207	-1.23231	0.0655501	0.14303	-1.82645	0.0199004	0.0485409	-3.13	0.00132074	0.00322587	1.26166	0.226507	0.437785	1.48177	0.158235	0.299392	0.902414	0.479173	0.652721	-0.456708	0.785333	0.846709	Lrr1	12	69168814	69179009
ENSMUSG00000034652	2.59172	3.01949	3.14554	0.534148	0.358912	0.458318	0.895254	0.544382	0.748004	0.719957	1.11034	0.413851	0.548741	0.489596	0.561672	1.82815	2.25833	1.73996	-2.68614	7.52185e-32	1.69368e-30	-1.99423	2.42172e-20	4.12341e-19	-1.94782	1.57251e-13	1.70406e-12	-2.47045	2.11639e-29	4.31062e-28	-0.572996	0.00226031	0.00533753	0.722072	0.0332814	0.105848	0.767865	0.0455149	0.112376	0.249327	0.484859	0.656862	2.08889	1.04526e-13	4.90458e-13	Cd300a	11	114890041	114904654
ENSMUSG00000100320	2.29829	5.01099	2.07424	0	0.297815	1.19523	0.188065	0	0.0969802	0.474127	0.27919	0.0798609	1.51777	0.297258	0.0879359	1.03428	0.676151	1.72906	-2.6834	0.000226393	0.00103953	-5.03773	5.32118e-07	3.49424e-06	-3.51038	2.21766e-06	1.27607e-05	-2.3304	0.00115534	0.00372799	-1.43234	0.0170563	0.0349572	-2.34554	0.147228	1	-0.79618	0.547923	0.709201	0.373934	0.760351	0.862227	1.2122	0.245224	0.339761	Gm29417	18	35830389	35831093
ENSMUSG00000006235	1.31958	1.21249	0.79396	0.165964	0.199492	0.155966	0.161969	0.243145	0.167046	0.299446	0.347315	0.0917056	0.680811	0.113782	0.100978	0.461876	0.804164	0.992756	-2.66391	1.07939e-06	7.05915e-06	-2.53326	2.16069e-06	1.3281e-05	-2.16815	6.52306e-05	0.000301964	-1.91411	0.00164921	0.00516121	-0.535533	0.239689	0.345166	0.160092	0.85119	0.932503	0.531046	0.531588	0.695617	0.78526	0.383058	0.561654	2.10298	0.00180024	0.00406936	Epor	9	21958897	21963506
ENSMUSG00000086390	0.453275	0.6325	1.04999	0.0709442	0.182734	0.0800041	0.17309	0.173227	0.214219	0.17455	0.137045	0	0.0698456	0.0364785	0.129494	0.676924	0.320046	0.445588	-2.6627	0.000697079	0.00289742	-1.92155	0.00524708	0.0172021	-2.79058	0.000948113	0.00357486	-3.17548	0.000191667	0.000708969	-0.556675	0.376448	0.495028	0.77243	0.476949	1	-0.080072	0.953893	1	-0.486568	0.72359	0.839192	2.08505	0.0275398	0.0515033	1810019D21Rik	8	106135400	106138525
ENSMUSG00000026227	10.8765	9.4979	7.21502	1.15617	2.1782	1.04306	0.902667	1.03244	0.980836	0.666454	1.14861	1.05411	2.81315	2.44589	2.81883	1.63507	1.24185	1.28932	-2.64544	7.39629e-13	7.94914e-12	-3.23573	1.35345e-64	6.63256e-63	-3.23658	8.90567e-56	3.5985e-54	-1.79133	1.70061e-26	3.08459e-25	-2.72111	1.77162e-44	5.07944e-43	-0.56109	0.0729825	0.195289	-0.568293	0.0891144	0.191157	0.887681	0.000743997	0.00291936	-0.0941699	0.771864	0.835945	2810459M11Rik	1	86045863	86055456
ENSMUSG00000047875	3.29037	2.66941	2.67898	0.415436	0.532137	0.430504	0.580756	1.18436	0.757178	0.817705	0.303653	0.567681	0.298462	0.36949	0.317664	0.281226	0.495266	0.886551	-2.63785	5.85877e-32	1.32513e-30	-1.76898	2.1577e-14	2.59345e-13	-2.33118	4.84425e-19	7.12048e-18	-3.15344	2.28584e-38	6.13388e-37	-2.34174	8.90074e-16	5.69145e-15	0.898642	0.00772388	0.0319022	0.332425	0.393835	0.572081	-0.479547	0.215871	0.375449	0.264934	0.549011	0.651621	Gpr157	4	150087365	150105927
ENSMUSG00000034881	1.05021	1.29932	0.977219	0.229358	0.236307	0.064662	0.279795	0.16801	0	0.169292	0	0.0237627	0.0282258	0	0.104662	0.0341946	0.229931	0.385863	-2.62412	2.74068e-06	1.70382e-05	-2.88042	3.50961e-06	2.1015e-05	-4.12805	3.84074e-08	2.69e-07	-4.61253	1.34764e-08	8.30421e-08	-2.30026	0.000195415	0.000531551	-0.222367	0.837031	0.924924	-1.44782	0.255235	0.425058	-1.96948	0.134496	0.262628	0.288458	0.784081	0.845756	Tbxa2r	10	81328731	81335172
ENSMUSG00000018983	0.633619	0.569341	0.626725	0.0788858	0.13933	0.0762513	0.0109981	0.154095	0.0453713	0.055454	0.0979625	0.196152	0.665694	0.324496	0.503965	0.134411	0.124273	0.101116	-2.62151	1.57171e-08	1.22156e-07	-3.11091	2.08921e-08	1.58603e-07	-2.33814	8.32573e-07	5.04523e-06	-0.308193	0.378124	0.536717	-2.33967	6.44414e-07	2.23132e-06	-0.459453	0.619215	0.799499	0.298483	0.699461	0.821303	2.34701	8.08684e-06	4.43614e-05	0.264945	0.739535	0.810875	E2f2	4	136172394	136196057
ENSMUSG00000071724	0.719714	0.418454	0.367423	0.0256013	0.079131	0.144354	0.174894	0.100019	0.0257681	0.176369	0.247274	0.0636583	0.0252049	0.0263277	0	0.152674	0.0769957	0.183768	-2.60974	0.000959674	0.00385979	-2.31174	0.00244779	0.00879152	-1.61845	0.0206358	0.0544784	-4.9278	5.54811e-05	0.000222789	-1.84708	0.0138065	0.0287705	0.315386	0.798482	1	1.01813	0.35237	0.530635	-2.28068	0.206766	0.363512	0.728553	0.551566	0.653893	Smpd5	15	76294348	76296896
ENSMUSG00000067279	4.08528	3.38248	4.42857	0.607031	0.625423	0.70737	1.36256	1.0079	0.570254	0.59741	1.19216	0.905639	2.52997	2.89237	2.73309	0.0724009	0.121709	0.290488	-2.60851	3.35176e-25	6.20136e-24	-2.00672	4.41285e-14	5.1623e-13	-2.11423	3.292e-16	4.19347e-15	-0.562785	0.00354316	0.0103644	-4.5388	2.82776e-31	4.28475e-30	0.630205	0.109873	0.264312	0.518806	0.184785	0.336461	2.07963	4.82469e-14	5.61946e-13	-1.98418	0.00167339	0.00380218	Ppp1r3c	19	36731737	36736653
ENSMUSG00000054510	0.526614	0.482237	0.388143	0.0618171	0.0318451	0.139423	0.663616	0.754706	0.528869	0.425862	0.208974	0.537985	0.12172	0.413211	0.19746	0.774161	0.619714	0.776525	-2.59785	0.00286129	0.0103407	0.484685	0.35055	0.528858	-0.222448	0.720383	0.835341	-0.961105	0.169458	0.291702	0.647299	0.236988	0.341971	3.11493	0.000123733	0.000819835	2.3973	0.0113832	0.0355009	1.66994	0.125252	0.248885	3.2235	0.000158914	0.00040422	Gm14461	2	78237547	78302230
ENSMUSG00000100876	0.238214	0.28566	0.2665	0.0174769	0.0360128	0.078835	0.0852805	0.0170696	0.0879538	0.137599	0.371367	0.0434567	0.068825	0.0898637	0.0478507	0.0416896	0.0876026	0.0313626	-2.59629	0.00281067	0.0101742	-2.05013	0.0107369	0.0321943	-0.504254	0.489422	0.65641	-1.96543	0.0111844	0.0291267	-2.28601	0.00989669	0.0211473	0.567448	0.664554	1	2.11749	0.0471784	0.115477	0.660639	0.601795	0.752288	0.273544	0.852697	0.897532	2810454H06Rik	6	134897961	134901108
ENSMUSG00000062961	0.957662	1.35897	1.05108	0.190536	0.137416	0.236355	0.102272	0.0465239	0.115066	0.046879	0.0828143	0.134236	0.121931	0.0685796	0.0869461	0.0227253	0.066854	0.0940281	-2.57671	3.30678e-15	4.10139e-14	-3.67121	8.09196e-21	1.40948e-19	-3.62389	4.57812e-20	7.08952e-19	-3.62092	6.85157e-21	9.56384e-20	-4.13109	1.50433e-19	1.19414e-18	-1.0671	0.0858208	0.221086	-1.03763	0.100588	0.21017	-1.01425	0.0976599	0.20482	-1.60737	0.0316246	0.0583612	Ccdc177	12	80754043	80760687
ENSMUSG00000043460	0.0635546	0.125972	0.115587	0.0067822	0	0.0458899	0	0	0	0.00667472	0.0131014	0	0.00667718	0.0209239	0.0371386	0.0161783	0.0883888	0.103452	-2.5696	0.00651618	0.0214577	-6.36352	7.04729e-06	4.05229e-05	-3.9786	0.0004277	0.00172262	-2.24706	0.00828676	0.0222683	-0.520175	0.492972	0.612158	-3.79304	0.12194	1	-1.3747	0.4775	1	0.331144	0.823777	0.904489	2.00318	0.102656	0.164686	Elfn2	15	78667331	78718771
ENSMUSG00000044197	3.90227	4.07187	4.14519	0.689134	0.676602	0.676569	2.40533	2.02714	1.94215	2.52135	2.43535	3.13143	1.00572	0.925461	0.69553	0.792925	0.593322	0.509215	-2.55987	2.10862e-60	8.16278e-59	-0.919757	3.73454e-12	3.85589e-11	-0.556225	4.24559e-05	0.000202403	-2.22902	9.03712e-42	2.68376e-40	-2.67606	1.32058e-48	4.56814e-47	1.6696	9.51195e-19	3.31571e-17	2.02822	6.45289e-28	3.74655e-26	0.366923	0.138834	0.269322	-0.133126	0.647486	0.737603	Gpr146	5	139377697	139396415
ENSMUSG00000085006	0.809882	0.546827	0.742719	0.153337	0.0631931	0.138335	0.179574	0.269574	0.0617343	0.0301813	0.325826	0.0762552	0.12077	0.0315374	0.111954	0.146308	0.584134	0.522815	-2.55479	0.000281562	0.00126939	-2.02662	0.00230816	0.00834021	-2.26382	0.00237858	0.00818104	-2.99284	8.23959e-05	0.000322312	-0.709742	0.253394	0.361063	0.555467	0.599473	0.78485	0.323285	0.782557	0.877242	-0.411695	0.739116	0.848508	1.81343	0.0532432	0.0928646	BC021767	3	94661830	94670696
ENSMUSG00000022667	1.74987	1.44065	1.56244	0.476553	0.118515	0.203846	0.641488	0.401247	0.396958	0.485173	0.587261	0.503949	2.83122	3.41362	3.53939	0.685985	0.527164	0.398103	-2.55259	6.07946e-11	5.77262e-10	-1.71448	4.36938e-08	3.21542e-07	-1.56734	1.60537e-07	1.0421e-06	1.02341	4.5349e-07	2.40903e-06	-1.55784	2.59431e-06	8.52377e-06	0.870792	0.111912	0.267922	1.01371	0.0554619	0.131144	3.60628	2.43738e-27	5.87786e-26	0.98181	0.0941897	0.153007	Cd200r1	16	44765736	44794978
ENSMUSG00000096606	0.821985	1.19028	1.37173	0.127439	0.262601	0.184774	0.31981	0.177813	0.238214	0.232922	0.228594	0.165985	0.107542	0.112333	0.166153	0.195425	0.109506	0.441049	-2.55045	1.13039e-08	8.90247e-08	-2.19397	1.92585e-07	1.33261e-06	-2.41402	2.58611e-08	1.84494e-07	-3.14405	8.92665e-11	6.63918e-10	-2.14684	1.60641e-05	4.88001e-05	0.38523	0.559097	0.756862	0.164422	0.809939	0.895014	-0.563805	0.46561	0.639867	0.37057	0.634546	0.726028	Tpbgl	7	99624082	99627103
ENSMUSG00000109587	1.43267	0.832976	1.22117	0.24025	0.0825098	0.270931	0.547086	0.078217	0.16121	0.630513	0.464098	0.464635	0.473059	1.07062	0.438527	0.286547	0.481699	0.862267	-2.54934	0.00377756	0.0132098	-2.13628	0.0127099	0.0371931	-1.13616	0.108201	0.213715	-0.839717	0.228417	0.366736	-1.05714	0.173411	0.265884	0.440039	0.745359	1	1.43821	0.188644	0.340979	1.74586	0.0994855	0.207797	1.45691	0.227253	0.319533	Gm31105	8	80879940	80881169
ENSMUSG00000033377	0.637975	0.39903	0.542825	0.113469	0.0857316	0.0682449	0.0885894	0.0443298	0.106594	0.215896	0.204578	0.0877779	0.104264	0.0311168	0.0621342	0.297737	0.235088	0.244346	-2.54291	1.03247e-09	8.83282e-09	-2.71525	4.18334e-10	3.65463e-09	-1.62165	4.4065e-05	0.000209624	-3.0114	8.57284e-11	6.38513e-10	-1.01032	0.0049319	0.0110852	-0.136701	0.841637	0.927686	0.954377	0.105523	0.218393	-0.432506	0.558686	0.719409	1.51246	0.00540242	0.0113954	Palmd	3	116918258	116968987
ENSMUSG00000021719	3.7087	3.56367	4.00961	0.653023	0.720867	0.56108	1.07734	0.956707	0.915495	1.60669	2.01985	1.61732	0.780678	0.727514	0.759166	2.38296	1.8003	2.68552	-2.53089	1.4309e-54	5.10711e-53	-1.92772	4.29698e-38	1.29435e-36	-1.08104	7.1891e-14	7.99452e-13	-2.33362	6.40419e-49	2.26996e-47	-0.69979	8.16849e-06	2.55666e-05	0.633695	0.00544766	0.0237742	1.47625	8.12921e-13	1.46124e-11	0.232655	0.344934	0.523752	1.8085	1.95552e-16	1.03707e-15	Rgs7bp	13	104945904	105054930
ENSMUSG00000022543	0.244958	0.344188	0.286583	0.0319496	0.0658353	0.0540446	0.0935411	0	0.0964733	0.251546	0.169725	0.251571	0.157274	0.0657122	0.0874763	0.323905	0.288264	0.0860013	-2.52622	0.00109146	0.0043387	-2.20138	0.00539387	0.0176481	-0.35623	0.524355	0.686472	-1.51622	0.0247568	0.0587394	-0.328798	0.612116	0.718757	0.353669	0.781695	1	2.1944	0.00915631	0.0294851	1.04248	0.322017	0.499029	2.17665	0.022171	0.0422173	4930451G09Rik	16	4964289	4978962
ENSMUSG00000050106	0.536781	0.481516	0.290672	0.018003	0.148388	0.0609062	0.0702782	0.105501	0.0724813	0.0354354	0.0695539	0	0.407658	0.666497	0.607926	0.236195	0.270719	0.193841	-2.51988	0.000464386	0.00200603	-2.39278	0.000329421	0.00144567	-3.66604	1.90195e-05	9.57259e-05	0.33745	0.454846	0.609251	-0.893231	0.124091	0.201373	0.155246	0.887862	1	-1.09527	0.443845	1	2.89443	2.422e-05	0.000123604	1.60602	0.0856099	0.140723	Tmc8	11	117782076	117793110
ENSMUSG00000079330	0.121095	0.0748068	0.0903157	0.0177685	0.0122046	0.0200376	0.0115605	0.0347088	0.0298071	0.0233159	0	0.0392728	0.046649	0.00609088	0.0108109	0.0141284	0.0118752	0	-2.51003	0.00225772	0.00836978	-1.90436	0.0119767	0.0353788	-2.14094	0.012005	0.0341698	-2.18779	0.00909072	0.0242323	-3.51169	0.000973572	0.00241932	0.634782	0.590203	1	0.380068	0.778632	1	0.355101	0.785853	0.879276	-0.994458	0.565753	0.666267	Lemd1	1	132191431	132259227
ENSMUSG00000038332	15.2659	12.8005	14.0538	3.12252	2.26338	2.02552	4.20695	4.885	5.17322	4.40559	5.47139	4.72954	1.45547	1.42085	1.46271	3.49355	3.39349	2.467	-2.49281	9.89575e-71	4.3877e-69	-1.5551	1.38399e-40	4.39043e-39	-1.50276	6.15998e-36	1.6351e-34	-3.29784	1.09112e-125	1.16221e-123	-2.16127	1.60978e-53	7.13466e-52	0.968524	2.92658e-08	3.55094e-07	1.01625	1.16398e-08	1.24841e-07	-0.769446	0.000473218	0.00192788	0.311895	0.151333	0.228714	Sesn1	10	41809935	41908424
ENSMUSG00000031070	1.07963	0.904648	0.490375	0.273347	0.0768079	0.0840693	0.0970056	0	0.0250116	0.0978235	0.144009	0.144175	0.0733947	0.0766642	0	0.0296384	0.124559	0.111483	-2.48775	7.06926e-05	0.000353551	-4.33184	3.11424e-07	2.10537e-06	-2.65213	1.5415e-05	7.87156e-05	-4.0993	3.26584e-07	1.76315e-06	-3.17047	1.093e-05	3.37874e-05	-1.80746	0.171979	1	-0.135636	0.89029	0.941523	-1.55184	0.225252	0.386929	-0.715303	0.549265	0.651815	Mrgprf	7	145300828	145309557
ENSMUSG00000038354	0.1493	0.170272	0.157203	0.0404439	0.0138898	0.0304059	0.0920971	0.0790028	0.0407074	0.145944	0.156253	0.111739	0.0663628	0.0138638	0.159948	0.0643169	0.243269	0.29031	-2.48249	0.00898957	0.0284528	-1.1625	0.132681	0.258708	-0.184406	0.780952	0.87576	-0.993826	0.234545	0.374357	0.35469	0.618211	0.723781	1.34876	0.259505	1	2.32509	0.0204943	0.0583284	1.51548	0.22698	0.388955	2.8098	0.00695193	0.0143944	Ankrd35	3	96670131	96691032
ENSMUSG00000051590	0.92144	1.37284	1.22287	0.191541	0.243778	0.190589	0.120954	0.231095	0.22681	0.210682	0.30471	0.233466	0.188575	0.0463471	0.154243	0.591286	0.384038	0.879528	-2.48177	2.1553e-13	2.3957e-12	-2.59875	1.58908e-13	1.78987e-12	-2.20973	2.29451e-11	2.15735e-10	-3.18523	2.51423e-15	2.58697e-14	-0.905262	0.00640213	0.0141168	-0.0870175	0.872171	0.941859	0.298298	0.552181	0.712542	-0.674276	0.286869	0.45893	1.5525	0.000894557	0.00209666	Map3k19	1	127815253	127855031
ENSMUSG00000078122	0.611639	0.421779	0.658993	0.0834859	0.0344062	0.188295	0.0325903	0	0.134448	0	0.145145	0.0553573	0.0986318	0.0171709	0.137148	0.159319	0.0334777	0.104872	-2.47584	4.19023e-05	0.000217116	-3.34357	2.91405e-06	1.76365e-05	-3.05149	9.63071e-06	5.06691e-05	-2.73822	1.37427e-05	6.03251e-05	-2.51183	0.000100192	0.000282054	-0.840832	0.484367	0.698838	-0.557209	0.632846	0.773103	-0.24995	0.81247	0.897675	-0.0597427	0.956071	0.970295	F630028O10Rik	X	96239926	96243636
ENSMUSG00000036006	2.65249	2.55865	2.42474	0.344388	0.549247	0.48413	0.372929	0.414693	0.493832	0.250716	0.341746	0.304995	0.557352	0.630695	0.460694	0.821508	0.785085	0.774632	-2.46444	2.93162e-51	1.00023e-49	-2.56937	3.77524e-60	1.69028e-58	-3.06267	3.5334e-72	1.85606e-70	-2.2351	3.1295e-46	1.04535e-44	-1.66839	6.93833e-31	1.02933e-29	-0.0758638	0.766762	0.889621	-0.574667	0.0388165	0.0987881	0.264851	0.289242	0.461819	0.772402	0.00118903	0.00274777	Ripor2	13	24582189	24733816
ENSMUSG00000006567	2.18312	2.50719	2.63248	0.439799	0.409555	0.476888	0.330162	0.297381	0.391588	0.507742	0.326759	0.448645	0.541237	0.382696	0.532603	1.98724	1.49227	1.67711	-2.45811	8.91926e-34	2.09748e-32	-2.83937	3.50196e-39	1.08643e-37	-2.48733	5.25037e-31	1.22148e-29	-2.34596	3.89573e-29	7.85808e-28	-0.494458	0.00487639	0.010972	-0.351873	0.289161	0.51593	-0.00533409	0.986926	0.993141	0.143929	0.649648	0.786206	1.94023	3.76109e-15	1.8823e-14	Atp7b	8	21992785	22060305
ENSMUSG00000106951	0.680616	0.88014	0.914338	0.0826498	0.24127	0.124273	0.147876	0.242171	0.0970531	0.298247	0.119743	0.137007	0.08137	0.0991606	0.176004	0.509314	0.86999	0.519109	-2.45626	5.02867e-08	3.75332e-07	-2.33628	8.34905e-08	5.98749e-07	-2.14328	1.0367e-06	6.20685e-06	-2.80446	1.60573e-09	1.07617e-08	-0.366145	0.311499	0.426108	0.147571	0.835273	0.924397	0.342534	0.62616	0.768655	-0.319421	0.676617	0.806245	2.06516	0.000174351	0.000442068	5930430L01Rik	5	148990056	148995223
ENSMUSG00000031489	1.90196	1.75561	1.5641	0.146669	0.402968	0.40431	0.206755	0.318336	0.47568	0.128306	0.519429	0.49977	0.192531	0.234625	0.118984	0.019437	0.277733	0.409423	-2.45388	1.61543e-12	1.71151e-11	-2.37965	1.26184e-12	1.33646e-11	-2.15137	7.47201e-09	5.6603e-08	-3.28908	2.09821e-18	2.56917e-17	-2.85818	0.00100056	0.00248231	0.10113	0.856444	0.934426	0.319156	0.590892	0.742208	-0.798931	0.205709	0.362136	-0.427655	0.582588	0.680593	Adrb3	8	27225776	27250616
ENSMUSG00000038630	0.402594	0.307223	0.441567	0.0196912	0.0811513	0.111029	0.0192171	0.0576969	0.158556	0.0775165	0	0	0.174477	0.0607497	0.0898557	0.140915	0.157923	0.0530044	-2.45043	0.00124441	0.00488112	-2.28762	0.00267064	0.0094984	-3.93064	0.00010368	0.000464962	-1.83894	0.00784999	0.0212423	-1.70947	0.0195695	0.0395405	0.188456	0.877332	1	-1.43414	0.390272	1	0.637936	0.564248	0.723565	0.715556	0.54443	0.647548	Zkscan16	4	58943628	58958355
ENSMUSG00000097705	0.434976	0.379353	0.28625	0.12765	0	0.0719758	0.0311442	0.0935065	0.128482	0.0942204	0.123293	0.132252	0.439857	0.032818	0.17475	0.0761245	0.767813	0.658579	-2.44966	0.0138967	0.0415662	-2.11812	0.0208997	0.0573113	-1.62542	0.0540305	0.122044	-0.78058	0.35203	0.509804	0.475185	0.53409	0.650423	0.365462	0.809733	1	0.849367	0.538811	1	1.70171	0.186248	0.335951	2.89801	0.00958099	0.0193938	Gm26740	10	22187013	22302835
ENSMUSG00000018381	0.22571	0.285429	0.095063	0.0132476	0.0545959	0.0448181	0.0129286	0	0.0533356	0.0912634	0.0255908	0.0878413	0.0521698	0	0.0120904	0.0158005	0.039842	0.0237731	-2.43433	0.00537193	0.0181134	-3.20148	0.00156927	0.00588962	-1.54164	0.0504019	0.115389	-3.25755	0.00146588	0.00463055	-2.91009	0.0034454	0.00791379	-0.738008	0.64061	1	0.912443	0.434446	0.611941	-0.795556	0.621511	0.766157	-0.509542	0.744555	0.814898	Abi3	11	95830074	95842476
ENSMUSG00000063415	52.3331	56.1272	53.8677	10.0844	10.4535	9.4595	10.1727	9.73898	9.20859	13.9815	12.0933	13.7262	11.4464	10.2966	11.1737	50.367	56.2882	48.9036	-2.42655	1.08196e-259	1.70156e-257	-2.47195	7.4637e-259	1.50036e-256	-2.00325	3.25253e-142	3.38145e-140	-2.32151	1.67007e-190	3.25851e-188	-0.0469493	0.512515	0.630209	-0.0158644	0.856226	0.93441	0.448466	8.1746e-07	6.53743e-06	0.139387	0.131391	0.25773	2.35562	2.44959e-217	3.25902e-215	Cyp26b1	6	84571414	84593908
ENSMUSG00000005718	0.553349	0.836489	0.543797	0.129911	0.223078	0	0.316957	0.359503	0.479443	0.46879	0.480992	0.269189	0.255798	0.311725	0.612575	0.0258242	0.0651176	0.0971365	-2.42569	0.000279929	0.00126316	-0.740313	0.116372	0.233961	-0.652674	0.175475	0.309833	-0.730327	0.147015	0.260253	-3.30571	1.2387e-05	3.81141e-05	1.71948	0.0270595	0.0898511	1.80523	0.0210163	0.0594848	1.73191	0.0334539	0.0846778	-0.914383	0.504941	0.611112	Tfap4	16	4544661	4559854
ENSMUSG00000031789	0.0951902	0.104865	0.0316512	0.0176431	0.0121185	0.0132642	0	0	0.0414356	0.0405149	0.0113606	0	0	0	0.016102	0.0420862	0.0412701	0.031661	-2.42213	0.0089105	0.0282381	-2.48964	0.0207781	0.0570652	-2.17278	0.0291419	0.0731241	-3.81072	0.00174045	0.00542075	-1.00932	0.216195	0.317897	-0.0323576	0.984305	1	0.28795	0.845341	1	-1.38225	0.4648	1	1.39416	0.237055	0.330623	Cngb1	8	95239045	95306585
ENSMUSG00000050022	0.783827	0.756838	0.81058	0.197165	0.160818	0.0741146	0.336731	0.361069	0.322481	0.185955	0.134891	0.142991	0.274992	0.261897	0.389875	0.0979832	0.238836	0.243249	-2.42061	7.80849e-12	7.87894e-11	-1.19694	1.44764e-05	7.97497e-05	-2.32029	3.65944e-12	3.64319e-11	-1.358	4.62715e-06	2.16594e-05	-1.98363	6.44515e-08	2.42423e-07	1.25623	0.0050784	0.0223964	0.132228	0.812226	0.896196	1.09846	0.0217986	0.0591277	0.409869	0.502444	0.608902	Amz1	5	140724127	140761439
ENSMUSG00000030087	1.49456	1.59635	1.50294	0.216836	0.203096	0.444595	0.442468	0.673854	0.694428	1.1252	0.932935	1.38877	0.155257	0.12163	0.161914	0	0.158093	0.282994	-2.41612	3.96284e-10	3.5003e-09	-1.33762	3.13031e-05	0.000165194	-0.386406	0.174909	0.308998	-3.40341	8.09715e-15	8.11931e-14	-3.30104	2.46445e-10	1.10937e-09	1.10434	0.0303877	0.0983645	2.05234	2.20503e-06	1.65405e-05	-0.962884	0.175138	0.320948	-0.954485	0.295516	0.396092	Klf15	6	90462576	90475238
ENSMUSG00000003882	0.201024	0.140254	0.116415	0.070792	0	0.0133054	0.0921168	0	0.0831289	0.0232234	0.113959	0.293377	0.267167	0.266935	0.0969124	0.0703617	0.0709688	0.0846919	-2.41211	0.013399	0.0403111	-1.37916	0.109919	0.223698	-0.0480129	0.949923	0.973278	0.438654	0.475802	0.628571	-1.00024	0.202144	0.30077	1.0735	0.454491	1	2.38728	0.0342726	0.0890188	2.88529	0.00224117	0.00798571	1.3939	0.29084	0.390803	Il7r	15	9505788	9530176
ENSMUSG00000114172	3.16607	1.2272	2.96325	0.412947	0.458186	0.501504	0.372004	0.217174	0.383665	0.875328	2.39311	1.13212	0.281459	0.424663	0.202933	0.113659	0.127378	0.285016	-2.41091	2.12979e-08	1.64075e-07	-2.91023	3.75618e-10	3.29607e-09	-0.714131	0.0824601	0.171691	-3.0426	1.86533e-10	1.35594e-09	-3.75068	2.41448e-11	1.16185e-10	-0.467834	0.463561	0.684259	1.72345	0.000446914	0.00206482	-0.593608	0.371154	0.550319	-1.37847	0.0920774	0.14995	Gm36298	13	62639886	62643252
ENSMUSG00000044551	3.06059	2.95351	2.07848	0.425172	0.591373	0.503441	0.518669	0.539842	0.534928	0.334747	0.49279	0.687181	0.397659	0.196756	0.252221	1.09028	0.937713	0.877426	-2.40621	5.24931e-15	6.42753e-14	-2.33897	7.52733e-15	9.32632e-14	-2.38159	1.98923e-13	2.13823e-12	-3.27594	8.09592e-20	1.06234e-18	-1.47079	4.6923e-07	1.64971e-06	0.0961408	0.830783	0.922671	0.0441526	0.92709	0.960622	-0.836596	0.126112	0.250345	0.91431	0.0339618	0.0622455	9930012K11Rik	14	70154405	70159502
ENSMUSG00000044365	0.44417	0.549031	0.725458	0.0985309	0.148045	0.0787056	0.124205	0.0681662	0.119834	0.0808079	0.142751	0.129305	0.0525445	0.0633291	0.0449621	0.279106	0.246942	0.209969	-2.38656	1.56551e-14	1.86252e-13	-2.45389	4.41517e-15	5.5542e-14	-2.25414	2.41431e-13	2.58402e-12	-3.44251	1.73949e-22	2.65657e-21	-1.21202	1.39646e-05	4.27703e-05	-0.0350289	0.940546	0.972393	0.157602	0.731416	0.842357	-1.01636	0.0575628	0.133582	1.15323	0.00474208	0.0100889	Cxxc4	3	134236484	134262161
ENSMUSG00000002266	0.272425	0.156707	0.219711	0.020412	0.0280407	0.0767291	0.0132804	0.0199363	0.0753318	0.0401771	0.0920046	0.0902312	0.120576	0.181923	0.124193	0.129843	0.088673	0.225884	-2.38514	9.70357e-05	0.000474685	-2.57795	6.84668e-05	0.000341122	-1.50942	0.00487962	0.0154803	-0.624318	0.174227	0.298094	-0.520154	0.313202	0.427942	-0.168285	0.869289	0.940684	0.892437	0.282592	0.456616	1.79316	0.00989001	0.0299583	1.8324	0.0172874	0.0335802	Zim1	7	6671269	6696450
ENSMUSG00000044296	0.29123	0.220124	0.490634	0.0455818	0.0704443	0.0771042	0.111211	0.178078	0.160576	0.291586	0.132078	0.302241	0.067314	0.398438	0.187201	0	0.0228478	0.0817975	-2.36798	0.00560712	0.0188025	-1.14377	0.10803	0.220653	-0.42985	0.519145	0.682517	-0.640019	0.381077	0.539227	-3.15553	0.00345835	0.00794182	1.25274	0.228541	0.4408	1.96028	0.037227	0.095398	1.76409	0.084519	0.182166	-0.8534	0.620423	0.713222	Zfp879	11	50832031	50841552
ENSMUSG00000037568	1.27112	1.60128	1.30409	0.446361	0.210233	0.143818	1.41886	1.20823	1.42483	0.866024	0.911521	0.792778	0.288781	0.485256	0.453928	0.228162	0.0894952	0.171644	-2.36228	2.82512e-11	2.74713e-10	-0.0391225	0.861715	0.926322	-0.679382	0.00679935	0.0207843	-1.7883	3.94077e-09	2.55027e-08	-3.09761	3.77408e-15	2.31783e-14	2.35313	4.32293e-11	7.38827e-10	1.71071	2.56228e-05	0.000154428	0.613043	0.225742	0.387435	-0.74172	0.27337	0.371763	Vash2	1	190947646	190979296
ENSMUSG00000005958	2.14547	2.49893	1.92464	0.513638	0.426775	0.336328	0.493186	0.323656	0.542	0.342434	0.288061	0.350193	1.01137	0.911589	1.34583	0.187738	0.0913568	0.1784	-2.34999	6.54029e-27	1.29075e-25	-2.26846	1.92459e-24	3.81817e-23	-2.7183	4.08821e-33	1.01625e-31	-1.02551	1.91663e-07	1.0608e-06	-3.83765	7.39533e-39	1.64914e-37	0.113583	0.733609	0.869378	-0.342269	0.322611	0.500288	1.35884	7.232e-07	4.56096e-06	-1.50436	0.00114656	0.00265506	Ephb3	16	21204755	21223305
ENSMUSG00000046694	3.54538	2.98478	2.39519	0.601412	0.520493	0.623958	0.399114	0.28195	0.338985	0.284103	0.627354	0.358903	0.307892	0.51952	0.702564	0.0573847	0	0	-2.34698	1.24819e-14	1.4956e-13	-3.12278	1.13568e-19	1.8429e-18	-2.79218	5.52076e-16	6.93517e-15	-2.55923	1.92509e-14	1.88952e-13	-7.48761	2.08182e-12	1.07497e-11	-0.746796	0.145319	0.323642	-0.418206	0.416344	0.593929	-0.181417	0.715933	0.834358	-5.13359	2.59481e-05	7.15142e-05	Tent5b	4	133480132	133487938
ENSMUSG00000097055	0.168169	0.234663	0.336434	0.0394813	0.0813552	0.0222616	0.115592	0.0578418	0.0198693	0	0.0762672	0.0654476	0.11661	0.203007	0.0360326	0.0706344	0.217689	0.177125	-2.34694	0.0111289	0.0343122	-1.92271	0.0290143	0.0754861	-2.33894	0.015122	0.0418018	-1.08718	0.176394	0.300962	-0.635283	0.420505	0.54122	0.455822	0.734963	1	0.0304657	0.983979	1	1.30333	0.272276	0.442106	1.68419	0.150069	0.227252	Gm4419	12	21417323	21421064
ENSMUSG00000056069	5.97246	5.73844	5.69477	0.899695	1.46914	1.03373	1.07683	1.29322	1.33271	1.11933	1.18051	1.71653	0.451238	0.855394	0.588717	3.09774	3.45461	3.35089	-2.34538	8.63406e-34	2.03517e-32	-2.2266	1.57283e-35	4.37638e-34	-2.08257	3.96897e-27	8.10897e-26	-3.22486	6.73624e-48	2.33998e-46	-0.79738	3.51875e-07	1.25013e-06	0.14879	0.606567	0.790488	0.284254	0.34485	0.523541	-0.841643	0.0183886	0.0511576	1.5239	7.35293e-10	2.80448e-09	Otulinl	15	27655069	27681579
ENSMUSG00000001741	0.977299	0.836736	1.07295	0.195865	0.187386	0.181436	0.389126	0.321112	0.316835	0.0963807	0.121615	0.272502	0.0344344	0.158261	0.0319208	0.175207	0.119215	0.112977	-2.34208	8.58921e-17	1.14732e-15	-1.48228	3.50116e-09	2.83605e-08	-2.51054	1.092e-13	1.19766e-12	-3.72933	7.44374e-20	9.79841e-19	-2.82573	1.27979e-17	9.15786e-17	0.889864	0.0155358	0.0570682	-0.150697	0.762783	0.864554	-1.33861	0.0333859	0.0845532	-0.498816	0.337292	0.442804	Il16	7	83642825	83745726
ENSMUSG00000041361	0.96482	1.42175	1.33993	0.312431	0.251483	0.165155	0.343023	0.30515	0.343948	0.653395	0.603533	0.404619	0.471003	0.461863	0.481174	0.605538	0.95921	0.989924	-2.33712	7.53405e-14	8.60729e-13	-1.90353	1.774e-11	1.72667e-10	-1.14772	3.08699e-05	0.000150365	-1.4188	1.21779e-07	6.86571e-07	-0.524622	0.0555114	0.100807	0.465534	0.274317	0.498566	1.21812	0.0018806	0.00739585	0.954464	0.0158817	0.0450679	1.78869	3.4905e-06	1.0354e-05	Myzap	9	71504347	71592360
ENSMUSG00000029570	12.9473	13.3803	13.7903	3.16267	2.37598	2.35293	0.857367	1.11546	1.06109	1.31851	1.08188	0.983007	3.69751	2.66516	3.64809	1.54553	2.04766	2.7392	-2.33334	1.49121e-56	5.45784e-55	-3.71869	9.49199e-100	6.92564e-98	-3.54967	9.23944e-94	6.40377e-92	-2.01953	2.84701e-41	8.37141e-40	-2.63435	6.46122e-50	2.35773e-48	-1.35383	4.85194e-07	4.95085e-06	-1.18656	8.96603e-06	5.97667e-05	0.348019	0.120414	0.241692	-0.329534	0.236089	0.329555	Lfng	5	140607320	140615545
ENSMUSG00000103697	0.160372	0.11364	0.158307	0.0470635	0.0363671	0	0.0574129	0.034475	0	0.0115794	0	0.0682644	0.0926695	0.120997	0.0322143	0	0	0	-2.33302	0.0136518	0.0409127	-2.219	0.0183623	0.0512812	-2.35801	0.0194412	0.0517559	-0.841022	0.266854	0.413103	-6.00609	7.73354e-05	0.000220069	0.153455	0.922424	1	-0.0140583	0.993339	1	1.5372	0.190363	0.341294	-3.67541	0.179151	0.262711	Gm38020	X	103576426	103581101
ENSMUSG00000020774	0.110205	0.144169	0.0828847	0.0184808	0.0476018	0	0.0270537	0.0541502	0.0558035	0.0454697	0.142799	0.084247	0.0818757	0.0380102	0.00843322	0.0771474	0.194532	0.0994923	-2.3247	0.0159492	0.0467741	-1.29798	0.0980734	0.204753	-0.2875	0.684187	0.811037	-1.4255	0.0985875	0.188257	0.151627	0.828825	0.885829	1.06219	0.396182	1	2.06536	0.0527836	0.126133	0.946322	0.488495	0.660073	2.45562	0.0209104	0.0399983	Aspa	11	73304992	73329596
ENSMUSG00000034732	0.481395	0.369457	0.709628	0.0904145	0.116442	0.101961	0.110297	0.0220769	0.113755	0.111227	0.196488	0.0936742	0.111268	0.0464899	0.103146	0.0539189	0.1133	0.283939	-2.32439	0.000612105	0.00257668	-2.65712	0.000295487	0.00131224	-1.93845	0.00311304	0.0104138	-2.58676	0.000301365	0.00107807	-1.73716	0.0163971	0.033723	-0.300076	0.787245	1	0.415248	0.669488	0.800218	-0.231946	0.830917	0.907907	0.549785	0.61181	0.705537	Pabpc5	X	119927196	119930165
ENSMUSG00000026228	0.703799	0.59462	0.78737	0.0258176	0.132999	0.262031	0.352743	0.151295	0.129929	0.15245	0.0249363	0.235386	0.305013	0.238951	0.589059	0.89299	0.802343	1.25091	-2.32408	0.000436821	0.0019	-1.70731	0.00347089	0.0119539	-2.28865	0.000579505	0.00227483	-0.889526	0.0914988	0.177563	0.520309	0.23073	0.33478	0.63651	0.500912	0.712875	0.0381784	0.972186	0.985616	1.45814	0.0787032	0.172013	2.81747	2.85435e-05	7.83849e-05	Htr2b	1	86099026	86111970
ENSMUSG00000084616	15.3224	12.577	13.7609	3.70308	1.63512	2.98284	15.4882	16.5339	19.1685	17.7013	17.3724	6.13854	21.3536	28.8331	27.5197	4.41669	4.77299	10.9172	-2.31294	0.000225963	0.00103826	0.305145	0.453043	0.626443	0.00126518	0.99794	0.998976	0.880813	0.0185505	0.0456534	-1.01829	0.0825625	0.142464	2.64733	1.04814e-05	8.58837e-05	2.342	0.00064576	0.00287155	3.22711	5.77226e-09	4.65132e-08	1.26494	0.151438	0.228855	Gm25047	X	36363899	36364002
ENSMUSG00000036523	1.12035	1.06242	1.00966	0.206745	0.218926	0.213719	0.353093	0.179491	0.300578	0.305203	0.238516	0.309399	0.33924	0.366164	0.28827	0.609616	0.581484	0.814158	-2.31138	3.12055e-22	5.23909e-21	-1.93143	8.5807e-15	1.0565e-13	-1.87699	4.3571e-16	5.50107e-15	-1.70662	2.70866e-14	2.63508e-13	-0.652419	0.00253667	0.00595312	0.409795	0.264681	0.487629	0.458421	0.184829	0.336505	0.640366	0.0559359	0.130408	1.6343	1.30277e-07	4.29114e-07	Greb1	12	16670615	16800886
ENSMUSG00000087117	0.556431	0.709252	1.08163	0.200976	0.103533	0.169981	0.68648	0.834243	0.354	0.346134	1.01911	0.0416444	0.49466	0.206678	0.504407	1.37831	2.21626	0.856558	-2.29499	0.00490322	0.0166762	-0.313606	0.612373	0.76016	-0.724445	0.368021	0.538646	-0.97115	0.158595	0.276191	0.940978	0.0944228	0.159843	2.00978	0.0219678	0.0758731	1.60119	0.140836	0.27369	1.35467	0.175537	0.321511	3.20839	3.92951e-05	0.000106235	Gm11523	11	96862997	96873954
ENSMUSG00000091712	0.171471	0.113938	0.111767	0.0191698	0.0395012	0.0216178	0.0280623	0	0.0192947	0.00943298	0	0.0556105	0.0283094	0.0394273	0.0437381	0.0914555	0.0576529	0.0774012	-2.29389	0.00753489	0.0243619	-3.06197	0.00205255	0.00752425	-2.53041	0.0096545	0.0282406	-1.84985	0.0206101	0.0500498	-0.800118	0.278795	0.38923	-0.73529	0.632883	1	-0.235216	0.876714	1	0.478546	0.69384	0.818123	1.47372	0.180473	0.264305	Sec14l5	16	5147109	5187271
ENSMUSG00000106825	1.6178	0.829956	1.05212	0.33513	0	0.377928	0.545102	0.381873	0.168657	0.549698	0.107897	0.694425	0.384931	0.229759	0.305856	0.199856	0.61594	0.15035	-2.29346	0.00275266	0.00998937	-1.66368	0.0122701	0.03611	-1.33389	0.0501002	0.11483	-1.94072	0.00412076	0.011889	-1.83741	0.0156096	0.0322407	0.655055	0.543338	0.745786	0.976462	0.363135	0.541354	0.381169	0.733684	0.845368	0.424465	0.735982	0.808278	2510016D11Rik	5	120552055	120553039
ENSMUSG00000014164	0.467278	0.563836	0.451573	0.0525977	0.116124	0.135576	0.0586644	0.0440331	0.098318	0.162687	0.123377	0.0685068	0.325495	0.231814	0.336023	0.143391	0.241047	0.235969	-2.28877	3.07435e-08	2.34153e-07	-2.88091	8.8766e-11	8.20982e-10	-2.05558	4.16977e-07	2.60428e-06	-0.749864	0.0210722	0.0510294	-1.23417	0.00114449	0.00281934	-0.566033	0.421222	0.648313	0.260996	0.679889	0.807026	1.5705	0.00137369	0.00511994	1.02242	0.0846268	0.139332	Klhl3	13	58000228	58113592
ENSMUSG00000040710	0.821152	0.638836	0.761454	0.172519	0.16364	0.11426	0.277937	0.197919	0.253574	0.44737	0.439058	0.406277	0.137496	0.12954	0.117462	0.25149	0.266288	0.221135	-2.28572	1.64712e-26	3.19428e-25	-1.59888	5.36439e-16	7.1695e-15	-0.755991	1.23034e-05	6.36237e-05	-2.55039	1.43742e-31	3.16551e-30	-1.57402	1.23429e-14	7.32038e-14	0.718714	0.0121719	0.0466467	1.55552	1.41265e-10	1.94665e-09	-0.227176	0.492713	0.663291	0.690867	0.0251779	0.0474787	St8sia4	1	95587682	95667571
ENSMUSG00000113965	0.220558	0.277845	0.180626	0.0287672	0	0.113543	0.210559	0	0.0723865	0.169868	0.069463	0.0715303	0.113287	0.1775	0.105017	0.0857769	0.0144195	0.0645291	-2.28145	0.00922231	0.0290752	-1.25637	0.129225	0.253798	-1.11605	0.110125	0.216571	-0.807989	0.210903	0.34493	-2.04932	0.0174016	0.0355667	1.04053	0.430178	0.654829	1.18903	0.292436	0.468266	1.50555	0.151708	0.287909	0.201692	0.891142	0.924909	A730091E23Rik	13	32338819	32342643
ENSMUSG00000031101	3.71167	3.54243	3.6685	0.780969	0.825807	0.625762	0.441254	0.762769	0.5792	0.465201	0.456556	0.374753	0.242803	0.338159	0.468915	0.53927	0.453269	0.626971	-2.27713	1.05321e-20	1.65894e-19	-2.60775	4.32133e-23	8.16206e-22	-3.05583	2.53172e-28	5.42812e-27	-3.3907	1.4587e-29	2.98269e-28	-2.73452	3.04173e-22	2.78082e-21	-0.299332	0.460562	0.681415	-0.748867	0.0791818	0.17403	-1.08091	0.0197509	0.0543683	-0.480594	0.285385	0.384995	Sash3	X	48146436	48161565
ENSMUSG00000033705	0.796977	0.68209	0.854829	0.152181	0.172214	0.154735	0.284861	0.258283	0.258636	0.397748	0.351804	0.41769	0.17193	0.212941	0.170764	0.357064	0.385154	0.4365	-2.2734	4.18731e-32	9.51361e-31	-1.53326	2.29475e-18	3.47476e-17	-0.972014	8.1178e-09	6.12394e-08	-2.09162	5.37154e-27	1.00216e-25	-0.965509	5.08788e-08	1.92666e-07	0.770075	0.00175023	0.00882338	1.32616	6.13159e-09	6.85041e-08	0.21758	0.436519	0.613984	1.28283	2.66029e-07	8.55221e-07	Stard9	2	120629121	120731895
ENSMUSG00000032500	0.405519	0.856954	0.525519	0	0.207496	0.165173	0.0357355	0.0357638	0	0.0720736	0.123785	0.0606996	0.0360501	0.056484	0.0668371	0.109184	0.183543	0.377834	-2.26974	0.000620946	0.00260872	-4.62915	2.70378e-07	1.84051e-06	-2.79098	1.16256e-05	6.03846e-05	-3.50732	7.88069e-07	4.06235e-06	-1.38377	0.0202737	0.0408199	-2.34374	0.0989624	1	-0.49405	0.649366	0.785299	-1.21083	0.31131	0.487038	0.848304	0.392406	0.500288	Dclk3	9	111439081	111489118
ENSMUSG00000053040	1.13457	0.981636	1.03345	0.274822	0.250478	0.119199	0.557041	0.69169	0.468113	0.582543	1.01072	0.560699	0.291379	0.260879	0.424457	1.53805	1.46231	2.24773	-2.2674	2.10117e-11	2.06325e-10	-0.86743	0.00122548	0.00471339	-0.525757	0.0650757	0.142167	-1.70245	3.60292e-08	2.13627e-07	0.755328	0.00161211	0.00389021	1.4313	0.00048311	0.00282241	1.77027	1.69421e-05	0.000106564	0.600249	0.217983	0.377579	2.99879	3.08578e-18	1.76967e-17	Aph1c	9	66814994	66834726
ENSMUSG00000075707	23.873	22.8942	22.9245	4.63445	6.0035	3.78983	1.53407	3.41469	1.69128	2.1338	2.61769	2.56082	2.10791	1.19845	1.33567	12.5097	15.5411	13.4233	-2.25971	2.30946e-59	8.8383e-58	-3.38519	3.65706e-22	6.72052e-21	-3.22509	4.07547e-115	3.43251e-113	-3.92757	1.52299e-116	1.49274e-114	-0.732683	1.58049e-10	7.20914e-10	-1.09386	8.92053e-05	0.00060872	-0.940233	3.80332e-05	0.000220673	-1.63145	1.07965e-09	9.27214e-09	1.50357	8.21406e-18	4.64235e-17	Dio3	12	110279068	110281097
ENSMUSG00000081766	1.76096	2.12646	2.56732	0	0.982963	0.358631	0.310362	1.39773	0.320091	2.9733	1.99656	2.76767	0.156547	0.490562	1.01584	1.13791	0.797032	0.998709	-2.25964	0.0139133	0.0416096	-1.6607	0.0445057	0.108109	0.28831	0.618966	0.763467	-1.96258	0.0216499	0.0522586	-1.12614	0.147258	0.232508	0.624857	0.639056	1	2.57197	0.00385348	0.0140008	0.323211	0.818832	0.902223	1.11129	0.385822	0.494014	2210409E12Rik	11	88972657	88973002
ENSMUSG00000016239	2.82786	3.06672	3.76724	0.562873	0.862456	0.585927	3.70439	3.35492	3.57356	3.16747	3.03892	2.82312	3.76543	4.95727	4.29405	1.41154	1.54815	2.22737	-2.25288	1.58703e-21	2.58679e-20	0.146223	0.373909	0.551213	-0.0727163	0.675436	0.804773	0.410403	0.0162105	0.0405252	-0.87502	9.34229e-05	0.000263836	2.42809	7.54561e-28	5.11147e-26	2.20496	6.00654e-21	2.13079e-19	2.69756	2.70535e-33	8.35039e-32	1.35244	1.88315e-05	5.2488e-05	Lonrf3	X	36328353	36362341
ENSMUSG00000057967	3.31674	4.9932	4.53168	0.602547	1.05059	1.04538	1.89982	1.76552	2.6125	1.09477	0.581979	0.11525	3.8331	1.57294	3.17258	0.66338	1.44043	0.914933	-2.24922	1.80952e-10	1.6527e-09	-1.02782	0.000564198	0.00235831	-2.84466	6.1493e-10	5.14875e-09	-0.599427	0.0642721	0.132734	-2.06625	5.85847e-08	2.20824e-07	1.25007	0.0031839	0.0149559	-0.562308	0.408952	0.58665	1.68136	0.000106928	0.000490681	0.151744	0.793295	0.85316	Fgf18	11	33117430	33147400
ENSMUSG00000079227	0.0889137	0.0920834	0.0819177	0.00652326	0.0268837	0.0220689	0.0254648	0	0	0.0449392	0.0567053	0	0.0128445	0	0.0178603	0.00778034	0.00653955	0	-2.24635	0.00944191	0.0296792	-3.35218	0.00210963	0.00771767	-1.37001	0.11538	0.22451	-3.08895	0.0021132	0.00646881	-4.2661	0.00126728	0.00310243	-1.08636	0.532061	1	0.908063	0.482861	0.655317	-0.827148	0.602429	0.752449	-2.0154	0.308653	0.411103	Ccr5	9	124121543	124147699
ENSMUSG00000109608	0.587621	0.204992	0.321737	0.0551828	0.0852822	0.0933448	0.0807812	0.215587	0.0833135	0.0543082	0.106598	0.114345	0.162985	0.0567484	0.151087	0.493626	0.497885	1.13881	-2.24582	0.0111928	0.0344865	-1.54185	0.0592998	0.137009	-1.97884	0.0217065	0.0568988	-1.59419	0.0530004	0.112574	0.963192	0.121362	0.197829	0.732024	0.529192	1	0.28778	0.817696	1	0.68101	0.565022	0.724147	3.18513	0.000120489	0.000309939	Gm45597	7	134909915	134911908
ENSMUSG00000049687	0.523751	0.296288	0.268285	0.0166165	0.11984	0.0936925	0.145948	0.129834	0.250871	0.0654126	0.320986	0.11018	0.0981552	0.0683518	0	0.0594558	0.016658	0.0149093	-2.24168	0.00196134	0.00736051	-1.0411	0.0778929	0.170234	-1.11072	0.0931469	0.189146	-2.74704	0.000614994	0.00207721	-3.63455	0.000113765	0.000318577	1.22957	0.162092	0.349185	1.15693	0.226911	0.390585	-0.464047	0.717661	0.835587	-1.38901	0.343149	0.448952	Pheta2	15	82338942	82345743
ENSMUSG00000073492	0.710131	0.651083	0.881927	0.149619	0.132131	0.19283	0.166877	0.0208761	0.322702	0.147248	0.0825784	0.159443	0.168346	0.131884	0.292607	0.127466	0.107138	0.517812	-2.2354	3.04316e-05	0.000161165	-2.13186	0.000421992	0.00181156	-2.49215	1.06578e-05	5.57056e-05	-1.92707	0.000261465	0.000945539	-1.53339	0.0124091	0.0260989	0.134569	0.8813	0.9461	-0.237098	0.782457	0.877214	0.33566	0.672261	0.803031	0.666904	0.452557	0.560561	Gm10521	1	171895664	171898237
ENSMUSG00000006362	0.106354	0.0927543	0.0943023	0.0328539	0.00676988	0.0222297	0.0641259	0.0256706	0.0264544	0.0387999	0	0.00544615	0.116443	0.101358	0.101946	0.0313481	0.0197616	0.00589571	-2.2338	0.0069097	0.0226056	-1.32658	0.0659214	0.149281	-2.73598	0.00444785	0.0142923	0.104932	0.850838	0.912792	-2.39261	0.00894949	0.0192587	0.937159	0.391579	0.621042	-0.461777	0.760186	1	2.37233	0.00424399	0.0141755	-0.160855	0.911307	0.938832	Cbfa2t3	8	122625141	122699109
ENSMUSG00000032392	0.892506	1.00979	0.93975	0.226525	0.204215	0.175624	0.400691	0.96795	0.755253	0.390136	0.259816	0.457649	0.613297	0.815331	0.620213	0.320836	0.141932	0.101626	-2.21649	9.04159e-09	7.17411e-08	-0.414526	0.216094	0.373684	-1.32978	0.000173016	0.000747479	-0.495494	0.103354	0.195748	-2.35364	3.50113e-07	1.24429e-06	1.83192	6.82177e-05	0.000479588	0.910345	0.0790037	0.173738	1.75696	5.81568e-05	0.000278801	-0.142705	0.839881	0.888084	Parp16	9	65195353	65239224
ENSMUSG00000021986	0.316561	0.345101	0.273135	0.0516109	0.090397	0.0582018	0.20651	0.0655306	0.0986997	0.0761894	0.0697888	0.0641659	0.0457306	0.0265376	0.0329718	0.129269	0.0879576	0.0463084	-2.21457	9.32545e-08	6.78674e-07	-1.32731	0.00121917	0.00469371	-2.13348	1.3999e-07	9.14675e-07	-3.1701	4.29824e-11	3.28818e-10	-1.83716	4.09647e-05	0.000119791	0.916492	0.118792	0.279554	0.107994	0.861513	0.924973	-0.921246	0.211173	0.36946	0.364795	0.591722	0.688176	Amer2	14	60373259	60388197
ENSMUSG00000055313	0.261471	0.205232	0.426733	0.0153465	0.158115	0.0173063	0.119816	0.0749443	0.061786	0.362479	0.251985	0.228957	0.181306	0.189383	0.266113	0.292862	0.169233	0.0688491	-2.20513	0.0067495	0.0221499	-1.78757	0.00938481	0.0286681	-0.0558734	0.917763	0.955333	-0.499102	0.383839	0.541849	-0.750732	0.274848	0.384881	0.448618	0.68804	0.841849	2.17216	0.00877701	0.0284054	1.73808	0.0534857	0.125872	1.44105	0.17761	0.26122	Pgbd1	13	21421275	21441058
ENSMUSG00000037904	1.76499	2.28954	1.73348	0.504905	0.394637	0.35341	1.15541	0.731205	1.19163	0.274153	0.403589	0.230889	0.56565	0.429708	0.651477	0.0830625	0.296718	0.453031	-2.19622	1.89715e-12	2.0026e-11	-0.906387	0.000889602	0.00353116	-2.65677	7.41181e-15	8.76464e-14	-1.8308	1.35045e-09	9.12999e-09	-2.74722	2.56129e-11	1.22944e-10	1.32028	0.000496851	0.00289158	-0.429938	0.397656	0.575758	0.399092	0.366808	0.54614	-0.58857	0.352223	0.458487	Ankrd9	12	110975353	110979040
ENSMUSG00000021509	0.777903	1.01764	0.965344	0.228287	0.117602	0.257441	0.143223	0.12741	0.377487	0.385147	0.314992	0.270306	0.272913	0.620448	0.357164	0.52511	0.277898	0.497452	-2.19166	4.04636e-07	2.74346e-06	-2.08853	4.18559e-06	2.48511e-05	-1.49009	0.000116016	0.000516918	-1.16942	0.0029715	0.00882069	-1.076	0.00792965	0.0172191	0.132531	0.845613	0.929648	0.727752	0.209932	0.368944	1.0574	0.0658488	0.149264	1.0915	0.0716163	0.120561	Slc25a48	13	56438355	56474239
ENSMUSG00000037348	6.97692	7.22684	6.03689	1.4468	1.22445	1.79181	2.47094	2.28365	1.72927	1.69085	1.07302	1.60603	2.37824	1.75354	1.95705	2.66545	3.30228	2.66586	-2.1771	7.2418e-42	2.04457e-40	-1.63538	2.90682e-26	6.14424e-25	-2.18576	1.34675e-36	3.64757e-35	-1.75274	7.61936e-29	1.52219e-27	-1.21519	1.46243e-15	9.23472e-15	0.569513	0.00879549	0.0354361	0.0141998	0.953934	0.975152	0.456995	0.0398787	0.0982829	0.936687	1.5529e-05	4.36408e-05	Paqr7	4	134496697	134510235
ENSMUSG00000021743	0.430693	0.442693	0.323922	0.14445	0.0558099	0.0610861	0.0176215	0.299802	0.163565	0.0533101	0.122079	0.0448972	0.10666	0.575623	0.131832	0.279964	0.14481	0.43743	-2.17687	0.0013396	0.00522196	-1.31086	0.0548038	0.128234	-2.43223	0.000605204	0.00236733	-0.589642	0.354123	0.512159	-0.455916	0.441926	0.562461	0.898855	0.363131	0.594046	-0.219203	0.83946	0.911919	1.62898	0.0623057	0.142743	1.69994	0.0475022	0.0839728	Fezf2	14	12342094	12348189
ENSMUSG00000000325	18.4473	20.6842	15.9991	4.29323	3.88306	3.94526	3.15839	3.24891	2.89455	4.18487	4.11502	3.35468	4.11382	3.79996	4.01541	6.72317	7.93438	5.96935	-2.17661	5.16149e-100	3.139e-98	-2.56058	1.3553e-128	1.36221e-126	-2.21992	5.10116e-83	3.04863e-81	-2.22852	1.82418e-93	1.38991e-91	-1.40532	1.9889e-33	3.40127e-32	-0.354875	0.00261989	0.0125533	-0.0181157	0.884563	0.938955	-0.0177362	0.87903	0.935498	0.747585	1.66667e-09	6.22279e-09	Arvcf	16	18348182	18407076
ENSMUSG00000041930	0.19398	0.234243	0.408497	0.0525475	0.0360931	0.0987634	0.170941	0.35926	0.19393	0.0689529	0.0845896	0.0725893	0.310403	0.342243	0.447602	0.104456	0	0.062865	-2.16097	0.007136	0.0232364	-0.197593	0.745482	0.856286	-1.86016	0.0146732	0.0406963	0.382294	0.482371	0.63478	-2.33223	0.0133025	0.0278157	1.99146	0.0178493	0.0640203	0.32273	0.772419	0.871147	2.57647	0.000618557	0.00245776	-0.190065	0.895306	0.928062	Fam222a	5	114568016	114613220
ENSMUSG00000046961	0.633913	0.793609	0.430624	0.168028	0.074194	0.175951	0.491948	0.527504	0.57985	0.661461	0.834647	0.726187	0.354485	0.407304	0.427191	1.00204	0.673791	1.30304	-2.15066	4.40051e-06	2.65296e-05	-0.214321	0.531798	0.694263	0.277353	0.394937	0.564911	-0.668403	0.07226	0.146038	0.690597	0.0490935	0.0903943	1.96687	2.87377e-05	0.000217279	2.45595	1.79581e-08	1.87301e-07	1.51682	0.00351138	0.0119517	2.82057	1.02646e-09	3.8791e-09	Gpr156	16	37916496	38007530
ENSMUSG00000021567	4.4868	4.00622	4.15166	0.912013	1.08059	0.835641	1.35733	2.09328	1.28514	0.919999	1.17818	1.01104	0.561182	0.67997	0.915582	1.00618	0.971434	1.00243	-2.14889	2.73591e-35	6.65948e-34	-1.40949	1.2798e-14	1.56209e-13	-1.99898	1.44155e-30	3.31888e-29	-2.56646	1.16233e-38	3.13919e-37	-2.07043	1.42741e-30	2.08562e-29	0.76956	0.00193774	0.00960943	0.17616	0.487308	0.659051	-0.384239	0.185088	0.334528	0.0560886	0.838077	0.886718	Nkd2	13	73818534	73847631
ENSMUSG00000000686	1.01922	0.3367	0.455284	0.0543827	0.0933842	0.265753	0.336131	0.283282	0.346668	0.124882	0.315158	0.405672	0.267703	0.335554	0.397059	0.151346	0.290766	0.0650607	-2.13934	0.000826932	0.0033765	-0.897142	0.0783462	0.171054	-1.06146	0.0603154	0.133639	-0.870986	0.0915267	0.177601	-1.82508	0.00576323	0.0128102	1.27162	0.066916	0.183007	1.09896	0.150982	0.288671	1.30031	0.0647634	0.147252	0.283664	0.765811	0.831492	Abhd15	11	77515121	77538607
ENSMUSG00000090622	0.489366	0.234045	0.132973	0.0926528	0.0572761	0.041794	0.090422	0.126691	0.186513	0.127658	0.0894901	0.0767945	0.255411	0.171507	0.219854	0	0.315806	0.116387	-2.13905	0.0109683	0.0339316	-1.07997	0.138296	0.266996	-1.5248	0.0495816	0.113824	-0.422759	0.524486	0.672931	-0.957202	0.299156	0.412406	1.09131	0.266977	0.490132	0.64383	0.546123	0.707766	1.75025	0.0455458	0.109891	1.15789	0.351875	0.458214	A930033H14Rik	10	69209762	69213098
ENSMUSG00000078202	0.217825	0.36411	0.420484	0.0639239	0.0219536	0.144175	0.0623849	0.249737	0.0428936	0.0209703	0.102903	0.0706438	0.125868	0	0.0583401	0	0	0.191188	-2.13573	0.00923943	0.0291155	-1.4887	0.0564665	0.131395	-2.33431	0.00540631	0.0169651	-2.45294	0.00581795	0.0162468	-2.31396	0.0291273	0.0566412	0.667489	0.559934	0.757522	-0.182426	0.886476	1	-0.298032	0.829641	0.90754	-0.243007	0.883764	0.919487	Nrarp	2	25180758	25183339
ENSMUSG00000095407	2.07785	2.32819	1.81113	0.500744	0.399419	0.510044	1.46606	0.946595	1.39821	1.0651	0.780082	1.17817	1.55848	1.14618	2.09337	0.0770632	0.2429	0.173922	-2.13466	5.21948e-14	6.02455e-13	-0.700971	0.00415317	0.0140194	-1.01388	7.382e-05	0.000338896	-0.391688	0.121024	0.221887	-3.61284	8.65737e-20	6.95269e-19	1.46303	1.21416e-05	9.85223e-05	1.14451	0.00122794	0.00509125	1.77559	1.00877e-07	7.01507e-07	-1.51502	0.0124014	0.0246418	Tmem200c	17	68826623	68843139
ENSMUSG00000092528	0.244037	0.177359	0.314056	0.0318295	0.0491908	0.0897356	0.0155316	0	0.0160184	0.0156625	0	0.0527632	0.0313366	0.0654651	0.0145246	0.322687	0.223363	0.442669	-2.11019	0.00831433	0.0265789	-4.53914	0.000295209	0.0013113	-3.33797	0.000892668	0.00338049	-2.762	0.00197862	0.00608899	0.451632	0.442568	0.562964	-2.40401	0.161894	1	-1.23503	0.41459	1	-0.61428	0.643674	0.782351	2.53481	0.00205747	0.00461042	Nlrp1c-ps	11	71242430	71285232
ENSMUSG00000074121	0.317993	0.231108	0.576644	0.145164	0.0640982	0.0467721	0	0.101272	0.0417457	0.0408182	0.0200299	0.154695	0.224583	0.170609	0.170336	0.197872	0.249474	0.2605	-2.10708	0.00611817	0.0203232	-2.96612	0.000965818	0.00380121	-2.31792	0.00548995	0.0171952	-1.00619	0.11929	0.219323	-0.640884	0.330686	0.446654	-0.821266	0.541347	1	-0.194663	0.87295	0.932081	1.13611	0.213097	0.372223	1.44061	0.122614	0.191651	Ntf5	7	45413695	45417179
ENSMUSG00000026271	0.319625	0.194282	0.152974	0.0682172	0.0585702	0.025643	0.0443832	0.0555229	0.0572181	0.100704	0.0329443	0.169624	0.212676	0.175382	0.11414	0.0542421	0.0797855	0	-2.10624	0.0035826	0.0126124	-2.07919	0.00329506	0.0114102	-1.09799	0.105416	0.209187	-0.431462	0.450424	0.605116	-2.32794	0.0079055	0.0171719	0.0615931	0.952462	0.977984	1.03147	0.273462	0.446284	1.71132	0.0303294	0.0780128	-0.225682	0.865426	0.906996	Gpr35	1	92950865	92986391
ENSMUSG00000040724	0.310988	0.123594	0.111913	0.0508306	0.0333268	0.0416887	0.0360777	0.0451328	0.0325575	0.0864069	0.0758749	0.0842611	0	0.0332645	0.0295212	0.0661374	0.0602225	0.0580469	-2.1058	0.000157408	0.00074381	-2.25538	6.82016e-05	0.000339973	-1.12148	0.0242143	0.0624307	-3.14029	5.31775e-06	2.46599e-05	-1.55456	0.00519024	0.0116229	-0.118864	0.873966	0.942646	1.00998	0.10316	0.214701	-0.999305	0.305903	0.480662	0.529854	0.471538	0.579082	Kcna2	3	107101146	107115005
ENSMUSG00000030047	3.5199	3.964	3.37233	1.00505	0.613631	0.895526	1.00507	1.11494	1.06155	1.63633	0.994712	1.21355	0.280966	0.204161	0.283104	0.532769	0.472683	0.434196	-2.10261	5.03204e-25	9.26762e-24	-1.76493	2.13958e-22	3.95773e-21	-1.47599	1.25659e-13	1.37064e-12	-3.83609	1.24613e-50	4.5802e-49	-2.90908	2.61995e-36	5.19448e-35	0.367141	0.179378	0.375969	0.65227	0.0218362	0.0614844	-1.70182	7.68376e-06	4.22788e-05	-0.826641	0.0223342	0.0424866	Arhgap25	6	87458545	87533259
ENSMUSG00000076928	1.35343	1.53009	1.58341	0.411894	0.484999	0.132713	0.172276	0	0.236901	0.289547	0.852501	0.487707	0	0.302557	0	0.421087	1.00281	0.791948	-2.09311	0.000854278	0.00347828	-3.44814	1.25174e-05	6.97376e-05	-1.43069	0.0140705	0.0391991	-3.9601	1.11911e-05	4.96675e-05	-0.984483	0.0886758	0.151428	-1.31349	0.281054	1	0.69266	0.425406	0.602367	-1.79634	0.202745	0.358347	1.08486	0.213222	0.303349	Trac	14	54220521	54224206
ENSMUSG00000004791	11.1238	13.841	11.2367	2.91858	2.92891	2.58602	4.23548	3.64651	2.9376	2.83503	2.43456	2.7175	10.2435	8.41949	8.78656	11.528	12.5205	10.0158	-2.09267	1.96838e-47	6.23012e-46	-1.73572	1.63211e-30	4.02914e-29	-2.15657	5.43697e-47	1.88743e-45	-0.420139	0.0014914	0.00470616	-0.0758394	0.566462	0.679032	0.386067	0.0445014	0.133824	-0.0387026	0.84251	0.913742	1.70673	6.74219e-29	1.74918e-27	1.99325	1.40632e-38	1.68193e-37	Pgf	12	85166635	85177790
ENSMUSG00000038068	2.12694	1.79699	2.13955	0.412406	0.585676	0.414794	0.413355	0.511659	0.403875	1.44797	1.83016	1.17327	0.340179	0.355333	0.325519	0.225999	0.189957	0.120012	-2.08948	8.30101e-18	1.1588e-16	-2.18163	2.17497e-19	3.48916e-18	-0.422874	0.0444328	0.104001	-2.58998	7.25677e-24	1.17351e-22	-3.50823	2.28479e-27	2.79509e-26	-0.0620184	0.862707	0.937326	1.69301	2.06765e-09	2.44995e-08	-0.4646	0.226676	0.388669	-1.43069	0.00368686	0.00796621	Rnf144b	13	47122656	47247991
ENSMUSG00000046807	3.92014	4.20919	4.21342	1.06377	1.0098	0.808731	1.17813	0.583696	1.13085	1.25865	1.11981	1.40675	1.1532	1.51187	1.28719	2.23816	2.33655	2.52025	-2.08552	4.92416e-32	1.11625e-30	-2.08689	3.21159e-23	6.09522e-22	-1.67764	9.15211e-23	1.58581e-21	-1.66472	4.05052e-22	6.04019e-21	-0.782339	5.96166e-07	2.07337e-06	0.0306277	0.917582	0.962931	0.432875	0.0792928	0.174208	0.457218	0.0658516	0.149264	1.27987	1.52226e-08	5.33226e-08	Lrrc75b	10	75550123	75560330
ENSMUSG00000025375	1.75455	1.8328	1.40625	0.376567	0.45132	0.346658	0.465001	0.420333	0.510518	0.393289	0.549281	0.375812	1.1576	0.734987	0.757484	0.568292	0.708789	0.606803	-2.07838	2.85113e-20	4.40132e-19	-1.83376	2.47384e-17	3.55727e-16	-1.90127	1.95291e-16	2.50366e-15	-0.934752	2.01154e-05	8.6303e-05	-1.39185	4.34523e-10	1.92665e-09	0.27474	0.367079	0.59833	0.204239	0.526079	0.691218	1.17825	3.89241e-05	0.000192842	0.663393	0.0350176	0.0639943	Aatk	11	120007313	120047167
ENSMUSG00000024968	0.418603	0.651919	0.267605	0.052648	0.108487	0.158324	0.274029	0.222825	0.176637	0.293611	0.186453	0.203639	0.466495	0.649702	0.336344	0.188381	0.281491	0.236195	-2.07748	0.00144094	0.00557811	-0.9885	0.0716119	0.159209	-0.954165	0.0862373	0.17803	0.0860778	0.859536	0.918114	-0.91128	0.121926	0.198565	1.11597	0.14054	0.316022	1.14862	0.131761	0.259882	2.20238	0.000580105	0.00232217	1.13936	0.168048	0.249382	Rcor2	19	7267325	7275225
ENSMUSG00000075324	0.267982	0.213213	0.232664	0.0717448	0.0341163	0.0622361	0.0269298	0.0161706	0.0277739	0.0488823	0.0426436	0.0320197	0.108667	0.0851312	0.080588	0.177723	0.10512	0.21788	-2.07667	1.43606e-05	8.01429e-05	-3.32623	9.50422e-09	7.39467e-08	-2.51446	7.20925e-07	4.3967e-06	-1.39878	0.00109765	0.00355721	-0.493979	0.24544	0.351706	-1.21871	0.155109	0.338481	-0.408234	0.592716	0.743337	0.712213	0.262443	0.431577	1.5586	0.0104522	0.021032	Fign	2	63971507	64098038
ENSMUSG00000015970	0.527715	0.355037	0.22226	0.0796453	0.0820585	0.099796	0.0518185	0.0777892	0.106886	0.217731	0.102569	0.278723	0.121974	0.127408	0.0646117	0.189987	0.408092	0.222328	-2.07451	4.91303e-05	0.000252037	-2.22018	2.77892e-05	0.00014764	-0.853169	0.0727788	0.155668	-1.84267	0.000305628	0.00109107	-0.413367	0.380651	0.499412	-0.116346	0.87305	0.942144	1.24465	0.0402628	0.101652	0.26789	0.699739	0.822439	1.63658	0.00659713	0.0137221	Chdh	14	30009023	30040527
ENSMUSG00000085408	0.44252	0.318814	0.364652	0	0.0930775	0.178285	0.110206	0.110294	0.227322	0.133363	0	0.0935973	0.200118	0.139355	0.144286	0.269373	0.226415	0.101323	-2.06943	0.0114982	0.0352887	-1.32447	0.0513859	0.121425	-2.28067	0.00664862	0.020386	-1.23662	0.0624805	0.12965	-0.914957	0.193403	0.289914	0.768879	0.477687	0.694698	-0.200838	0.885998	0.939563	0.86016	0.419916	0.598197	1.1285	0.314996	0.418432	C530005A16Rik	4	116589733	116597630
ENSMUSG00000050390	5.4829	6.25527	5.44812	1.39212	1.62095	1.05377	4.26191	3.82757	3.84847	4.22277	2.51421	3.32718	2.55337	2.39256	2.64545	1.18274	1.19486	1.35176	-2.06722	4.02887e-41	1.12328e-39	-0.519665	9.00819e-06	5.12154e-05	-0.748739	2.69203e-06	1.53102e-05	-1.19888	4.04568e-20	5.42813e-19	-2.18766	2.31704e-46	7.23828e-45	1.57724	7.19967e-22	3.29139e-20	1.34413	4.82555e-11	7.04539e-10	0.903294	1.37105e-06	8.3547e-06	-0.143384	0.541939	0.645266	C77080	4	129219578	129261404
ENSMUSG00000029671	0.35474	0.337503	0.237693	0.126186	0.0910068	0	0.147778	0.160219	0.15241	0.223536	0.219382	0.386978	0.0372697	0.142743	0.0345491	0.0602012	0.101201	0.0226444	-2.06635	0.00290808	0.010491	-1.00932	0.0550006	0.1285	-0.134388	0.782216	0.876278	-2.1559	0.00149647	0.00472002	-2.33843	0.00133067	0.00324751	1.09179	0.199651	0.403061	1.95491	0.00852462	0.0277225	-0.0343498	0.975472	0.986994	-0.27512	0.824022	0.876871	Wnt16	6	22288227	22298522
ENSMUSG00000053647	1.12692	1.20838	0.992049	0.216859	0.44686	0.122277	0.27513	0.338889	0.152791	0.149396	0	0.215691	0.427003	0.423723	0.356249	0	0.0869603	0.116748	-2.06419	9.4243e-06	5.39872e-05	-2.10928	2.09866e-06	1.29159e-05	-3.136	4.06006e-08	2.83863e-07	-1.48642	0.000180736	0.000671271	-3.93766	1.88321e-09	7.98074e-09	-0.0138003	0.984271	0.993234	-1.05785	0.253639	0.423168	0.616766	0.323338	0.500647	-1.92602	0.0675049	0.11444	Gper1	5	139423151	139427800
ENSMUSG00000031870	0.164528	0.0860936	0.173237	0.0386266	0.0464298	0.0145198	0.0125655	0.0440142	0.0194392	0.0696932	0.0373081	0.0693667	0.0570428	0.0331021	0.0176263	0.0998188	0.0839	0.184844	-2.06223	0.00264745	0.0096528	-2.46773	0.000740535	0.00299682	-1.23138	0.0439575	0.103155	-1.99682	0.00373232	0.0108554	-0.171997	0.765611	0.839049	-0.370243	0.730122	0.867704	0.856459	0.324126	0.501655	0.108003	0.914482	0.956235	1.86587	0.0189031	0.0364648	Pgr	9	8899833	8968611
ENSMUSG00000033910	0.309408	0.129055	0.254963	0.0710613	0.0569445	0.0356161	0.0616448	0.0462701	0.0158943	0.124329	0.0762618	0.0392657	0.00777344	0.0405986	0.043236	0.254266	0.118731	0.127521	-2.05977	0.000640212	0.00268098	-2.47155	0.000151851	0.000714808	-1.51665	0.0101899	0.0296286	-2.93239	3.0492e-05	0.000127623	-0.462064	0.394869	0.514103	-0.378491	0.683301	0.839249	0.575493	0.47479	0.648459	-0.83515	0.41085	0.589416	1.57813	0.0286669	0.0534045	Gucy1a1	3	82092427	82145789
ENSMUSG00000025932	0.978431	1.14648	1.61802	0.408683	0.210533	0.278114	0.742674	0.763908	0.609927	0.644917	0.898357	0.630746	1.01976	1.15214	1.02892	0.521055	0.536853	0.385662	-2.04715	2.78323e-13	3.06491e-12	-0.814065	0.00038782	0.00167545	-0.759146	0.00160824	0.00573148	-0.24452	0.255236	0.399233	-1.36179	2.83576e-07	1.01494e-06	1.26244	2.64259e-05	0.000200798	1.31364	2.39952e-05	0.00014502	1.83596	1.90996e-11	1.87566e-10	0.662123	0.073218	0.122939	Eya1	1	14168954	14310235
ENSMUSG00000013483	0.0915999	0.195278	0.332212	0.0238946	0.110783	0.013473	0.116596	0.163364	0.120251	0.0352738	0.21925	0.0297072	0.0940982	0.0122862	0.065422	0.0712479	0.203611	0.0643189	-2.04164	0.0151228	0.0447417	-0.61976	0.333304	0.511098	-1.10581	0.171207	0.304467	-1.8574	0.0213492	0.0515984	-0.845808	0.265271	0.374477	1.45056	0.107333	0.260049	0.967473	0.382032	0.560639	0.218294	0.854198	0.920516	1.17083	0.278527	0.377502	Card14	11	119307768	119345375
ENSMUSG00000061175	5.85017	5.95243	6.03594	1.42082	1.34188	1.60226	5.94444	6.39244	5.27009	6.00104	5.72435	5.49562	4.35187	5.09366	4.70657	3.21663	2.86192	3.29335	-2.02411	9.08146e-70	3.98279e-68	-0.0119364	0.902647	0.949749	-0.0267239	0.775707	0.872824	-0.3544	0.000508722	0.00174738	-0.914015	3.19832e-17	2.24484e-16	2.04156	1.17544e-63	4.27552e-61	2.0228	7.08147e-66	1.86886e-63	1.704	1.17542e-39	4.48625e-38	1.08581	2.43637e-13	1.11821e-12	Fnip2	3	79455974	79567796
ENSMUSG00000031613	5.84814	4.22597	4.60361	0.849939	1.34722	1.40086	1.62705	1.8199	1.0529	1.47991	1.73658	1.76116	0.386205	1.37832	1.04421	2.65129	2.98221	2.72782	-2.0234	1.51087e-13	1.6953e-12	-1.69681	2.13608e-10	1.91974e-09	-1.53219	1.1852e-09	9.66015e-09	-2.40812	3.69889e-13	3.30856e-12	-0.795113	0.000991651	0.00246166	0.354253	0.347512	0.578897	0.514909	0.148292	0.284475	-0.350927	0.457599	0.632873	1.20299	0.000412309	0.00100485	Hpgd	8	56294585	56321043
ENSMUSG00000044092	0.324248	0.269931	0.294856	0.121107	0.0178252	0.0780417	0.0168845	0.0337956	0.0174137	0.0681073	0	0.0430194	0.119232	0.142335	0.0157897	0.0825401	0.0520326	0.0465705	-2.0217	0.00793177	0.0254936	-3.69701	0.000158613	0.000744327	-2.97252	0.000821079	0.00312658	-1.71539	0.0229946	0.0550273	-2.30034	0.00521028	0.0116604	-1.64495	0.25027	1	-0.926044	0.503101	1	0.349491	0.759073	0.861421	-0.291758	0.819987	0.873619	C130050O18Rik	5	139405280	139415623
ENSMUSG00000019876	0.552097	0.668554	0.585503	0.125887	0.129701	0.189284	0.109205	0.204922	0.159557	0.055063	0.117086	0.0463735	0.133118	0.268507	0.251057	0.52273	0.425345	0.455997	-2.0209	6.61432e-13	7.13921e-12	-1.9253	1.61394e-11	1.57868e-10	-3.03599	2.86005e-18	4.06041e-17	-1.49025	1.72339e-07	9.57406e-07	-0.353309	0.134365	0.215344	0.122057	0.768557	0.89032	-0.98712	0.053658	0.127767	0.562571	0.162734	0.303726	1.6438	7.91669e-07	2.46154e-06	Pkib	10	57631981	57741112
ENSMUSG00000092242	0.398345	0.262673	0.21483	0.0456196	0.129255	0.0385841	0	0.0556955	0	0.0561208	0	0.0283586	0.0112283	0.023457	0.114495	0.136027	0.1029	0.184197	-2.02021	0.0017306	0.0065755	-3.95945	1.23967e-05	6.91242e-05	-3.35467	2.56907e-05	0.000126934	-2.54787	0.000566623	0.00192661	-1.0304	0.07881	0.136854	-1.91126	0.162806	1	-1.30521	0.279857	0.4537	-0.501717	0.648929	0.785945	0.96838	0.26172	0.358815	Gm20515	3	34427373	34435097
ENSMUSG00000074361	0.723891	0.539495	0.471184	0.0772497	0.159181	0.191653	0.015078	0	0	0.0912305	0.134303	0.0256111	0.106475	0.206548	0.155104	0.0552817	0.0464655	0.0415878	-2.02014	9.90994e-05	0.00048431	-6.71982	1.39021e-07	9.77763e-07	-2.79017	3.6136e-06	2.02388e-05	-1.91308	0.000167967	0.000627082	-3.59605	2.88755e-07	1.03278e-06	-4.67606	0.0021961	0.0107507	-0.736843	0.407685	0.585509	0.139655	0.85196	0.919409	-1.59957	0.122588	0.191625	C5ar2	7	16234585	16244154
ENSMUSG00000116165	1.33509	1.24607	0.813861	0.192464	0.396591	0.248049	0.831819	0.725061	1.02394	0.514123	0.398345	0.296256	2.81519	3.56264	2.71006	1.08218	0.661524	0.493401	-2.01272	5.1208e-05	0.000261562	-0.391609	0.31062	0.48542	-1.47543	0.00144697	0.0052164	1.39491	1.54998e-06	7.69715e-06	-0.60342	0.187128	0.282398	1.65132	0.00184238	0.00922129	0.56541	0.389266	0.567717	3.44478	1.94306e-18	3.00108e-17	1.39095	0.0273408	0.0511732	Pdxp	15	78913919	78919517
ENSMUSG00000104459	0.202769	0.303155	0.442255	0.0340032	0.105101	0.095864	0.132738	0.149449	0.102674	0.0501965	0.0985276	0.183192	0.0669534	0.157356	0.093099	0.0811117	0.0170441	0.183058	-2.01099	0.00619001	0.0205246	-1.29137	0.0460642	0.111114	-1.46931	0.0371535	0.0895786	-1.6036	0.0208829	0.0506061	-1.7176	0.0361526	0.0687565	0.746605	0.415837	0.643692	0.558097	0.574532	0.730132	0.442189	0.656198	0.790985	0.258926	0.826934	0.87901	Gm37824	2	13004365	13007600
ENSMUSG00000028555	0.439632	0.44176	0.301894	0.10097	0.115588	0.0759093	0.0766411	0.0876591	0.135503	0.11041	0.0758512	0.297557	0.121496	0.115371	0.163822	0.33452	0.146209	0.281854	-2.00452	0.000116462	0.000562067	-1.97781	0.000150197	0.000707696	-1.24939	0.0202749	0.0536179	-1.58001	0.00133845	0.00425958	-0.62821	0.195319	0.292332	0.0585899	0.937723	0.971816	0.775375	0.288638	0.464305	0.458602	0.515254	0.68184	1.3575	0.0427368	0.0763997	Ttc39a	4	109406623	109444745
ENSMUSG00000072066	1.94346	1.83114	2.39348	0.77403	0.419728	0.321586	0.735515	0.377996	0.861081	0.360835	1.10174	0.675314	0.501345	0.837885	1.04104	1.62773	1.38856	1.73627	-2.00444	3.46419e-09	2.82782e-08	-1.63642	4.13013e-07	2.74598e-06	-1.50193	1.61457e-05	8.22994e-05	-1.38955	9.15126e-06	4.10862e-05	-0.35845	0.180081	0.273724	0.402465	0.4032	0.631503	0.531808	0.287833	0.463309	0.650605	0.161454	0.301844	1.62289	5.16091e-05	0.000137902	6720489N17Rik	13	62603013	62624182
ENSMUSG00000049134	0.45958	0.653174	0.448062	0.129875	0.133811	0.123929	0.243747	0.195152	0.180999	0.196642	0.241235	0.124207	0.118029	0.154108	0.428534	0.369384	0.330507	0.40338	-2.00327	3.24268e-06	1.99618e-05	-1.32763	0.000715359	0.00290748	-1.46058	0.000482147	0.00192598	-1.16949	0.0116769	0.0302681	-0.489512	0.193506	0.290007	0.704545	0.195583	0.397726	0.570907	0.322312	0.500136	0.864277	0.157787	0.296539	1.49117	0.00374579	0.00808493	Nrap	19	56320035	56390037
ENSMUSG00000061099	0.523997	0.380826	0.674342	0.239205	0.0704152	0.0770723	0.200097	0.133503	0.103185	0.0336306	0	0.396527	0.0672861	0.105425	0.0935616	0	0.102773	0.0306614	-2.00209	0.012547	0.038063	-1.84197	0.0153875	0.0438942	-1.80865	0.0550258	0.123858	-2.58547	0.00240139	0.00725947	-3.50523	0.0013525	0.0032987	0.194154	0.862697	1	0.21025	0.876361	0.933615	-0.543142	0.668486	0.799966	-1.53629	0.356436	0.463028	Gapdhs	7	30729775	30743681
ENSMUSG00000036362	2.66973	2.42536	2.49871	0.631131	0.381183	0.883526	0.233631	0.297583	0.306669	0.72822	1.09305	0.793681	0.0857046	0.268567	0.0993105	0.311484	0.523619	0.429599	-2.00075	7.10114e-11	6.71108e-10	-3.17384	3.40246e-20	5.72404e-19	-1.51459	4.9617e-08	3.43057e-07	-4.10624	4.89645e-22	7.24987e-21	-2.55988	5.34664e-14	3.05682e-13	-1.14648	0.0292555	0.0955873	0.510698	0.225574	0.388938	-2.0667	0.00111873	0.00424944	-0.592847	0.273473	0.371843	P2ry13	3	59207892	59210882
ENSMUSG00000039375	0.13552	0.192838	0.262857	0.0418637	0.0948906	0.00944197	0.0653691	0.114486	0.0505637	0.271921	0.274956	0.145733	0.123646	0.120544	0.129903	0.309572	0.176266	0.195326	-1.99085	0.00401362	0.0139542	-1.3501	0.0232863	0.0629014	0.24913	0.603554	0.751609	-0.677741	0.198606	0.329175	0.214008	0.673865	0.769495	0.672461	0.453362	0.675436	2.2643	0.000831113	0.003596	1.34863	0.086547	0.185617	2.1838	0.00308577	0.00674736	Wdr17	8	54629055	54887184
ENSMUSG00000056014	1.71596	1.39677	1.38521	0.389431	0.359724	0.378589	0.602846	0.511513	0.473066	0.343612	0.428019	0.511991	0.502387	0.939057	0.808873	0.0800822	0.201933	0.228931	-1.98619	1.21785e-11	1.21483e-10	-1.49479	5.86074e-08	4.26039e-07	-1.77741	1.80145e-09	1.44762e-08	-1.02009	0.000301014	0.001077	-3.09031	3.02775e-15	1.87082e-14	0.520993	0.176634	0.372174	0.232018	0.576534	0.731701	1.00113	0.00855864	0.026442	-1.14107	0.0512597	0.0898556	A430033K04Rik	5	138622859	138652414
ENSMUSG00000046714	15.17	15.9901	15.1218	3.87644	4.43073	3.34692	4.98504	4.496	5.75094	3.25865	3.52961	2.94521	2.56416	2.74067	3.50098	1.44483	1.59898	1.23185	-1.97855	3.37372e-54	1.19565e-52	-1.59725	1.80211e-38	5.51267e-37	-2.22771	4.27914e-65	1.9957e-63	-2.41103	1.21868e-64	5.93062e-63	-3.42688	1.91654e-100	5.58527e-98	0.411773	0.0165354	0.0601195	-0.222139	0.23481	0.399978	-0.398488	0.0470125	0.113029	-1.46854	7.76794e-10	2.95645e-09	Foxc2	8	121116171	121118895
ENSMUSG00000047986	0.324395	0.577143	0.355229	0.106623	0.14124	0.0687078	0.0594602	0.0892609	0	0.0899424	0.205966	0.277744	0.164955	0.109648	0.139013	0.254339	0.0916189	0.0683344	-1.9775	0.000936683	0.00377788	-3.06741	3.21946e-05	0.000169418	-1.0997	0.0498712	0.114357	-1.62586	0.00413551	0.0119208	-1.62345	0.0131339	0.0274766	-1.06308	0.327516	0.557638	0.9007	0.23886	0.404631	0.387381	0.629239	0.771673	0.345855	0.70829	0.786255	Palm3	8	84021471	84030295
ENSMUSG00000109841	0.319526	0.291333	0.382318	0.0511471	0.105394	0.0961313	0.23294	0.183169	0.0686405	0.100673	0.0988024	0.127179	0.016785	0.122729	0.0777988	0.101672	0.10255	0.168272	-1.96991	0.00415161	0.0143866	-1.02387	0.0989595	0.2061	-1.57217	0.015168	0.041923	-2.21755	0.00296611	0.0088072	-1.386	0.0426167	0.0796335	0.973248	0.265252	0.488261	0.419331	0.653437	0.787918	-0.212398	0.846051	0.91584	0.553327	0.580306	0.678687	E330011O21Rik	16	78250861	78302487
ENSMUSG00000007646	0.245889	0.52213	0.371473	0.0878468	0.103438	0.0990653	0.134721	0.0122571	0.0884192	0.172909	0.0363635	0.124819	0.0864866	0.0903392	0.24052	0.254455	0.440331	0.382847	-1.96924	0.000551155	0.00234512	-2.27086	0.000476286	0.00201911	-1.74805	0.00371404	0.0121594	-1.46229	0.0109448	0.0285618	-0.0654534	0.891998	0.929257	-0.273895	0.762875	0.887378	0.243886	0.76581	0.866385	0.536393	0.48795	0.659621	1.87952	0.00270501	0.00596657	Rad51c	11	87376645	87404954
ENSMUSG00000025529	0.321772	0.0812337	0.169402	0.0596393	0.0614463	0.0224185	0.0776045	0.0291247	0.170079	0.0489117	0.0576035	0.0411929	0.146789	0.194216	0.0997877	0.0829874	0.0996469	0.107024	-1.9691	0.00949175	0.0298312	-1.03973	0.148856	0.282702	-1.9291	0.00997967	0.0290898	-0.394713	0.524948	0.673137	-0.957431	0.17412	0.266741	0.964525	0.296909	0.523982	0.0698236	0.944835	0.970178	1.6091	0.0394431	0.0974151	0.98941	0.29054	0.390473	Zfp711	X	112600526	112635070
ENSMUSG00000045231	0.418369	0.345148	0.285739	0.0530926	0.0820519	0.134714	0.0647679	0.129638	0.0935175	0.0391884	0.115381	0.0660081	0.209082	0.0955482	0.0242274	0.110817	0.146369	0.0476379	-1.9645	0.00110165	0.00437079	-1.85935	0.00152816	0.00575286	-2.22692	0.00045849	0.00183958	-1.70097	0.00868158	0.0232306	-1.78266	0.00582614	0.0129433	0.12997	0.878984	0.944765	-0.240446	0.795455	0.885316	0.295764	0.747904	0.853672	0.156966	0.86893	0.909523	BC106179	16	23220656	23225484
ENSMUSG00000046410	1.25329	1.53615	1.3553	0.424127	0.436978	0.194305	0.310437	0.491913	0.453571	0.417405	0.448054	0.384491	0.0391462	0.2726	0.193539	0.0474242	0.212593	0.0951381	-1.9556	1.4753e-09	1.2478e-08	-1.71733	8.77923e-09	6.86313e-08	-1.70828	6.12941e-09	4.67338e-08	-3.0621	5.79762e-14	5.5117e-13	-3.50854	1.82705e-15	1.14623e-14	0.270908	0.548093	0.748933	0.276119	0.535984	0.699256	-1.0648	0.0889303	0.189846	-1.58092	0.0210294	0.0401901	Kcnk6	7	29221926	29232515
ENSMUSG00000036437	3.43305	2.65086	3.30045	0.87607	0.83697	0.682583	0.948248	1.01123	1.01004	1.95951	1.98464	1.61068	2.00728	2.26051	1.51187	0.683931	0.335335	0.843232	-1.95544	2.01013e-17	2.75827e-16	-1.65194	4.3298e-14	5.07117e-13	-0.732532	0.000275819	0.00115325	-0.720127	0.000647072	0.00217603	-2.31386	3.81979e-15	2.3432e-14	0.334432	0.266454	0.489486	1.24905	2.20899e-06	1.65631e-05	1.27131	3.61154e-06	2.0867e-05	-0.380345	0.364065	0.470854	Npy1r	8	66697192	66706792
ENSMUSG00000111229	0.270825	0.347343	0.452902	0.0748025	0.115603	0.0843551	0.109502	0.091324	0.0564674	0.0920212	0.0361245	0.123999	0.110466	0.173081	0.11947	0.245348	0.243715	0.402704	-1.95219	0.00487572	0.0165903	-2.04746	0.00370226	0.0126666	-2.04605	0.0049245	0.0155957	-1.43313	0.0267406	0.0627896	-0.239843	0.684613	0.777933	-0.0664559	0.947329	0.975248	-0.0746519	0.942615	0.96927	0.555392	0.543508	0.706936	1.68617	0.0376651	0.0684821	Gm39323	9	44011735	44041059
ENSMUSG00000037922	0.325564	0.185648	0.171398	0.124939	0	0.0497274	0.0645516	0.0861369	0.0591779	0.0433972	0.205856	0.103555	0.123004	0.0755786	0.0335369	0.0876561	0.19156	0.0857256	-1.94834	0.00450057	0.0154496	-1.69322	0.00183059	0.00678023	-0.926422	0.0989141	0.198714	-1.58061	0.00595822	0.0165853	-0.885352	0.110587	0.182629	0.286586	0.754374	0.882424	1.05021	0.23192	0.396776	0.407357	0.667788	0.799454	1.03906	0.255472	0.351391	Bank1	3	136053363	136326066
ENSMUSG00000017417	1.93832	1.80034	1.42865	0.455064	0.480573	0.397713	0.643956	0.388901	0.641241	0.794937	0.868072	0.660058	0.436817	0.327582	0.55029	1.91322	1.91604	1.64345	-1.94406	5.05065e-14	5.83637e-13	-1.62039	6.32873e-10	5.45628e-09	-1.13306	2.17393e-06	1.25271e-05	-1.98951	3.98828e-13	3.5537e-12	0.0938392	0.657678	0.756908	0.354116	0.318816	0.548453	0.837679	0.00840579	0.0273901	-0.0127286	0.973168	0.985834	2.01533	1.50648e-13	6.99974e-13	Plxdc1	11	97923238	97986444
ENSMUSG00000073158	0.2714	0.382353	0.725406	0.147039	0.176744	0.0276362	0.358748	0.119677	0.419326	0.675309	0.2367	0.446866	0.434287	0.100807	0.223659	0.263062	0.098271	0.0879551	-1.94348	0.0102758	0.0320204	-0.609994	0.339739	0.517223	0.00622982	0.991565	0.996006	-0.873947	0.196635	0.326896	-1.62751	0.0361871	0.0688037	1.36576	0.113626	0.270767	1.97224	0.0106891	0.033692	1.10525	0.232517	0.39607	0.308964	0.783155	0.845055	9030624G23Rik	12	24043202	24097246
ENSMUSG00000047749	2.31618	2.05753	2.40858	0.58923	0.711154	0.446149	1.05972	0.961904	0.77099	0.604744	0.552856	0.711637	1.06076	1.27249	1.12161	0.240952	0.253158	0.513587	-1.94264	1.52358e-21	2.48538e-20	-1.27176	4.86184e-12	4.96004e-11	-1.82948	1.67142e-20	2.64367e-19	-0.992929	1.3973e-08	8.60517e-08	-2.71487	1.9652e-24	2.04439e-23	0.701361	0.00734542	0.030573	0.137797	0.63093	0.7719	0.985385	7.32476e-05	0.000345472	-0.801211	0.0423927	0.075867	Zc3hav1l	6	38287396	38299259
ENSMUSG00000047798	1.1105	0.833542	1.24596	0.213701	0.242193	0.373536	0.0729944	0.271336	0.107547	0.22083	0.185765	0.088562	0.105196	0.230752	0.165778	0.649949	1.14615	0.565648	-1.94019	3.28004e-09	2.68077e-08	-2.81016	3.03611e-12	3.15128e-11	-2.67854	1.06033e-12	1.08818e-11	-2.69089	2.97218e-13	2.6792e-12	-0.414918	0.191694	0.287943	-0.844264	0.141145	0.317084	-0.708505	0.186968	0.339089	-0.717599	0.176715	0.32319	1.49724	0.000338947	0.000833075	Cd300lf	11	115116214	115133992
ENSMUSG00000025804	2.06798	1.4284	1.16711	0.330142	0.400171	0.481804	0.833912	0.720767	0.76232	0.554258	0.33763	0.305828	0.592702	0.499278	0.638055	0.09265	0.253092	0.0174249	-1.93975	1.04947e-07	7.59664e-07	-1.00226	0.00168967	0.00630783	-1.94439	3.18547e-07	2.01219e-06	-1.4479	2.57626e-05	0.00010892	-3.68239	4.02518e-11	1.89997e-10	0.96684	0.0195946	0.0692585	0.0218173	0.965915	0.98227	0.524473	0.251299	0.418593	-1.76393	0.0287324	0.0535173	Ccr1	9	123962124	123968692
ENSMUSG00000049409	0.675883	0.618445	0.71166	0.195096	0.134005	0.190676	0.088853	0.177847	0.117821	0.0256006	0.0125625	0.075462	0.17927	0.133755	0.106833	0.0620514	0.0130389	0.0116702	-1.93959	4.28452e-06	2.58617e-05	-2.37526	2.03625e-07	1.40322e-06	-4.06242	8.57323e-11	7.70163e-10	-2.27854	4.02754e-07	2.15597e-06	-4.61559	5.16606e-10	2.2726e-09	-0.406681	0.540153	0.743749	-2.11754	0.0173765	0.0507825	-0.303518	0.643594	0.782301	-2.66573	0.00998907	0.0201645	Prokr1	6	87578591	87590743
ENSMUSG00000037003	8.81151	8.98927	9.41371	2.74481	2.44328	1.84354	3.03326	3.42004	2.95567	4.22079	3.67452	3.54634	2.46387	2.2623	2.13665	1.82945	1.69955	1.83805	-1.93932	5.99546e-50	1.98501e-48	-1.52517	2.45703e-43	8.30247e-42	-1.22682	1.17289e-27	2.4541e-26	-2.00782	1.40943e-62	6.59747e-61	-2.32759	1.29059e-76	1.59627e-74	0.444367	0.00684971	0.0287313	0.738732	5.79514e-06	4.00714e-05	-0.0327007	0.855664	0.92121	-0.410302	0.0382287	0.0693595	Tns2	15	102100413	102116401
ENSMUSG00000047787	0.743947	0.648815	0.682252	0.234755	0.193494	0.105894	0.100805	0.146742	0.132319	0.184828	0.054418	0.23349	0.258854	0.366952	0.342798	0.380792	0.367132	0.345444	-1.93755	1.39389e-07	9.98543e-07	-2.44271	1.71551e-10	1.5531e-09	-2.0967	5.38209e-07	3.32504e-06	-1.11897	0.000460567	0.00159589	-0.91106	0.0053498	0.011955	-0.471144	0.41231	0.640229	-0.135321	0.825063	0.903663	0.855589	0.0686296	0.154362	1.00683	0.0394732	0.0712915	Flrt1	19	7092014	7105729
ENSMUSG00000039706	0.505777	0.416595	0.325447	0.16492	0.118942	0.0371961	0.305803	0.177184	0.0995966	0.519379	0.286722	0.423747	0.324732	0.169599	0.255873	0.413071	0.115732	0.0591904	-1.93294	0.00210989	0.00787102	-1.09062	0.0520149	0.122703	0.00230037	0.996059	0.998095	-0.751638	0.14791	0.261334	-1.10353	0.106478	0.177052	0.875211	0.278078	0.502951	1.96001	0.00253885	0.0096575	1.21734	0.103606	0.214756	0.824989	0.389092	0.49711	Ldb2	5	44472132	44799680
ENSMUSG00000039313	0.51589	0.281201	0.516038	0.136256	0.101389	0.102438	0.0812628	0.0517536	0.0609529	0.111747	0.0731139	0.156854	0.0298103	0.0389228	0.0414513	0.0270856	0.144185	0.149426	-1.93239	5.42938e-06	3.23545e-05	-2.74891	9.21339e-09	7.18258e-08	-1.90349	1.67394e-05	8.50216e-05	-3.58907	5.91055e-11	4.46435e-10	-1.98852	0.000125027	0.000348191	-0.784152	0.231598	0.444801	0.05222	0.930053	0.962489	-1.62114	0.0302026	0.0777371	-0.0875512	0.903479	0.933686	AF529169	9	89587216	89623125
ENSMUSG00000113581	3.62028	4.56599	4.7209	1.14415	1.91979	0.294917	0.446641	1.05363	0.32903	0.772125	0.69463	0.352233	0.51494	0.235322	0.775696	1.55958	1.93352	1.37858	-1.92919	0.00408338	0.0141722	-2.80972	1.08761e-15	1.42745e-14	-2.81945	1.31808e-17	1.81951e-16	-3.08429	2.18892e-18	2.6771e-17	-1.39244	6.39544e-07	2.21518e-06	-0.855323	0.153006	0.335442	-0.858525	0.137868	0.269243	-1.13165	0.065084	0.147794	0.511592	0.316542	0.420095	Dio3os	12	110275385	110278172
ENSMUSG00000050035	0.685754	0.609565	0.833138	0.247686	0.27114	0.0349146	0.271938	0.196555	0.233718	0.335171	0.747597	0.615877	0.335294	0.238794	0.282563	0.406197	0.574204	0.722276	-1.91509	0.00016929	0.000796402	-1.59096	0.000195038	0.000897094	-0.295542	0.445599	0.615245	-1.32888	0.00138832	0.00440686	-0.295581	0.455195	0.575629	0.358214	0.601487	0.786134	1.64442	0.00450522	0.0160507	0.623547	0.349717	0.528816	1.59464	0.00980453	0.0198163	Fhl4	10	85096287	85102495
ENSMUSG00000037463	0.39797	0.280334	0.177285	0.0359355	0.129585	0.0607869	0.210422	0.157941	0.0542544	0.265245	0.451215	0.104247	0.159206	0.240208	0.196779	0	0.216151	0.27407	-1.91004	0.0150081	0.0444677	-1.00939	0.150497	0.28524	-0.0454938	0.943922	0.969993	-0.544411	0.387592	0.545376	-0.767598	0.366416	0.484832	0.929235	0.338432	0.56871	1.89267	0.0255527	0.0701207	1.40183	0.106894	0.220189	1.11349	0.340675	0.446343	Fbxo27	7	28692849	28699338
ENSMUSG00000026458	0.627578	0.522448	0.80347	0.226029	0.146627	0.141608	0.179738	0.122645	0.08426	0.280119	0.339599	0.416317	0.0576928	0.232442	0.0458412	0.599081	0.469972	0.608422	-1.90804	1.37908e-07	9.88635e-07	-2.32599	2.4059e-09	1.98062e-08	-0.882337	0.00575354	0.017928	-2.57633	5.55269e-08	3.24171e-07	-0.201376	0.50778	0.625652	-0.386225	0.483294	0.698246	1.05004	0.0145345	0.0435285	-0.622137	0.345409	0.524335	1.68249	3.99548e-05	0.000107937	Ppfia4	1	134296783	134332928
ENSMUSG00000059824	9.81846	10.6115	8.49149	2.51833	2.8219	2.3217	2.49357	2.71099	2.1647	5.988	4.20782	5.25633	2.94986	2.1739	2.44934	4.77949	5.65735	6.10256	-1.90708	1.12545e-36	2.80736e-35	-1.96607	1.00975e-37	2.9734e-36	-0.880876	6.36887e-09	4.84301e-08	-1.95304	2.10823e-33	4.9232e-32	-0.790083	9.38805e-08	3.48736e-07	-0.0296762	0.883043	0.946514	1.05126	1.11332e-08	1.19999e-07	-0.0115915	0.956157	0.97751	1.09363	4.76802e-09	1.72957e-08	Dbp	7	45705088	45710203
ENSMUSG00000039763	1.80112	1.38735	1.59192	0.447545	0.333904	0.487296	0.737991	0.693356	0.776658	1.03279	1.0285	1.11283	0.227904	0.396761	0.338029	0.423351	0.603374	0.526188	-1.9061	4.57583e-10	4.02585e-09	-1.10647	3.81029e-05	0.000197898	-0.563267	0.0254894	0.0653052	-2.33251	2.24651e-12	1.8988e-11	-1.60018	4.64999e-07	1.63565e-06	0.82906	0.025942	0.0868644	1.3675	6.125e-05	0.000340412	-0.392367	0.410348	0.588835	0.278482	0.543618	0.646833	Dnajc28	16	91614254	91619026
ENSMUSG00000074825	2.99668	3.25865	2.78565	0.971411	0.743051	0.680516	0.876203	1.30816	1.09626	0.912561	0.781877	1.36631	0.434713	0.681118	0.34925	0.175547	0.0442653	0.211299	-1.90424	1.2762e-17	1.76685e-16	-1.45673	8.1637e-12	8.23055e-11	-1.53105	6.21163e-11	5.65134e-10	-2.65555	4.0623e-24	6.64124e-23	-4.37188	1.17368e-32	1.90601e-31	0.477975	0.110192	0.264867	0.396726	0.217198	0.378237	-0.711179	0.0597884	0.137859	-2.49039	3.40746e-06	1.01119e-05	Itpripl1	2	127138772	127143442
ENSMUSG00000037295	4.39268	4.7581	4.05497	1.2008	1.26953	1.03553	1.88422	2.05435	2.16447	1.90783	1.40997	1.33354	1.31357	1.46893	1.18903	1.02033	1.13299	0.929551	-1.90309	1.73041e-40	4.75213e-39	-1.1078	8.50713e-18	1.25442e-16	-1.48479	7.98785e-22	1.33093e-20	-1.75627	2.10424e-33	4.91941e-32	-2.08703	4.67612e-40	1.10166e-38	0.825072	9.95751e-07	9.69221e-06	0.444559	0.0250914	0.0689993	0.182601	0.347577	0.526874	-0.205953	0.348565	0.454955	Ldlrap1	4	134741554	134768024
ENSMUSG00000022358	3.39287	4.06644	3.60076	0.970057	0.94257	1.03168	6.51915	5.4228	6.0329	13.5596	11.8603	13.067	3.96767	3.98221	3.73562	0.376258	0.268815	0.141527	-1.90266	6.82425e-36	1.67323e-34	0.706378	1.19531e-09	1.00803e-08	1.82202	1.37149e-69	6.98373e-68	0.0578335	0.641525	0.768836	-3.83377	3.99783e-57	2.1052e-55	2.63879	1.53307e-83	8.27465e-81	3.75075	1.00531e-220	8.75527e-217	1.99512	5.25705e-41	2.10781e-39	-1.94301	1.01172e-08	3.59329e-08	Fbxo32	15	58175879	58214932
ENSMUSG00000024696	7.05128	6.71088	8.92711	1.87223	2.36889	1.77795	3.33375	3.40055	2.24809	5.46302	5.93256	6.3977	4.04219	3.95203	4.52652	2.93818	2.07447	3.21239	-1.90206	2.75309e-18	3.93326e-17	-1.32808	4.76472e-10	4.1405e-09	-0.322579	0.0731206	0.156303	-0.874619	5.27476e-06	2.44822e-05	-1.4467	3.43975e-10	1.53573e-09	0.604013	0.0308581	0.0996176	1.60403	1.40951e-12	2.47489e-11	1.06152	2.09867e-05	0.000108272	0.432146	0.170327	0.252223	Lpxn	19	12798606	12833807
ENSMUSG00000085175	1.48285	1.66273	2.73235	0.372998	0.832649	0.350526	0.606696	0.364305	0.375428	0.428268	0.180133	0.412209	0.856852	0.575371	1.81555	0.815608	0.997145	0.278897	-1.90083	0.000842292	0.00343226	-2.11588	0.000219115	0.000997128	-2.49228	5.09641e-05	0.000240211	-0.863957	0.100793	0.191801	-1.48553	0.0134969	0.0281889	-0.183939	0.82167	0.917879	-0.56777	0.519866	0.686039	1.06903	0.13197	0.258636	0.396851	0.641022	0.731673	Gm11423	11	82779601	82781042
ENSMUSG00000043259	1.038	1.16744	1.13475	0.332913	0.33614	0.217748	0.526334	0.513744	0.328381	0.366954	0.572357	0.402861	0.196655	0.116402	0.121533	0.770311	0.674164	0.818465	-1.89859	9.87485e-15	1.18888e-13	-1.27983	3.65652e-08	2.7162e-07	-1.29261	4.38342e-08	3.05294e-07	-2.96292	1.79398e-24	2.96305e-23	-0.547239	0.0101958	0.0217383	0.649302	0.0479489	0.141721	0.633545	0.0563612	0.132895	-1.02673	0.0160124	0.0453804	1.32929	1.26042e-05	3.56883e-05	Fam13c	10	70440481	70558736
ENSMUSG00000049649	0.308572	0.299015	0.342956	0.06037	0.124398	0.0680796	0.17675	0.255507	0.18229	0.0198044	0.0388729	0.0500372	0.396235	0.186249	0.293849	0.0480025	0	0	-1.89827	0.0115216	0.0353497	-0.62105	0.309495	0.484124	-3.08276	0.000712256	0.00274466	-0.132672	0.820434	0.891895	-4.46557	0.00058152	0.0014952	1.30657	0.127399	0.294182	-1.16555	0.371459	1	1.79889	0.0256464	0.0678448	-2.52347	0.167723	0.249003	Gpr3	4	133209340	133212536
ENSMUSG00000044231	1.96137	1.97784	1.78553	0.527628	0.667164	0.32455	0.444708	1.26491	0.844878	0.637281	0.694933	0.675859	0.68474	0.443944	0.306434	0.171629	0.192344	0.0860763	-1.89765	6.02498e-08	4.46879e-07	-1.15816	0.000931121	0.00367744	-1.48689	3.30355e-06	1.857e-05	-2.02057	3.72348e-08	2.204e-07	-3.67826	7.207e-14	4.08749e-13	0.771073	0.113542	0.270667	0.437598	0.351854	0.530043	-0.0832069	0.877507	0.934556	-1.78991	0.0140146	0.0275835	Nhlrc1	13	47012557	47014850
ENSMUSG00000027173	0.804996	0.819067	0.635705	0.078746	0.324528	0.207205	0.589184	0.384554	0.343456	0.439156	0.481701	0.522144	0.956162	1.16072	1.22175	0.40699	0.0526284	0.447486	-1.88513	0.00130594	0.00509864	-0.772473	0.106329	0.217969	-0.622165	0.179742	0.315691	0.540801	0.155833	0.272473	-1.30645	0.0427311	0.0798123	1.14118	0.0997552	0.246471	1.28745	0.055323	0.130926	2.46245	5.45949e-06	3.07738e-05	0.556011	0.550011	0.652447	Depdc7	2	104721784	104742878
ENSMUSG00000002265	5.50154	5.82575	5.84461	1.53193	1.56558	1.52733	1.43863	1.21392	1.21358	2.24319	2.21746	2.36833	2.06514	2.35672	1.63553	4.02364	3.96977	4.29033	-1.88365	1.50015e-89	8.22835e-88	-2.14404	1.52088e-94	1.0587e-92	-1.30494	8.29855e-44	2.69784e-42	-1.52519	3.44346e-36	8.77766e-35	-0.468173	8.7194e-08	3.24749e-07	-0.230885	0.0806433	0.210931	0.603791	1.43125e-07	1.29572e-06	0.393462	0.00602814	0.0193875	1.39169	9.37413e-39	1.1249e-37	Peg3	7	6703892	6730431
ENSMUSG00000083718	0.694048	0.712114	1.20365	0.287546	0.222194	0.189156	0.327394	0.748921	0.602958	0.778221	0.486029	0.317774	0.353867	0.665336	0.349905	0.171479	0.0960881	0.0215003	-1.88303	0.000260517	0.00118379	-0.626871	0.166669	0.307635	-0.702896	0.135335	0.253942	-0.95332	0.0438476	0.0960855	-3.2154	5.01525e-06	1.60274e-05	1.28664	0.0291472	0.0952707	1.20774	0.0474122	0.115857	0.967086	0.123071	0.245782	-1.33013	0.18878	0.274389	Ccnb2-ps	8	71916556	71918851
ENSMUSG00000027544	0.863999	0.884898	0.951722	0.260055	0.28401	0.181824	0.588801	0.599427	0.282689	0.261052	0.150707	0.202612	0.245787	0.192552	0.170884	0.334983	0.187707	0.424673	-1.88059	4.3211e-15	5.32662e-14	-0.868697	0.000487928	0.0020627	-2.11267	1.34057e-16	1.73987e-15	-2.16952	4.33429e-18	5.21238e-17	-1.49348	7.9636e-08	2.97642e-07	1.04283	0.00155932	0.00793992	-0.20474	0.579818	0.734012	-0.251445	0.491689	0.662405	0.365828	0.351337	0.457736	Nfatc2	2	168476410	168601657
ENSMUSG00000097101	0.730691	0.637255	0.461622	0.196052	0	0.303998	0.382664	0.239354	0.39466	0.410009	0.21303	0.142184	0.217144	0.0756056	0.357854	0.292291	0.294813	0.395798	-1.87709	0.00701979	0.0229211	-0.842725	0.105342	0.216443	-1.24715	0.0329221	0.0810307	-1.49925	0.0152618	0.0384344	-0.878449	0.120041	0.19602	1.0629	0.200578	0.403764	0.659009	0.477398	0.650511	0.399454	0.687658	0.813783	0.968373	0.297393	0.398284	1810034E14Rik	13	64248700	64271852
ENSMUSG00000017639	4.45979	5.17868	4.53028	1.28479	1.17918	1.38225	1.36195	1.18273	1.42694	1.1845	0.584809	0.98533	1.75923	1.41996	1.43538	1.77016	1.12515	1.38468	-1.87475	2.56532e-44	7.61651e-43	-1.82907	2.41867e-41	7.78559e-40	-2.33823	1.60967e-36	4.35374e-35	-1.63907	3.32028e-31	7.19808e-30	-1.71919	2.82262e-26	3.22321e-25	0.0747347	0.674084	0.834168	-0.439819	0.0615652	0.142523	0.269394	0.134972	0.263479	0.13293	0.530128	0.634341	Rab11fip4	11	79591212	79698023
ENSMUSG00000102803	1.32547	0.97102	0.837379	0.124473	0.448857	0.280738	0.425167	0.668649	0.250569	0.735004	0.420786	0.257922	0.122546	0.0640025	0.454402	0.44538	0.187176	0.0558425	-1.86993	0.0120376	0.0367258	-1.21241	0.0719089	0.159707	-1.1369	0.0951863	0.192703	-2.28412	0.00568669	0.0159165	-2.22405	0.0107765	0.022887	0.685119	0.472371	0.69016	0.761881	0.424632	0.60181	-0.392119	0.743113	0.850702	-0.357098	0.779274	0.841757	Gm37477	9	91380519	91381402
ENSMUSG00000021573	0.229658	0.160233	0.280505	0.0539173	0.055551	0.0729633	0.0105238	0.0315965	0.0108537	0.0530628	0.0416615	0.0178756	0.0849319	0.0665365	0.265721	0.205784	0.0864831	0.0290267	-1.86946	0.00456007	0.0156352	-3.64875	4.78461e-05	0.000244252	-2.56776	0.000618067	0.00241386	-0.689581	0.27294	0.41991	-1.07161	0.136233	0.21792	-1.75211	0.153864	1	-0.66584	0.526427	0.691297	1.20965	0.142584	0.274531	0.780496	0.420287	0.528505	Tppp	13	74009407	74035753
ENSMUSG00000022856	6.96137	6.58213	6.67671	1.37543	1.95894	2.18976	3.9085	2.68675	2.8095	2.78689	2.34438	2.78298	2.0312	1.24805	0.923003	5.2592	6.61044	4.46461	-1.86838	1.52804e-14	1.82008e-13	-1.0968	7.52814e-07	4.87523e-06	-1.32716	2.15862e-09	1.72284e-08	-2.28957	3.62869e-16	3.91504e-15	-0.294118	0.175931	0.268953	0.799709	0.0103847	0.0408167	0.564748	0.0755496	0.167894	-0.387417	0.336734	0.514762	1.54908	2.37218e-07	7.65472e-07	Tmem41a	16	21934326	21947552
ENSMUSG00000090671	0.929012	0.931747	0.880369	0.327159	0.0561786	0.368939	0.159641	0	0	0.321974	0.263326	0.225969	0.375775	0.224294	0.199054	0.65034	1.3119	0.489245	-1.86479	0.0130382	0.0393433	-4.08405	0.000209911	0.000960346	-1.73831	0.0142864	0.0397341	-1.80039	0.0124078	0.0319326	-0.146995	0.81636	0.877045	-2.19797	0.170596	1	0.152457	0.884981	0.939025	0.0967282	0.928289	0.963182	1.6908	0.0606166	0.104301	Gm5067	5	26007027	26008035
ENSMUSG00000055675	1.66802	1.46045	1.34143	0.339184	0.532134	0.347727	0.105324	0.135523	0.209492	0.106212	0.0967927	0.159733	0.508487	0.562849	0.59097	0.137914	0.15456	0.193669	-1.86383	3.4576e-15	4.28581e-14	-3.30779	2.73057e-30	6.69058e-29	-3.58288	7.5776e-33	1.86967e-31	-1.44644	1.67725e-11	1.33141e-10	-3.17393	4.96043e-27	5.9419e-26	-1.41202	0.000706422	0.00392686	-1.69926	7.5277e-05	0.00041193	0.452195	0.141258	0.272902	-1.33735	0.00225847	0.00503292	Kbtbd11	8	15011025	15033333
ENSMUSG00000102692	0.182554	0.102349	0.100685	0.0510222	0.0473113	0.00575379	0.0448144	0.0348832	0.0462192	0.0502136	0.0492805	0.0296025	0.14065	0.0629638	0.195574	0.0669399	0.0204598	0.0183121	-1.86008	0.0046729	0.0159894	-1.60702	0.00605965	0.0195818	-1.56174	0.00864008	0.0256262	0.038133	0.940475	0.966731	-1.88867	0.00726996	0.0158985	0.288196	0.740381	0.873576	0.33154	0.706033	0.825127	1.93052	0.00559592	0.0181474	-0.0259922	0.98034	0.986306	Dchs2	3	83127948	83357209
ENSMUSG00000042797	0.0796239	0.173605	0.267236	0.0233668	0.0541684	0.0658772	0.142526	0.0855835	0.0293989	0.0574913	0.129773	0.0968371	0.0805175	0.066082	0.122623	0.320502	0.257677	0.44553	-1.85957	0.00257663	0.00941676	-1.00542	0.0911363	0.193135	-0.845268	0.125943	0.240095	-0.964214	0.0799644	0.158841	0.996593	0.0257274	0.0506782	0.881385	0.238953	0.454337	1.03885	0.133151	0.262058	0.926986	0.185022	0.334469	2.83301	1.01857e-07	3.37632e-07	Aqp11	7	97724006	97738289
ENSMUSG00000028040	9.52615	9.53502	9.69091	3.02784	2.05609	2.79369	5.07041	5.51129	3.42851	4.26661	4.28703	3.07997	1.11786	0.743053	1.22467	0.451415	0.689863	0.0926168	-1.85913	3.95878e-22	6.61879e-21	-1.0296	3.12292e-08	2.33124e-07	-1.28543	4.07699e-12	4.04678e-11	-3.23209	1.44056e-42	4.39044e-41	-4.53963	1.87258e-13	1.035e-12	0.858585	0.000733396	0.00405391	0.600776	0.020208	0.0576455	-1.34221	9.6461e-05	0.000445846	-2.71325	7.05232e-08	2.36513e-07	Efna4	3	89333390	89338028
ENSMUSG00000049112	0.420741	0.247471	0.247263	0.13783	0.0591693	0.0518106	0.0224186	0.0560909	0.0115607	0.0565191	0.0887502	0.00951996	0.067848	0.0826821	0	0.0273985	0.149689	0.154587	-1.85699	0.00237835	0.00876371	-3.33267	1.21135e-05	6.76214e-05	-2.56717	0.000267501	0.00112129	-2.64668	0.000287914	0.00103402	-1.42438	0.0301287	0.0583858	-1.4426	0.182446	0.380113	-0.667427	0.509112	0.677843	-0.738137	0.492534	0.663228	0.405121	0.664991	0.752343	Oxtr	6	112473683	112489943
ENSMUSG00000036353	2.81654	1.86235	2.48105	0.475404	0.690185	0.804173	0.569403	0.886438	0.935253	0.808139	1.16881	1.07464	0.510592	0.46667	0.552207	1.31445	1.0615	1.18274	-1.85662	1.82838e-09	1.53227e-08	-1.57463	1.64538e-07	1.1478e-06	-1.20128	2.69405e-05	0.000132616	-2.24215	2.31174e-12	1.95077e-11	-0.993859	0.000603752	0.00154806	0.310974	0.446449	0.669893	0.679442	0.0759878	0.168692	-0.353843	0.428408	0.60668	0.837975	0.035266	0.0644043	P2ry12	3	59216272	59262871
ENSMUSG00000087307	1.66792	2.36379	1.53669	0.63632	0.453877	0.441588	0.859846	0.430263	0.394133	0	0.472769	0.689689	1.20474	0.503365	0.982785	0.992464	0.981398	1.93243	-1.85246	0.000173601	0.00081459	-1.7193	0.00058477	0.00242986	-2.21427	0.000458308	0.00183922	-1.06785	0.0220496	0.0531006	-0.491858	0.290685	0.40279	0.162473	0.813867	0.913383	-0.34433	0.699615	0.821318	0.817901	0.19363	0.345996	1.33691	0.0313137	0.0578523	Gm12925	4	123665881	123671217
ENSMUSG00000000440	1.53954	1.07967	1.32022	0.279464	0.326323	0.483235	0.363648	0.327542	0.63758	0.623414	0.53985	0.525032	0.972151	1.66688	1.07122	0.866629	0.672389	0.852558	-1.85231	5.9559e-07	3.99771e-06	-1.5616	2.2114e-05	0.000118964	-1.19771	0.000351113	0.0014353	-0.107415	0.725606	0.827379	-0.704333	0.0361756	0.0687911	0.319512	0.53069	0.736217	0.6792	0.142312	0.275819	1.7797	8.98005e-06	4.89097e-05	1.12239	0.0163386	0.0318649	Pparg	6	115360951	115490399
ENSMUSG00000025577	0.935831	1.0274	1.22881	0.193859	0.492675	0.189467	0.466673	0.517533	0.728456	0.992091	1.22331	0.781969	0.687086	0.624659	0.566161	0.123316	0.0906935	0.0579807	-1.85151	9.73084e-07	6.40765e-06	-0.89159	0.00313229	0.0109021	-0.0682842	0.803902	0.8901	-0.784994	0.00682105	0.018726	-3.56852	7.41404e-14	4.20043e-13	0.990603	0.0286014	0.0938901	1.80918	5.8319e-06	4.02936e-05	1.10206	0.0124126	0.0365455	-1.72441	0.0176777	0.0342991	Cbx2	11	119022962	119031270
ENSMUSG00000032122	6.56147	6.75615	6.85679	1.55701	1.87724	2.13878	2.23079	2.58847	2.44243	2.8283	2.69576	2.07993	3.66103	4.25848	3.98335	8.09994	7.70487	7.18587	-1.85049	2.50238e-49	8.17743e-48	-1.46743	1.12286e-38	3.44554e-37	-1.38637	6.29593e-27	1.26814e-25	-0.781638	8.84567e-13	7.74302e-12	0.201957	0.0397094	0.074812	0.411872	0.00938558	0.0373993	0.489681	0.00424752	0.0152386	1.10298	9.11343e-14	1.04552e-12	2.02865	2.59754e-53	4.70323e-52	Slc37a2	9	37227585	37255738
ENSMUSG00000038777	0.750214	0.702491	0.789926	0.287369	0.181466	0.146353	0.606134	0.570397	0.457188	1.12214	1.02966	1.40605	0.301172	0.324121	0.279187	0.530704	0.743448	0.465784	-1.84778	1.02287e-07	7.41992e-07	-0.448682	0.0993652	0.20677	0.694506	0.00317158	0.0105813	-1.33058	1.77374e-05	7.67627e-05	-0.350662	0.248791	0.355554	1.42903	0.00021231	0.00134407	2.56481	1.47878e-15	3.39806e-14	0.554179	0.221926	0.382938	1.47457	0.000592319	0.00141934	Sema6c	3	95160457	95174024
ENSMUSG00000022519	0.871361	0.875078	0.741402	0.216969	0.244833	0.233026	0.201662	0.100911	0.239181	0.213531	0.209563	0.162706	0.488251	0.371875	0.386604	0.258781	0.227869	0.296652	-1.83288	3.54845e-08	2.68636e-07	-2.19479	3.31047e-09	2.68822e-08	-2.06866	3.8082e-09	2.97052e-08	-1.01742	0.000778806	0.00258328	-1.6513	3.13226e-06	1.02233e-05	-0.331826	0.523832	0.731066	-0.208597	0.671474	0.80161	0.849698	0.0398223	0.0982125	0.157158	0.75583	0.823887	Srl	16	4480216	4541816
ENSMUSG00000041119	0.611905	0.793276	0.853256	0.310612	0.0800059	0.240817	0.0947293	0.0948043	0.156318	0.210162	0.30001	0.321811	0.114676	0.199641	0.0531525	0.069463	0.369773	0.487725	-1.8298	0.000356233	0.00157847	-2.70312	9.66457e-07	6.17154e-06	-1.41076	0.00216862	0.00752832	-2.65784	2.97906e-06	1.42777e-05	-1.24636	0.0267775	0.0525362	-0.842232	0.30314	0.531099	0.442416	0.513645	0.680872	-0.785637	0.354293	0.533469	0.549882	0.496656	0.603378	Pde9a	17	31386234	31476310
ENSMUSG00000018008	4.47461	5.59113	4.5285	1.28218	1.36607	1.45414	0.739411	1.02461	1.09989	0.616591	0.576988	0.929885	1.01847	0.546902	0.877635	1.00792	1.40224	0.882448	-1.8248	6.23569e-40	1.68716e-38	-2.34398	3.43104e-49	1.28991e-47	-2.74853	2.01625e-54	7.90695e-53	-2.59565	1.33255e-45	4.3949e-44	-2.13549	1.77915e-34	3.2076e-33	-0.490639	0.0133347	0.0504902	-0.901715	4.62571e-05	0.000262847	-0.738842	0.00116031	0.00439395	-0.335439	0.126669	0.197241	Cyth4	15	78597047	78622019
ENSMUSG00000097084	2.52969	2.10043	1.73316	0.630511	0.607705	0.550475	0.893222	0.913794	0.736978	1.02085	0.412541	0.809179	0.260314	0.209161	0.0556873	2.13475	2.20211	1.25921	-1.82041	1.76209e-09	1.47806e-08	-1.31578	3.56733e-06	2.13347e-05	-1.47995	7.43378e-06	3.97284e-05	-3.63678	1.62164e-17	1.88923e-16	-0.176603	0.540606	0.656053	0.534357	0.155482	0.339049	0.365557	0.395673	0.573888	-1.77406	0.0027129	0.00947937	1.62124	7.44145e-06	2.14674e-05	Foxl1	8	121127940	121130644
ENSMUSG00000054893	1.44894	0.936995	0.965197	0.312401	0.405313	0.221816	0.959804	0.711947	0.768622	0.614899	0.581123	0.815153	0.751821	1.08278	0.728619	0.0414002	0.0579964	0.24916	-1.81884	4.91381e-08	3.67304e-07	-0.449359	0.100599	0.208743	-0.706554	0.0150645	0.0416658	-0.408084	0.149038	0.26286	-3.20093	8.01117e-11	3.70886e-10	1.39939	6.75289e-05	0.000475144	1.13674	0.00247492	0.00943698	1.44652	6.14402e-05	0.000293267	-1.41928	0.043216	0.0771636	Zfp667	7	6286579	6307883
ENSMUSG00000013707	8.18739	8.70696	5.71786	1.66719	2.57655	2.15658	2.91912	2.72986	2.2703	3.52282	5.20973	3.29202	0.724135	1.00852	1.11879	0.116969	0.0491574	0.219986	-1.81556	1.39497e-11	1.3826e-10	-1.508	2.62225e-09	2.15153e-08	-0.891025	0.00047075	0.00188272	-3.00667	1.34818e-21	1.94379e-20	-5.82029	5.25981e-23	5.03588e-22	0.336201	0.312361	0.541935	0.950395	0.002909	0.0108802	-1.15832	0.00684253	0.0216835	-4.03629	2.31972e-08	8.03628e-08	Tnfaip8l2	3	95139521	95142360
ENSMUSG00000100680	2.41094	2.9437	1.72622	0.792429	0.816439	0.382982	1.5467	2.21132	1.02548	3.11948	4.15492	2.06422	1.44887	2.09549	2.68621	4.32062	4.3125	2.43777	-1.81453	0.00584421	0.0195111	-0.561879	0.309974	0.48472	0.413682	0.393709	0.563669	-0.207356	0.692894	0.805881	0.647512	0.19061	0.286551	1.2825	0.0853801	0.220222	2.25476	0.000365455	0.00172134	1.64233	0.0193721	0.0535209	2.44112	0.00018678	0.000471628	1810044D09Rik	6	91440987	91441755
ENSMUSG00000040138	2.15127	1.8551	1.90883	0.482358	0.584675	0.607953	0.692272	0.249415	0.314148	0.307168	0.493298	0.352764	0.251412	0.233432	0.0776865	0.710679	0.512007	0.712849	-1.81358	3.44963e-07	2.36516e-06	-2.22683	6.05676e-08	4.39802e-07	-2.33544	3.05069e-09	2.40406e-08	-3.43061	7.53562e-13	6.62126e-12	-1.59805	2.33346e-05	6.98692e-05	-0.385024	0.5028	0.714516	-0.496329	0.371634	0.550293	-1.57701	0.0194304	0.0536648	0.191621	0.722587	0.797653	Ndp	X	16885521	16911774
ENSMUSG00000109147	0.380144	0.331534	0.333556	0.0371864	0.114939	0.146773	0.235892	0.127119	0.131	0.0731941	0.0179585	0.0308216	0.0549158	0.210328	0.322412	0.17741	0.316873	0.233561	-1.81109	0.00931688	0.029332	-1.07286	0.0796133	0.173277	-3.08972	0.000263458	0.00110597	-0.845698	0.194914	0.324759	-0.501237	0.409748	0.529682	0.764373	0.380982	0.611896	-1.2538	0.302795	0.479419	0.994116	0.272207	0.442067	1.28021	0.140571	0.215089	4930431P19Rik	7	109752320	109755278
ENSMUSG00000052142	0.775242	0.692802	0.695348	0.101114	0.358834	0.152036	0.197359	0.0768114	0.226162	0.0884546	0.086811	0.0465597	0.165914	0.103983	0.102535	0.308198	0.281573	0.191532	-1.81077	1.78516e-05	9.83183e-05	-2.10709	3.46377e-07	2.3198e-06	-3.27924	5.24521e-12	5.16016e-11	-2.55882	1.40147e-09	9.4596e-09	-1.46475	0.00016627	0.000455828	-0.264585	0.678746	0.836407	-1.43446	0.047345	0.115755	-0.711582	0.280861	0.452015	0.328438	0.592274	0.688735	Rasal3	17	32390659	32403583
ENSMUSG00000069378	7.62526	7.58206	7.24475	1.72938	2.21254	2.44315	3.00456	3.52665	2.7927	3.94634	2.88182	3.90637	3.31166	2.87288	3.59024	6.02927	7.12532	7.22994	-1.8093	2.95255e-28	6.04627e-27	-1.26091	4.96548e-17	7.06282e-16	-1.0388	5.58198e-11	5.09707e-10	-1.2178	1.8941e-15	1.96634e-14	-0.122701	0.376818	0.495392	0.576745	0.00591648	0.0255206	0.794336	0.000191787	0.000967992	0.624137	0.00325471	0.0111836	1.66167	1.77702e-18	1.03014e-17	Prdm6	18	53464546	53575907
ENSMUSG00000026564	0.393562	0.383616	0.438771	0	0.223993	0.122585	0.159128	0.0398136	0.0136764	0.0133725	0.0524961	0.135146	0	0.0558935	0.198415	0.0486189	0.0136218	0.0243837	-1.80738	0.00610929	0.0203004	-2.50297	0.000179192	0.000831	-2.53327	0.00012926	0.000571083	-2.25806	0.00140668	0.00446242	-3.84065	2.73482e-06	8.96879e-06	-0.671879	0.548416	0.74916	-0.723782	0.517863	0.684266	-0.430522	0.716763	0.835037	-2.03738	0.128051	0.19893	Dusp27	1	166098148	166127922
ENSMUSG00000021379	24.7677	27.4414	24.3735	7.77588	6.95114	7.02801	5.78915	5.90541	5.23688	5.21899	5.70187	6.00663	7.4866	7.12923	6.74442	6.4102	6.64893	6.07922	-1.80662	8.25054e-85	4.25855e-83	-2.1706	1.37317e-112	1.19697e-110	-2.15186	1.47606e-100	1.09125e-98	-1.86288	3.21574e-79	2.05306e-77	-1.98758	3.86245e-89	7.97765e-87	-0.334634	0.00438196	0.0196481	-0.320238	0.00849646	0.0276464	-0.021798	0.852445	0.919744	-0.204225	0.0983398	0.158789	Id4	13	48261228	48266026
ENSMUSG00000015846	18.6548	21.4255	17.8623	5.6508	6.1126	4.75944	8.08043	7.74249	8.13096	7.39517	5.76923	6.65391	7.83423	6.41192	7.28993	5.15392	5.91735	4.86237	-1.80034	5.01151e-66	2.06302e-64	-1.26805	9.22896e-44	3.15096e-42	-1.52393	7.68312e-45	2.54333e-43	-1.44761	6.65011e-42	1.98903e-40	-1.8493	2.21009e-65	1.72859e-63	0.56156	2.46698e-07	2.62246e-06	0.301433	0.017353	0.0507224	0.387021	0.00179619	0.0065303	-0.0720364	0.58787	0.685216	Rxra	2	27676440	27762957
ENSMUSG00000043419	0.810798	1.04103	1.04343	0.290817	0.354106	0.178885	0.670835	1.05869	0.718474	0.546397	0.663921	0.723123	0.52057	0.761263	0.772111	0.409924	0.609589	0.379547	-1.79732	0.00029354	0.00131838	-0.235737	0.549314	0.709465	-0.555402	0.177842	0.313126	-0.515877	0.210399	0.34424	-1.03462	0.0320221	0.0617231	1.59107	0.00279068	0.0132993	1.26675	0.0245018	0.0677524	1.31682	0.0195271	0.0538794	0.740906	0.276797	0.375562	Rnf227	11	69340461	69342641
ENSMUSG00000039908	3.31067	3.52139	3.67729	0.807732	1.16195	1.04837	3.13826	3.46822	2.19355	3.98965	3.44448	4.06742	1.98056	2.2882	2.3228	2.63568	2.52092	2.61182	-1.79307	4.43224e-18	6.27874e-17	-0.248786	0.17844	0.323987	0.155772	0.324225	0.491521	-0.692636	8.94711e-05	0.000348487	-0.421484	0.0171095	0.0350427	1.57318	4.66596e-11	7.91794e-10	1.97382	2.43594e-21	8.97023e-20	1.13453	2.60662e-06	1.5333e-05	1.34751	4.54503e-08	1.54511e-07	Slc26a11	11	119355557	119381079
ENSMUSG00000064125	0.229983	0.18386	0.373325	0.067492	0.069537	0.0887962	0.0219557	0.0659191	0.11322	0.132845	0.0434588	0.11188	0.0553724	0.312331	0.143725	0.0268327	0	0.141302	-1.79195	0.00417095	0.0144462	-1.96265	0.00373916	0.0127751	-1.41794	0.0235382	0.0609003	-0.645155	0.293303	0.443556	-2.17022	0.0115311	0.0243681	-0.139292	0.879083	0.944811	0.397429	0.632516	0.772863	1.18342	0.128375	0.253694	-0.415897	0.728407	0.802114	Prr36	8	4209543	4217459
ENSMUSG00000045064	1.53719	1.82398	1.21117	0.417355	0.442648	0.45681	0.479184	0.39564	0.308878	0.519466	0.806217	0.518882	0.326297	0.265092	0.280072	0.204969	0.307645	0.38549	-1.7909	1.85625e-10	1.69231e-09	-1.94354	3.96236e-11	3.75823e-10	-1.29009	5.33118e-06	2.90912e-05	-2.41329	8.99888e-15	9.00621e-14	-2.31978	8.27458e-12	4.10717e-11	-0.124726	0.748185	0.879117	0.526496	0.144274	0.278602	-0.588861	0.157507	0.296196	-0.558384	0.231531	0.32421	Zc2hc1c	12	85288591	85299358
ENSMUSG00000037509	6.19307	5.58766	5.12463	1.69052	1.79348	1.36531	0.892971	0.730199	1.09505	1.48253	1.58431	1.84974	1.41716	1.27374	1.43592	1.99633	1.9744	2.04748	-1.79031	1.43734e-48	4.66672e-47	-2.63084	5.77362e-79	3.37508e-77	-1.75446	2.71603e-45	9.09643e-44	-2.05319	1.55635e-62	7.2689e-61	-1.47559	9.82681e-37	1.98345e-35	-0.809618	9.65112e-06	7.95873e-05	0.0607704	0.701126	0.821925	-0.228307	0.152927	0.289723	0.29197	0.0582341	0.100643	Arhgef4	1	34678188	34813309
ENSMUSG00000032064	1.79089	1.94723	2.09851	0.551772	0.596915	0.528901	0.770037	0.641307	0.694209	0.705936	0.698148	0.772891	0.765952	0.817095	0.649611	0.730493	0.630591	0.65351	-1.78862	9.46885e-27	1.85778e-25	-1.46381	2.37988e-19	3.80839e-18	-1.3962	9.55503e-18	1.3319e-16	-1.40819	4.09197e-17	4.64788e-16	-1.52262	2.80975e-18	2.08783e-17	0.354638	0.098887	0.244941	0.417298	0.050959	0.122733	0.415866	0.0581636	0.1347	0.243487	0.30861	0.411089	Dixdc1	9	50662752	50739517
ENSMUSG00000060380	0.254644	0.320784	0.20854	0.0498194	0.119767	0.0561816	0	0.0324389	0.0668587	0.0653731	0.0481188	0.0137641	0.114445	0.0853881	0.0303117	0.0594199	0.199775	0.0894019	-1.78749	0.0171848	0.0498531	-2.98483	0.00129909	0.00496932	-2.63086	0.002323	0.00801129	-1.80103	0.0187218	0.04601	-1.14901	0.131585	0.211495	-1.16413	0.380388	1	-0.806748	0.507918	0.677042	0.0262933	0.980565	0.989137	0.612562	0.565798	0.666267	C030014I23Rik	9	44468344	44482180
ENSMUSG00000027335	8.66292	10.461	9.27741	1.97007	2.92525	3.33249	1.04614	0.877192	1.16642	0.826863	0.503689	0.64835	3.22311	2.38349	2.59121	2.00417	2.52683	1.0918	-1.78459	2.69234e-20	4.15939e-19	-3.19535	3.26722e-49	1.23067e-47	-3.82175	7.54255e-55	2.98724e-53	-1.81283	2.49597e-22	3.78695e-21	-2.33111	1.89569e-21	1.65963e-20	-1.38286	9.27246e-06	7.66535e-05	-2.01326	5.66285e-09	6.35538e-08	0.0045516	0.986364	0.991861	-0.570504	0.09864	0.159126	Adra1d	2	131545850	131562283
ENSMUSG00000045377	10.6654	12.1437	10.3877	2.85171	3.90555	2.82371	2.85093	3.39665	2.34524	2.32736	2.78796	2.59422	3.21842	4.29164	3.93566	5.72406	7.07736	6.36562	-1.78353	4.00249e-22	6.68632e-21	-1.94302	3.47837e-25	7.07161e-24	-2.08199	1.05756e-28	2.30206e-27	-1.55815	4.79374e-18	5.74506e-17	-0.777213	4.99781e-06	1.59765e-05	-0.130356	0.618005	0.799047	-0.273094	0.298579	0.474859	0.260653	0.293049	0.466112	0.98271	2.54884e-05	7.02654e-05	Tmem88	11	69396519	69398234
ENSMUSG00000097093	1.70238	1.43829	1.17632	0.312243	0.514726	0.422541	0.975121	1.46384	0.817122	1.65939	0.723803	1.75984	0.184445	0.899086	1.02589	0.595862	0.813859	1.17669	-1.78242	0.00365438	0.0128314	-0.400242	0.427517	0.603172	-0.0317893	0.949871	0.973275	-1.05226	0.0879505	0.171795	-0.713638	0.218292	0.320449	1.41117	0.0367615	0.114799	1.77469	0.00708356	0.0236817	0.763424	0.356693	0.536066	1.04188	0.190373	0.276386	C330013E15Rik	15	100614137	100615110
ENSMUSG00000086283	0.855693	1.05156	0.941942	0.0913149	0.329286	0.411905	0.668372	0.13378	0.321685	0.629074	0.529187	0.416271	0.539405	0.32867	0.666707	0.326735	0.595029	1.18803	-1.78194	0.00755411	0.0244161	-1.33511	0.0390089	0.0968708	-0.838086	0.135994	0.255081	-0.907366	0.11453	0.212352	-0.40284	0.51311	0.630649	0.471489	0.60735	0.790928	0.969392	0.225853	0.389226	0.903546	0.272002	0.441927	1.34647	0.117132	0.184159	2810433D01Rik	11	102619796	102624416
ENSMUSG00000054675	11.0541	11.777	9.93386	3.20835	3.18313	3.08206	1.94824	1.92657	2.24852	2.57278	2.20361	2.06828	3.60322	2.5173	3.23175	7.17136	10.1494	6.86629	-1.7818	6.36672e-33	1.46975e-31	-2.4143	1.17459e-48	4.36594e-47	-2.23864	1.62985e-41	5.02836e-40	-1.82727	6.93566e-28	1.33576e-26	-0.423934	0.00975657	0.0208688	-0.602854	0.00574738	0.0249068	-0.430703	0.0475689	0.116158	-0.0119329	0.955619	0.977486	1.33376	1.11911e-11	4.72435e-11	Tmem119	5	113793729	113800516
ENSMUSG00000035283	7.58252	7.03955	8.83577	2.2749	2.73067	1.76839	1.76748	2.4376	2.00073	1.04335	1.27995	1.46449	0.804543	0.772243	1.1288	0.71125	0.819237	1.54575	-1.77812	3.47524e-22	5.82486e-21	-1.91066	8.55293e-26	1.77923e-24	-2.59868	9.73361e-39	2.79156e-37	-3.12836	1.77897e-47	6.1085e-46	-2.89426	7.16977e-32	1.11743e-30	-0.101791	0.68481	0.840047	-0.79642	0.00439766	0.0157157	-1.3168	1.36503e-05	7.22064e-05	-1.14537	0.00108435	0.00251725	Adrb1	19	56722372	56724862
ENSMUSG00000041272	1.36128	1.54176	1.52414	0.347066	0.499125	0.440312	0.366936	0.395474	0.291106	0.839683	0.642503	0.731144	0.334573	0.297428	0.191369	1.17285	0.993058	1.07696	-1.77617	3.86031e-16	4.97809e-15	-2.06367	4.3108e-20	7.20907e-19	-0.976556	8.5316e-07	5.15746e-06	-2.45258	1.14729e-22	1.76767e-21	-0.436867	0.0222953	0.0445028	-0.259226	0.413223	0.640843	0.824557	0.00215473	0.00833469	-0.640202	0.0696025	0.156055	1.31599	5.31834e-07	1.67134e-06	Tox	4	6686353	6991557
ENSMUSG00000037846	0.337975	0.309494	0.391451	0.0595102	0.173721	0.06711	0.125834	0.0774978	0.079864	0.185463	0.143697	0.156195	0.00976479	0.0407991	0.018104	0.0118297	0.0596588	0.0444968	-1.77593	0.000797944	0.00326808	-1.86591	0.000240371	0.00108604	-1.07282	0.0177368	0.0478455	-3.95585	6.82702e-08	3.95251e-07	-3.10963	4.28808e-06	1.38198e-05	-0.0594715	0.93664	0.971536	0.728786	0.26801	0.439814	-2.13634	0.0386775	0.0958104	-1.37054	0.177727	0.26132	Rtkn2	10	67979570	68059740
ENSMUSG00000106019	5.22568	2.9281	2.93646	1.46204	0.818663	0.931902	0.589347	1.11754	0.735783	0.969673	0.613971	1.10643	1.06391	1.53621	0.4061	1.63006	2.89952	1.53998	-1.77301	6.61249e-08	4.88834e-07	-2.17497	2.56619e-10	2.29062e-09	-2.01232	3.23811e-09	2.54572e-08	-1.91106	5.85392e-07	3.07375e-06	-0.852789	0.0104026	0.0221439	-0.370912	0.404299	0.63275	-0.214676	0.623397	0.766398	-0.0988295	0.838803	0.912154	0.896796	0.0295732	0.0549638	Gm43672	3	22074412	22076142
ENSMUSG00000061411	1.67701	1.49407	1.49956	0.514859	0.480533	0.368857	0.608867	0.544272	0.627953	0.637845	0.649395	0.743024	1.24634	1.51988	1.02822	0.715217	1.07479	0.836967	-1.76173	2.68375e-19	4.00771e-18	-1.38401	2.44893e-14	2.92387e-13	-1.17448	8.38277e-11	7.54071e-10	-0.321715	0.0695752	0.141557	-0.812095	3.85594e-05	0.000112913	0.408591	0.104066	0.254241	0.612444	0.0133212	0.0404512	1.47598	1.08801e-10	1.01379e-09	0.926224	0.000516812	0.00124692	Nol4l	2	153407462	153529971
ENSMUSG00000043740	0.802545	0.489944	0.666632	0.16748	0.183339	0.224281	0.0612929	0.0715649	0.231786	0.0206032	0.050551	0.199546	0.711074	0.861159	0.563636	0.037454	0.0314809	0.0657446	-1.76061	5.58375e-06	3.32252e-05	-2.42239	3.94888e-07	2.62903e-06	-2.79041	2.76357e-07	1.75345e-06	0.105699	0.732464	0.832199	-3.82032	4.27907e-11	2.01713e-10	-0.630073	0.326965	0.557116	-1.01837	0.166289	0.310775	1.90099	8.02075e-07	5.03281e-06	-2.09332	0.0084592	0.0172897	B430306N03Rik	17	48316141	48327024
ENSMUSG00000037962	4.49359	4.67749	4.07007	1.16273	1.7239	0.991411	0.636562	0.664764	0.570883	0.279099	0.766958	0.634647	1.00513	1.34154	0.439997	2.6383	1.87639	3.30795	-1.75972	5.58153e-12	5.69469e-11	-2.81543	1.69488e-23	3.25113e-22	-2.94623	5.21674e-21	8.43853e-20	-2.27963	1.69073e-13	1.55221e-12	-0.743496	0.00304834	0.00706124	-1.02522	0.0119699	0.0459676	-1.1625	0.0105697	0.0333581	-0.478818	0.271677	0.441748	0.994149	0.00428851	0.00918507	Rflna	5	125003221	125012547
ENSMUSG00000021294	0.149047	0.360421	0.178338	0.0238583	0.0737435	0.10762	0.0232839	0.054372	0	0.0939207	0.0691317	0.0131832	0.336674	0.139033	0.181452	0.0853678	0.0239179	0	-1.75626	0.00444259	0.0152766	-3.13654	3.58455e-05	0.000186912	-1.96714	0.00298049	0.0100107	-0.0914047	0.855405	0.915434	-2.71214	0.000923644	0.00230413	-1.36395	0.203727	0.408332	-0.183008	0.838963	0.911767	1.70021	0.00744583	0.0234084	-0.960433	0.411494	0.519736	Kif26a	12	112146208	112181747
ENSMUSG00000057534	248.128	279.699	238.572	72.916	72.2673	80.8125	99.1347	104.954	97.057	141.701	160.438	145.78	62.2933	65.0004	58.4091	91.7726	95.279	85.8106	-1.75421	6.64552e-103	4.18045e-101	-1.34104	8.29759e-65	4.07637e-63	-0.750603	1.04266e-18	1.50272e-17	-2.06597	5.01607e-118	4.96306e-116	-1.4766	5.2452e-68	4.49945e-66	0.442568	1.92528e-08	2.38444e-07	1.02904	3.03722e-36	2.92278e-34	-0.277435	0.00265386	0.00929601	0.253894	0.00337279	0.00733453	Elobl	11	88964658	88966931
ENSMUSG00000055150	0.364264	0.399141	0.481891	0.175424	0.0790732	0.111277	0.0642	0.0642508	0.187602	0.194224	0.211794	0.327147	0.215884	0.248051	0.300188	0.0261536	0.0549567	0	-1.75287	0.000352569	0.00156326	-1.97495	0.000195387	0.000898488	-0.73055	0.0878367	0.180772	-0.721325	0.0818627	0.16201	-3.9593	2.8373e-07	1.01532e-06	-0.188081	0.800612	0.906492	1.04551	0.0742236	0.165683	1.06518	0.0640498	0.145908	-2.21445	0.0464849	0.0823714	Zfp78	7	6363280	6382605
ENSMUSG00000021071	1.25727	1.45624	1.37594	0.38349	0.407082	0.419358	0.359135	0.306452	0.405483	0.446033	0.332985	0.343538	1.23181	1.17514	1.39997	0.771558	0.737828	0.729888	-1.74992	3.48014e-26	6.66557e-25	-1.92715	3.83551e-28	8.70501e-27	-1.84393	8.60471e-25	1.60522e-23	-0.122894	0.387413	0.545162	-0.856202	6.58959e-08	2.47505e-07	-0.147939	0.525574	0.732384	-0.0685232	0.77113	0.870453	1.66111	1.64445e-21	3.00473e-20	0.870031	3.06648e-05	8.38554e-05	Trim9	12	70244533	70347614
ENSMUSG00000086070	1.2185	1.17654	1.42046	0.357586	0.368421	0.403252	0.797661	0.29936	0.771249	0.452468	0.39472	0.211702	0.804684	0.735464	0.466215	0.852991	1.33149	1.37506	-1.74805	0.00255575	0.00934601	-1.02283	0.0617063	0.141515	-1.83726	0.00241465	0.00829156	-0.949779	0.0714539	0.144647	-0.076022	0.878261	0.920504	0.755296	0.306229	0.534789	-0.0594618	0.943258	0.969473	0.83376	0.244324	0.410766	1.64537	0.0136587	0.0269524	8430436N08Rik	4	7560688	7573801
ENSMUSG00000031840	4.71634	3.52564	3.63582	1.4088	1.14591	0.947649	0.699499	1.01387	0.870687	1.09458	1.07424	0.798932	1.14365	1.22001	1.37596	3.39004	3.27062	3.70347	-1.74713	3.9956e-12	4.11625e-11	-2.19335	1.68626e-16	2.31494e-15	-1.98137	4.11373e-14	4.655e-13	-1.68477	1.04395e-11	8.45407e-11	-0.180217	0.400126	0.519517	-0.414749	0.252867	0.472731	-0.205497	0.562734	0.720237	0.0973639	0.7715	0.869652	1.5437	3.14847e-08	1.08199e-07	Rab3a	8	70754679	70758677
ENSMUSG00000078956	1.68693	1.6919	2.3387	0.594067	0.578063	0.521058	0.515346	0.741395	0.564719	0.682094	1.27509	0.656517	2.37197	1.83277	2.43978	0.62982	0.264689	0.829162	-1.7426	8.8043e-06	5.07098e-05	-1.64156	2.66438e-05	0.000141847	-1.10706	0.00449959	0.0144355	0.201758	0.503822	0.654292	-1.70869	0.000219775	0.000594847	0.131328	0.803295	0.907493	0.663131	0.191994	0.34469	1.97723	2.68014e-07	1.78141e-06	0.0102684	0.987079	0.99064	Gm14221	2	160568379	160619971
ENSMUSG00000040164	0.553022	0.602881	0.491312	0.182579	0.125408	0.183018	0.178183	0	0.0816751	0.0598952	0.156753	0.0840719	0.0199725	0	0.0555436	0.483919	0.264384	0.291238	-1.74072	0.00183634	0.00693278	-2.65716	0.000181969	0.000842095	-2.43402	0.000138033	0.000607423	-4.41821	1.58696e-06	7.87148e-06	-0.663403	0.209613	0.310061	-0.888127	0.380614	0.611526	-0.66672	0.454048	0.629867	-2.66	0.0303093	0.0779887	1.05717	0.142976	0.218084	Kcns1	2	164163619	164171113
ENSMUSG00000021108	1.00833	1.44394	1.20589	0.358014	0.353806	0.379015	0.335133	0.285445	0.360347	0.424246	0.261109	0.169564	0.366857	0.46585	0.313404	0.435719	0.483427	0.550683	-1.73979	7.82881e-13	8.39605e-12	-1.89397	4.01179e-14	4.70711e-13	-2.08534	2.87456e-12	2.87903e-11	-1.70023	2.23721e-11	1.75654e-10	-1.29848	2.41898e-07	8.71341e-07	-0.125292	0.700307	0.849097	-0.318451	0.405039	0.582478	0.0747795	0.819275	0.902473	0.416193	0.204862	0.293855	Prkch	12	73584796	73778185
ENSMUSG00000042826	0.692868	1.10111	0.77818	0.198814	0.148973	0.428024	0.211666	0.282444	0.218301	0.195663	0.0872852	0.119844	0.480441	0.297389	0.428875	0.689822	0.742884	0.38921	-1.73715	0.000204856	0.000950171	-1.84779	3.18282e-05	0.000167606	-2.65955	2.33021e-07	1.49081e-06	-1.11238	0.0067877	0.0186483	-0.493577	0.237655	0.342631	-0.0856352	0.892721	0.949942	-0.899609	0.220822	0.383057	0.655434	0.256235	0.424464	1.21863	0.0345884	0.0632909	Fgf11	11	69796068	69801857
ENSMUSG00000026080	0.838339	0.591059	0.725972	0.262118	0.236895	0.140017	0.139123	0.229061	0.0601709	0.126719	0.0799487	0.163894	0.15393	0.174974	0.104922	0.411355	0.354974	0.268197	-1.73595	8.51408e-11	7.98641e-10	-2.32142	1.84499e-12	1.93743e-11	-2.50375	4.4567e-17	5.9386e-16	-2.33729	1.69421e-16	1.85962e-15	-1.04944	4.82013e-05	0.000139915	-0.55297	0.219333	0.429578	-0.744183	0.0756852	0.168136	-0.561509	0.160682	0.300683	0.66711	0.0617253	0.105959	Chst10	1	38863867	38898161
ENSMUSG00000048965	2.64189	2.54316	2.15191	0.775302	0.663149	0.758837	0.642427	1.05727	0.633118	1.35327	0.777096	1.32158	0.734494	0.631822	0.627475	0.610656	0.63059	0.813777	-1.73174	1.34031e-13	1.51235e-12	-1.64628	5.77151e-11	5.37837e-10	-1.06168	1.27233e-05	6.56763e-05	-1.90055	6.39328e-15	6.45107e-14	-1.81579	3.74755e-12	1.90502e-11	0.114116	0.731887	0.868629	0.694243	0.0256793	0.0703938	-0.134574	0.683873	0.811432	-0.109847	0.761691	0.828249	Mrgpre	7	143778363	143784500
ENSMUSG00000053559	2.75321	2.70827	1.78656	0.751601	0.6195	0.805205	1.17361	1.06442	0.567374	1.55335	1.23411	1.4951	0.332983	0.425109	0.480163	3.63058	3.65437	2.36034	-1.73103	4.89101e-06	2.92415e-05	-1.36261	0.000321296	0.00141379	-0.736306	0.0281598	0.0710617	-2.56867	2.79976e-09	1.83807e-08	0.419342	0.183304	0.277829	0.396214	0.424065	0.650601	1.01986	0.0175354	0.0511441	-0.805355	0.16959	0.313365	2.12774	4.94623e-08	1.67719e-07	Smagp	15	100621339	100636940
ENSMUSG00000105345	0.57649	0.586567	0.74864	0.225573	0.0697223	0.279817	0.286184	0.220316	0	0.377397	0.0653619	0.243054	0.199872	0.139184	0.144108	0.0538084	0.113068	0.0404795	-1.73062	0.00275014	0.00998383	-1.90427	0.00422842	0.0142355	-1.45406	0.0139768	0.0389705	-2.00258	0.00050335	0.00173178	-3.19028	2.32262e-05	6.9564e-05	-0.149585	0.876956	0.943968	0.299226	0.719492	0.834528	-0.240746	0.774589	0.871797	-1.48818	0.177115	0.260661	BC030343	5	143270075	143272513
ENSMUSG00000035891	10.4412	12.0621	11.199	2.9498	3.43969	3.7262	6.37125	5.72861	5.31662	4.05077	2.88224	3.47785	6.31478	5.45558	5.41557	5.42737	6.45304	5.18063	-1.7302	5.15309e-50	1.70893e-48	-0.945803	1.2504e-18	1.91397e-17	-1.67103	4.64907e-38	1.30704e-36	-0.991997	1.88017e-18	2.31713e-17	-0.968177	3.12669e-16	2.05617e-15	0.81349	7.76785e-10	1.13612e-08	0.0837049	0.600673	0.749249	0.772213	2.03897e-08	1.54376e-07	0.737431	6.35788e-07	1.9884e-06	Cerk	15	86139128	86186141
ENSMUSG00000024742	0.445078	0.658191	0.244507	0.0908624	0.187231	0.128083	0.0886748	0.732146	0.777363	0.402401	0.263283	0.056483	0.514369	0.654083	0.621941	0	0.0455447	0	-1.7293	0.0121112	0.0369225	0.246782	0.697527	0.822831	-0.896603	0.196539	0.338083	0.379429	0.450586	0.605255	-4.85965	0.000153097	0.00042178	2.00353	0.00817548	0.0334128	0.859789	0.32453	0.501969	2.14679	0.000596589	0.00238009	-3.15876	0.0597306	0.102939	Fen1	19	10199132	10204169
ENSMUSG00000015202	4.11643	4.71925	4.42435	1.43386	1.41821	1.11571	1.62323	1.38644	1.41434	2.00381	1.5788	1.23598	2.54098	2.38876	2.56488	1.86409	2.2999	2.04561	-1.72901	4.62964e-22	7.70204e-21	-1.57716	7.30655e-20	1.20071e-18	-1.44183	7.52254e-14	8.35136e-13	-0.843229	1.09102e-07	6.17602e-07	-1.07845	1.06815e-09	4.60838e-09	0.182042	0.439708	0.663468	0.314678	0.212865	0.372669	0.920476	1.21538e-05	6.4791e-05	0.627155	0.00947741	0.0191986	Cnksr3	10	7119063	7212237
ENSMUSG00000051517	0.89357	0.947391	0.977767	0.287941	0.190713	0.371099	0.60216	0.502197	0.227713	0.283377	0.238381	0.289798	0.445472	0.465316	0.225247	0.245306	0.185567	0.147633	-1.72738	8.04205e-05	0.000399128	-1.07262	0.0108941	0.0325716	-1.7695	5.06203e-05	0.00023876	-1.33769	0.00176143	0.00547956	-2.28652	7.29617e-06	2.29613e-05	0.68169	0.236721	0.451117	-0.019317	0.975005	0.986732	0.424892	0.475372	0.649326	-0.579721	0.433013	0.54114	Arhgef39	4	43496142	43499695
ENSMUSG00000116180	0.640032	0.446551	0.25031	0.171728	0.154814	0.0726217	0.209491	0.167725	0.216058	0.211258	0.58053	0.106751	0.29587	0.22075	0.117545	0.512051	0.322793	0.173345	-1.72541	0.0105389	0.032734	-1.16708	0.0566859	0.131812	-0.558494	0.395034	0.565009	-1.10189	0.0813467	0.161188	-0.410368	0.515546	0.632998	0.58995	0.465008	0.685025	1.19632	0.143233	0.277204	0.661749	0.424896	0.603161	1.29824	0.110059	0.174744	Gm49492	15	100600204	100602766
ENSMUSG00000044461	0.829646	0.89053	0.47038	0.179795	0.262427	0.219652	0.365554	0.146337	0.256369	0.368636	0.419672	0.285625	0.796548	0.477648	0.546965	0.0714808	0.0150203	0.0672178	-1.72236	0.000102693	0.000500776	-1.50696	0.000855068	0.00341265	-1.01177	0.0137934	0.0385238	-0.289298	0.445768	0.600638	-3.83288	9.74347e-09	3.91099e-08	0.243816	0.676558	0.835353	0.736971	0.157128	0.297742	1.46767	0.00167528	0.00613456	-2.13046	0.0187237	0.0361415	Shisa2	14	59625308	59631660
ENSMUSG00000020037	8.71098	7.35479	6.81116	2.08469	1.91987	2.92879	2.30728	2.43423	2.77816	4.09184	4.55575	5.06781	1.13513	0.934187	0.648369	4.45889	3.93461	4.786	-1.7172	2.22371e-28	4.57702e-27	-1.5987	1.1047e-30	2.73743e-29	-0.711708	9.49806e-08	6.33871e-07	-3.09746	1.07826e-64	5.25956e-63	-0.780847	1.13384e-08	4.53069e-08	0.147895	0.427125	0.652686	1.03081	1.24775e-09	1.53592e-08	-1.34557	5.27225e-08	3.81196e-07	0.912274	5.54006e-07	1.73898e-06	Rfx4	10	84756062	84906538
ENSMUSG00000031079	0.316087	0.222065	0.462248	0.133987	0.084952	0.0813605	0.0704099	0.020133	0.114113	0.111577	0.089594	0.179395	0.111618	0.0953922	0.0658448	0.147514	0	0	-1.71623	0.00146964	0.00567609	-2.28309	0.000210282	0.000961596	-1.3545	0.0104431	0.0302459	-1.89366	0.000656966	0.00220612	-2.76018	0.157129	0.245275	-0.530894	0.522652	0.730333	0.385251	0.577917	0.732734	-0.1397	0.851465	0.919125	-1.0908	0.381675	0.489769	Zfp300	X	21079174	21089527
ENSMUSG00000042097	0.67661	0.309094	0.667192	0.201713	0.207825	0.0853022	0.307588	0.184699	0.15227	0.322589	0.0974138	0.0626956	0.148942	0.0777885	0.172587	0.481168	0.530819	0.271484	-1.71603	0.000537465	0.00229414	-1.3467	0.00427253	0.0143608	-1.76377	0.00185018	0.00651465	-2.05612	6.7896e-05	0.00026948	-0.348967	0.438313	0.559066	0.401665	0.511859	0.721348	-0.0143438	0.984364	0.991936	-0.305587	0.6593	0.7933	1.3438	0.0186169	0.0359547	Zfp239	6	117862100	117873291
ENSMUSG00000027457	0.965872	1.00355	0.916555	0.321943	0.252378	0.299916	0.348343	0.328111	0.443795	0.41327	0.250115	0.464069	0.282506	0.359866	0.217172	0.325551	0.477104	0.508656	-1.71465	1.17346e-11	1.17346e-10	-1.35984	2.45569e-08	1.85282e-07	-1.32709	5.98323e-07	3.67707e-06	-1.77368	4.03326e-11	3.09227e-10	-1.11561	2.34084e-05	7.00606e-05	0.384732	0.247054	0.464642	0.410938	0.245501	0.413232	-0.02249	0.9514	0.975249	0.572494	0.114108	0.180143	Snph	2	151590549	151632593
ENSMUSG00000024300	12.7234	11.4125	10.3941	3.84023	3.50672	3.11857	4.09742	4.70209	5.21753	5.16771	5.02844	4.7141	2.35885	2.68269	2.44211	12.8995	14.1085	13.1901	-1.71136	4.2649e-48	1.36926e-46	-1.29424	5.37458e-28	1.21282e-26	-1.18791	3.48962e-26	6.84919e-25	-2.22694	7.79823e-71	4.21771e-69	0.233707	0.0201188	0.0405579	0.447063	0.00137661	0.00710252	0.548902	3.4761e-05	0.00020304	-0.480481	0.00198136	0.00713427	1.9214	1.20906e-65	2.80281e-64	Myo1f	17	33555719	33607764
ENSMUSG00000106961	0.983056	0.655619	0.974205	0.237582	0.139875	0.421021	0.0993694	0	0.341614	0.267219	0.131127	0	0	0	0.0619511	0	0.442325	0.0609066	-1.7105	0.004202	0.0145431	-2.56608	0.000570956	0.0023815	-2.72683	0.000292229	0.00121626	-5.33629	6.86513e-06	3.13755e-05	-2.33959	0.00479339	0.0107955	-0.825755	0.43713	0.661546	-0.979098	0.362768	0.541076	-3.61642	0.0153533	0.043756	-0.669802	0.571583	0.670976	Gm43128	2	35280390	35282010
ENSMUSG00000096221	0.687035	0.505558	0.452126	0.151215	0.20773	0.142105	0.319745	0.492305	0.279035	0.173622	0.511188	0.188001	0.198499	0.259176	0.437021	0	0	0	-1.70295	0.00635429	0.0210002	-0.584449	0.274532	0.444359	-0.894886	0.139759	0.260491	-0.892271	0.120565	0.221212	-6.83766	7.56635e-07	2.60548e-06	1.14801	0.104754	0.255613	0.836335	0.29097	0.466892	0.843677	0.271023	0.441082	-5.15598	0.00386641	0.00833017	1500002C15Rik	4	155732545	155734727
ENSMUSG00000026930	8.31498	8.17051	6.82991	2.61646	2.06392	2.50109	2.55346	2.3758	2.6438	2.66552	2.02369	2.60067	2.44514	1.97598	2.26665	3.80331	4.36482	3.6682	-1.6909	7.24179e-38	1.86416e-36	-1.61618	9.35765e-38	2.76795e-36	-1.65225	2.53795e-32	6.15554e-31	-1.82097	4.08941e-40	1.16314e-38	-0.964613	1.14452e-13	6.41765e-13	0.104241	0.50779	0.718081	0.0634871	0.710791	0.828961	-0.0963223	0.573691	0.731079	0.702642	1.11823e-05	3.18644e-05	Gpsm1	2	26315515	26348237
ENSMUSG00000037169	1.55043	1.82357	1.79725	0.551007	0.516093	0.527226	0.570331	0.603398	0.621821	0.361516	0.370926	0.775003	0.164386	0.549469	0.380966	0.0398297	0	0	-1.68884	4.54025e-09	3.67936e-08	-1.51992	6.46369e-08	4.68315e-07	-1.73999	1.9026e-07	1.22588e-06	-2.26506	2.69741e-10	1.93452e-09	-7.22543	1.40336e-11	6.86006e-11	0.198482	0.601315	0.78597	-0.0303738	0.945128	0.970365	-0.540032	0.267968	0.43769	-5.53856	2.43925e-06	7.30649e-06	Mycn	12	12936093	12941914
ENSMUSG00000033857	0.967389	0.78849	0.752048	0.371451	0.207755	0.191491	0.217505	0.331698	0.277733	0.198449	0.410025	0.307874	0.511979	0.392904	0.280889	0.126581	0.18087	0.228541	-1.68545	1.61639e-06	1.03459e-05	-1.59383	1.74107e-06	1.08336e-05	-1.42598	3.77988e-05	0.000181851	-1.10283	0.000731352	0.00243593	-2.195	3.03746e-08	1.17169e-07	0.123342	0.793644	0.90335	0.286644	0.550989	0.711531	0.619788	0.170328	0.31426	-0.536182	0.354318	0.460695	Engase	11	118476829	118489209
ENSMUSG00000034413	1.02162	1.02011	0.779491	0.399746	0.179069	0.293997	0.322274	0.254628	0.37611	0.581564	0.428068	0.612234	0.136889	0.125114	0.103103	0.196931	0.28749	0.249514	-1.68304	7.6153e-08	5.58659e-07	-1.56095	6.6984e-08	4.84074e-07	-0.773276	0.00371299	0.012158	-2.97453	4.10615e-17	4.66145e-16	-1.92315	4.38714e-09	1.80526e-08	0.152702	0.71078	0.854918	0.934573	0.0111373	0.0348274	-1.25521	0.0131677	0.0383365	-0.265645	0.580394	0.678715	Neurl1b	17	26414829	26446349
ENSMUSG00000049871	1.30614	1.1449	1.08906	0.373578	0.328767	0.394956	0.296224	0.357271	0.258509	0.536168	0.443516	0.683783	0.406106	0.520241	0.504316	0.854008	0.87386	0.586595	-1.68227	3.46597e-12	3.59269e-11	-1.94906	2.17802e-14	2.61628e-13	-1.05989	9.33222e-06	4.92284e-05	-1.32717	1.98401e-08	1.20583e-07	-0.603365	0.0122801	0.0258456	-0.238028	0.490247	0.703875	0.645974	0.0373756	0.0956802	0.389138	0.216973	0.376585	1.05568	0.000755546	0.00178925	Nlrc3	16	3945007	3976632
ENSMUSG00000027765	3.48429	3.134	3.13969	1.00008	1.29458	0.722945	0.725745	1.102	0.774305	1.02209	0.965942	0.807654	1.22443	2.03054	1.5095	0.886955	0.732652	0.920341	-1.67917	1.02485e-15	1.29424e-14	-1.89959	5.69084e-20	9.46201e-19	-1.78259	2.46142e-19	3.66114e-18	-1.05656	1.31141e-07	7.36176e-07	-1.92702	2.03392e-19	1.60317e-18	-0.18964	0.526855	0.733211	-0.0754264	0.793935	0.884513	0.659646	0.0171876	0.0482459	-0.269026	0.401422	0.509719	P2ry1	3	61002795	61008982
ENSMUSG00000047592	0.272431	0.46605	0.386147	0.0737991	0.15207	0.124835	0.192059	0.168185	0.02476	0.0847344	0.0594	0.0815571	0.157422	0.0379465	0.0112254	0.117361	0.209619	0.154506	-1.67883	0.00196693	0.0073801	-1.53811	0.00941516	0.0287475	-2.2924	0.000102301	0.0004594	-2.47274	0.000346479	0.00122538	-1.20528	0.0282041	0.0550573	0.165978	0.834092	0.924057	-0.591013	0.464324	0.638882	-0.758919	0.422128	0.600313	0.446094	0.553101	0.655315	Nxpe5	5	138225898	138253363
ENSMUSG00000036158	5.68464	5.07061	4.56583	1.68407	1.98297	1.0995	1.97717	2.59709	1.66956	2.08107	1.45537	1.31187	4.5252	4.17988	3.90597	1.04206	0.787016	0.818012	-1.67098	2.8483e-19	4.24398e-18	-1.28795	6.94313e-14	8.03641e-13	-1.64009	6.07436e-19	8.8828e-18	-0.301258	0.0328411	0.0750218	-2.52733	4.09202e-38	8.82002e-37	0.413229	0.0830408	0.215785	0.0585429	0.818999	0.900537	1.40457	8.28482e-13	8.91214e-12	-0.873702	0.00274954	0.00605731	Prickle1	15	93499114	93595891
ENSMUSG00000053199	1.24515	1.3566	1.33829	0.403358	0.482609	0.342375	0.84232	0.694722	0.720299	0.934791	0.787558	0.80884	2.4937	2.71183	2.40666	0.289687	0.395669	0.408617	-1.66993	2.20206e-20	3.4098e-19	-0.796808	4.24256e-07	2.81283e-06	-0.615143	8.59207e-05	0.000390497	0.929132	9.72206e-14	9.11394e-13	-1.8259	6.36288e-20	5.15084e-19	0.903003	2.03585e-05	0.000158436	1.0804	2.06933e-07	1.82591e-06	2.63322	6.38987e-61	4.6797e-59	-0.181511	0.521868	0.627015	Arhgap20	9	51765337	51853856
ENSMUSG00000062760	1.89592	1.7346	1.78535	0.520694	0.648957	0.520894	0.557334	0.565978	0.397292	0.495912	0.324465	0.424612	1.03353	0.975933	0.896769	1.04174	1.27131	1.10771	-1.66931	3.82765e-16	4.93914e-15	-1.82435	2.07331e-17	2.99445e-16	-2.09621	2.61832e-20	4.10883e-19	-0.918215	8.34833e-07	4.28964e-06	-0.646263	0.000796484	0.00200454	-0.125545	0.668407	0.830582	-0.401483	0.195725	0.349548	0.786026	0.00158986	0.00584983	0.999066	0.000122133	0.000313887	Shisal1	15	84379203	84447097
ENSMUSG00000046668	65.1951	68.6295	66.6252	21.1493	21.6653	19.8341	18.063	19.9466	17.849	17.6193	16.5431	17.5696	19.5816	22.148	21.2475	25.2827	22.4893	29.1276	-1.66847	1.34392e-108	8.8699e-107	-1.83663	2.79288e-118	2.55906e-116	-1.92931	2.17289e-124	2.01735e-122	-1.69072	1.07711e-89	7.86255e-88	-1.36687	2.04463e-48	7.00443e-47	-0.138635	0.136033	0.308373	-0.235643	0.0133254	0.0404569	0.0123546	0.898488	0.946813	0.278364	0.0100152	0.0202097	Cxxc5	18	35829818	35861687
ENSMUSG00000059013	0.806073	0.867029	0.603549	0.252324	0.238305	0.225267	0.287291	0.462082	0.148148	0.258672	0.41634	0.435702	0.0207014	0.129742	0.0479757	0	0.0632386	0.1132	-1.66111	1.89469e-06	1.20202e-05	-1.33604	0.000479723	0.00203106	-1.00818	0.00288413	0.00971893	-3.56149	1.78126e-12	1.52345e-11	-3.60401	7.42407e-11	3.44395e-10	0.353121	0.471705	0.689849	0.677301	0.118588	0.238821	-1.85917	0.00664484	0.0211143	-1.99286	0.0119423	0.0238046	Sh2d3c	2	32721055	32755512
ENSMUSG00000019831	3.30084	2.83578	2.81849	1.06025	1.15196	0.586954	1.54267	1.8828	1.70745	1.32802	1.22887	1.53387	4.49796	5.70936	4.18721	0.873698	0.715038	0.882132	-1.66108	1.87817e-10	1.71075e-09	-0.795868	0.000180255	0.000835142	-1.10231	1.20686e-06	7.1825e-06	0.663571	0.000313699	0.00111817	-1.84365	4.63979e-12	2.34236e-11	0.895709	0.00307268	0.0144823	0.583746	0.072065	0.161861	2.35887	1.12851e-21	2.10702e-20	-0.202385	0.610254	0.704291	Wasf1	10	40883475	40938570
ENSMUSG00000022422	0.423289	0.369161	0.367698	0.136642	0.115186	0.112067	0.169721	0.109193	0.100024	0.33008	0.17997	0.247102	0.0856078	0.204392	0.170054	0.237053	0.149437	0.0445832	-1.66086	0.001193	0.00469778	-1.60588	0.00184312	0.00681996	-0.592153	0.192932	0.333343	-1.35611	0.00821618	0.0221014	-1.44088	0.0170256	0.0349043	0.0850386	0.903689	0.955363	1.09429	0.0678035	0.154259	0.340584	0.624232	0.768366	0.20608	0.800819	0.85918	Dscc1	15	55076099	55090491
ENSMUSG00000026308	0.864847	0.741023	0.479277	0.231539	0.146803	0.281193	0.451928	0.330517	0.197194	0.245398	0.0344054	0.310007	0.490977	0.164844	0.130039	0.616044	0.696351	0.799041	-1.65857	0.000629071	0.00263872	-1.08293	0.0186408	0.051941	-1.78641	0.00181149	0.00638856	-1.42994	0.00731413	0.0199265	0.032854	0.935447	0.958654	0.603427	0.314913	0.544782	-0.109291	0.885006	0.939025	0.261035	0.705844	0.826776	1.66805	0.00141143	0.0032345	Klhl30	1	91351016	91362416
ENSMUSG00000049555	0.666522	0.356701	0.510403	0.213383	0.164886	0.100264	0.173538	0.0173675	0.107387	0.227501	0.532423	0.309506	0.0875328	0	0.0162286	0.487797	0.534789	0.6382	-1.65815	0.00310578	0.0111126	-2.35328	0.000350531	0.00152911	-0.492888	0.324127	0.491498	-3.90022	2.93726e-06	1.41e-05	0.137771	0.763645	0.837541	-0.659203	0.464504	0.684825	1.19209	0.0624227	0.14422	-2.20193	0.0532497	0.125457	1.77126	0.00296737	0.00650441	Tmie	9	110865711	110880113
ENSMUSG00000027508	4.16338	3.67793	4.03348	1.36107	1.30172	1.07507	1.67019	1.37984	1.47977	0.955173	0.826487	0.880596	1.53789	1.44694	1.36273	1.77405	1.89414	1.62832	-1.65521	8.96221e-38	2.29821e-36	-1.38293	1.49213e-28	3.4682e-27	-2.13238	9.02591e-56	3.63972e-54	-1.46929	3.28648e-31	7.13221e-30	-1.1504	1.13782e-19	9.08295e-19	0.302653	0.0608961	0.170103	-0.451147	0.0122797	0.0377961	0.221089	0.179741	0.327487	0.48191	0.00426402	0.00913626	Pag1	3	9687479	9833679
ENSMUSG00000049625	0.924774	1.26238	0.635039	0.220258	0.356606	0.319353	0.0767695	0.0614642	0.126682	0.0154834	0.045587	0.0912794	0	0.0323581	0	0.0187645	0.0946318	0	-1.6534	4.97284e-05	0.000254716	-3.41287	9.39985e-11	8.67746e-10	-4.14508	1.12663e-11	1.08327e-10	-6.54419	3.02416e-09	1.97917e-08	-4.63712	2.10108e-10	9.49012e-10	-1.73152	0.0113748	0.0441381	-2.48078	0.00164611	0.00656862	-4.85029	8.36736e-05	0.000390562	-3.00589	0.00194315	0.00436796	Tifab	13	56173704	56178885
ENSMUSG00000074867	0.754026	0.363413	0.908851	0.0931706	0.335978	0.210138	0.227318	0.170624	0.140666	0.366776	0.191229	0.193059	0.126126	0.263489	0.10629	0.361156	0.15178	0.0522489	-1.65316	0.00043762	0.00190297	-1.89995	2.2598e-05	0.000121402	-1.40862	0.00144409	0.00520786	-2.05598	1.83092e-05	7.909e-05	-1.85109	0.000967727	0.00240676	-0.217143	0.715974	0.85802	0.270686	0.637747	0.776532	-0.364537	0.56928	0.727552	-0.214213	0.773103	0.836907	Zfp808	13	62129886	62236144
ENSMUSG00000109603	0.693922	0.605187	0.608878	0.237582	0.209812	0.153098	0.231862	0.530389	0.23913	0.400829	0.19669	0.47823	0.200488	0.279226	0.216829	0.769135	1.12283	0.974505	-1.6521	0.0120982	0.0368978	-0.922119	0.131325	0.256708	-0.794686	0.189036	0.328202	-1.47628	0.0219436	0.052888	0.605982	0.223809	0.326633	0.760204	0.351935	0.583717	0.881196	0.273287	0.446165	0.213072	0.809307	0.895935	2.23339	0.000724128	0.00171903	Gm32389	8	27008467	27012903
ENSMUSG00000042564	0.335429	0.292537	0.337131	0.131249	0.0921994	0.0807328	0.197956	0.0815757	0.0780616	0.252467	0.224727	0.128564	0.0881023	0.0981621	0.10345	0.348661	0.382769	0.679823	-1.64938	3.49922e-05	0.000184107	-1.42298	0.000757614	0.00305652	-0.653851	0.0744493	0.158448	-1.75379	1.22778e-05	5.42711e-05	0.570875	0.0913795	0.155492	0.258159	0.649237	0.819144	1.02391	0.0342077	0.0889032	-0.0686539	0.902198	0.949011	2.19642	4.35826e-07	1.37914e-06	Fam227a	15	79609576	79658956
ENSMUSG00000020335	0.762751	0.495373	0.444283	0.209553	0.15702	0.171865	0.223099	0.427945	0.421837	0.449961	0.184	0.268425	0.600169	0.74445	1.0084	0.636199	0.515642	0.290582	-1.64894	0.00222064	0.00824445	-0.659547	0.171109	0.313918	-0.894469	0.0829108	0.172502	0.449807	0.269297	0.415715	-0.234369	0.63876	0.740705	1.01965	0.0983481	0.243988	0.780739	0.236796	0.402077	2.13233	2.64664e-05	0.000134239	1.39337	0.0286696	0.0534049	Zfp354b	11	50921823	50931633
ENSMUSG00000051817	3.96799	4.46113	3.53526	1.50732	1.03108	1.25396	1.66395	1.41186	2.12649	1.08218	1.26494	1.10597	2.63954	1.95667	2.35665	1.16414	1.85789	0.931202	-1.64894	4.43814e-19	6.53546e-18	-1.19631	4.06287e-11	3.84616e-10	-1.77027	3.58399e-22	6.04223e-21	-0.80308	2.73823e-06	1.31871e-05	-1.58518	5.87592e-12	2.94544e-11	0.482438	0.0396406	0.122039	-0.0954412	0.696002	0.818647	0.879773	5.63759e-05	0.000271049	0.0398358	0.893714	0.926963	Sox12	2	152393611	152398063
ENSMUSG00000098905	0.771624	0.559337	0.538129	0.164687	0.169677	0.265312	0.413285	0.482547	0.18944	0.683039	0.897583	0.409499	0.718035	1.11293	0.740771	0.0841813	0.0471709	0.0316644	-1.63795	6.6228e-05	0.000332461	-0.775716	0.0486231	0.116148	0.110828	0.753368	0.857304	0.438598	0.161251	0.28007	-3.54762	2.43774e-09	1.02349e-08	0.889825	0.0793369	0.20823	1.77528	4.92379e-05	0.00027845	2.11232	8.89368e-08	6.24161e-07	-1.92233	0.0184067	0.0355808	Zfp953	13	67339306	67360605
ENSMUSG00000027200	8.3182	6.89837	7.74899	2.6886	2.62511	2.03305	2.61369	2.22391	2.7638	3.13314	3.68386	3.6363	2.95475	3.006	3.0862	3.86545	3.54151	4.00192	-1.63247	2.3733e-47	7.49993e-46	-1.58812	3.72626e-48	1.3721e-46	-1.10942	8.5683e-26	1.65408e-24	-1.36296	1.52064e-40	4.3728e-39	-0.993687	6.90558e-23	6.55552e-22	0.0746609	0.578804	0.770879	0.54818	2.06446e-05	0.000126749	0.303876	0.0172621	0.0484036	0.615171	1.5818e-06	4.80871e-06	Sema6d	2	124089969	124667770
ENSMUSG00000029563	2.04151	1.87297	2.30958	0.592379	0.735168	0.668029	0.824473	0.552275	0.616565	1.35148	1.70672	1.52876	0.563324	0.792634	0.666577	2.0072	1.53526	2.02641	-1.6316	2.33731e-32	5.33446e-31	-1.63497	3.57117e-26	7.52428e-25	-0.414181	0.00143023	0.00516253	-1.64221	1.17337e-27	2.24532e-26	-0.14481	0.28441	0.395512	0.0266548	0.887563	0.94728	1.2428	1.32453e-16	3.35818e-15	0.0244324	0.895245	0.945153	1.46293	6.04211e-20	3.7233e-19	Foxp2	6	14901349	15441977
ENSMUSG00000024395	3.10909	3.03877	2.99145	1.23752	0.864418	0.827873	0.982556	1.41354	1.43559	1.73397	1.49916	1.6168	3.22142	3.68847	4.38368	0.600406	0.630819	0.846899	-1.62777	7.86322e-11	7.39657e-10	-1.24798	1.58982e-07	1.1118e-06	-0.889749	5.47256e-05	0.000256487	0.286399	0.138704	0.248454	-2.1128	1.45091e-13	8.07395e-13	0.410765	0.209537	0.416485	0.763878	0.011539	0.0358968	1.94798	1.79909e-14	2.16507e-13	-0.510166	0.215104	0.305519	Lims2	18	31931325	31958619
ENSMUSG00000029521	4.20115	3.86824	4.58798	1.46664	1.43552	1.15775	1.6997	1.05644	1.47619	1.76816	1.38116	1.68666	2.58102	2.31893	2.20856	3.14868	3.17952	2.63191	-1.62701	4.78964e-16	6.13721e-15	-1.57287	1.22307e-13	1.38873e-12	-1.36152	7.23857e-12	7.04481e-11	-0.851278	3.31488e-06	1.57749e-05	-0.484561	0.00916009	0.0196761	0.0854043	0.759609	0.886502	0.291047	0.265787	0.437279	0.810648	0.000659713	0.00260875	1.11946	4.36399e-06	1.28402e-05	Chek2	5	110839979	110874145
ENSMUSG00000084950	1.36142	1.12894	1.50399	0.602569	0.377895	0.295444	0.639197	0.588527	0.210955	0.412536	0.506088	0.173717	0.490067	0.592724	1.07596	1.62486	2.10113	1.64549	-1.62668	0.000109914	0.000533792	-1.46255	0.000762732	0.00307465	-1.85919	4.66083e-05	0.000220985	-0.89979	0.0245293	0.0582652	0.446487	0.166384	0.257056	0.196071	0.740402	0.873576	-0.198397	0.7516	0.857101	0.76085	0.155734	0.293771	2.04763	2.17188e-06	6.53304e-06	Gm5577	6	87980883	88005471
ENSMUSG00000113835	2.18991	1.20106	1.35497	0.556532	0.546091	0.418403	0.465543	0.336491	0.426788	0.67812	0.537535	0.54914	0.104365	0.0817604	0.0725598	1.04308	1.19555	0.998709	-1.62649	4.74371e-05	0.000244097	-1.94124	3.43318e-06	2.05761e-05	-1.40271	0.000362671	0.00147801	-4.21874	4.01514e-12	3.33429e-11	-0.53533	0.150817	0.237072	-0.283155	0.597316	0.783866	0.250252	0.612797	0.758561	-2.55476	0.000833999	0.00324175	1.06818	0.0212832	0.0406244	Gm19554	12	105899841	105902150
ENSMUSG00000039774	1.39295	1.05404	1.48825	0.48092	0.297295	0.488102	0.492808	0.681082	0.508256	0.331309	0.441278	0.418537	0.544494	0.148369	0.39502	1.97891	2.53113	1.12193	-1.62625	5.30724e-05	0.000270673	-1.21665	0.00123241	0.00473725	-1.69443	3.02724e-05	0.000147815	-1.86536	3.9866e-05	0.000164191	0.532507	0.129823	0.209263	0.438919	0.383598	0.614609	-0.0436823	0.93668	0.965733	-0.20796	0.734729	0.845899	2.13299	1.1958e-06	3.66964e-06	Galnt12	4	47091909	47123070
ENSMUSG00000050967	0.523242	0.288563	0.429408	0.135488	0.120981	0.142605	0.238007	0.0617543	0.181828	0.355576	0.261726	0.351868	0.0533561	0.0928882	0.0989224	0.215463	0.389369	0.283659	-1.62556	0.000231449	0.00106202	-1.35694	0.00446122	0.0149136	-0.326962	0.386943	0.557029	-2.35485	2.64567e-06	1.27619e-05	-0.458524	0.277245	0.387557	0.300028	0.619769	0.799967	1.32329	0.00436944	0.0156277	-0.695505	0.293958	0.467175	1.14116	0.0321644	0.0592654	Creg2	1	39618406	39651474
ENSMUSG00000045730	3.63052	3.73848	4.92805	1.54038	1.53415	0.868546	1.40307	2.23165	2.2481	1.03591	1.31422	1.59591	1.97149	1.34647	2.01502	0.091861	0.283108	0.0691061	-1.624	5.16582e-10	4.51729e-09	-1.05641	1.46381e-05	8.05054e-05	-1.60773	3.85245e-10	3.29331e-09	-1.22035	7.26333e-07	3.76549e-06	-4.77385	5.76866e-26	6.47954e-25	0.598785	0.0633587	0.175474	0.0407319	0.907059	0.950505	0.438007	0.185169	0.334643	-3.16994	1.86451e-07	6.06029e-07	Adrb2	18	62177817	62179959
ENSMUSG00000000282	4.40628	5.82167	4.5542	1.60521	1.93562	1.24703	7.29903	7.30481	7.59965	12.1935	9.32549	11.107	2.71587	2.87354	3.20129	1.37564	1.3589	1.56832	-1.61595	1.91406e-19	2.87323e-18	0.591699	2.86027e-06	1.7327e-05	1.16455	8.13986e-18	1.13941e-16	-0.770933	8.60294e-07	4.41178e-06	-1.76566	2.12696e-22	1.96563e-21	2.23639	2.70566e-51	6.37621e-49	2.80484	1.08147e-75	4.0079e-73	0.879644	6.04969e-06	3.38507e-05	-0.1724	0.47712	0.58402	Mnt	11	74830920	74845725
ENSMUSG00000029659	2.86709	2.74844	3.18103	1.30728	0.64479	0.893949	0.461463	0.774241	0.713893	0.588536	0.658195	0.56482	0.260147	0.786603	0.317312	0.912301	0.376434	0.64888	-1.61551	6.71001e-12	6.80124e-11	-2.16707	2.57116e-20	4.36278e-19	-2.25617	4.10327e-23	7.21634e-22	-2.71975	2.2497e-19	2.89206e-18	-2.17945	2.46643e-15	1.53558e-14	-0.520658	0.128052	0.295282	-0.613727	0.0697063	0.157599	-1.06362	0.0120551	0.0356676	-0.58116	0.147661	0.224174	Medag	5	149411749	149431723
ENSMUSG00000038347	0.256814	0.2893	0.315477	0.0879271	0.0388248	0.155816	0.122586	0.0981462	0.252857	0.0865336	0.0727934	0.239455	0.24733	0.155009	0.0687827	0.37454	0.74295	0.45082	-1.61259	0.00974242	0.030519	-0.858426	0.1243	0.246349	-1.06806	0.0785328	0.165393	-0.895301	0.12312	0.225077	0.882784	0.0514228	0.0942346	0.782296	0.309152	0.53821	0.560582	0.498473	0.669009	0.750205	0.346508	0.525695	2.46953	5.49604e-05	0.000146351	Tcte2	17	13712444	13761825
ENSMUSG00000031861	1.58183	1.2395	1.23437	0.386449	0.446715	0.488947	0.965859	0.570768	0.521786	0.936898	0.937697	0.843732	1.33627	0.988688	1.01507	0.697002	0.529151	0.60892	-1.61032	1.49967e-10	1.3791e-09	-0.970354	0.000209111	0.000956906	-0.553282	0.0119876	0.0341251	-0.298867	0.178376	0.303774	-1.13285	1.11471e-05	3.44435e-05	0.66901	0.0403269	0.123739	1.08261	8.75032e-05	0.000472452	1.34549	9.31826e-07	5.79929e-06	0.454383	0.181295	0.265345	Lpar2	8	69822429	69831102
ENSMUSG00000030222	5.37162	4.9242	5.36683	2.05484	1.57744	1.45396	2.35925	2.57755	2.10878	1.72488	1.96524	1.68644	1.64618	1.38804	1.37893	3.45997	3.69582	3.14517	-1.60914	6.55966e-17	8.77965e-16	-1.14474	7.07532e-11	6.56851e-10	-1.51855	4.59128e-16	5.79308e-15	-1.84681	4.85253e-21	6.82197e-20	-0.590213	0.000729014	0.00184566	0.494612	0.0382537	0.118508	0.117273	0.647313	0.783578	-0.202076	0.456809	0.632411	0.996059	3.08876e-05	8.44432e-05	Rerg	6	137054825	137170497
ENSMUSG00000020374	0.499862	0.26386	0.318563	0.0772063	0.238637	0.0348264	0.226042	0.256384	0.108793	0.121572	0.193884	0.15358	0.0304043	0.174673	0.169109	0.276253	0.108359	0.180113	-1.60416	0.0167753	0.0488623	-0.861718	0.125031	0.247475	-1.17843	0.0420391	0.099248	-1.54989	0.018275	0.0450445	-0.933517	0.130667	0.210385	0.772679	0.330477	0.560111	0.451956	0.585689	0.738643	0.0924822	0.921447	0.959645	0.656145	0.459422	0.567064	Rasgef1c	11	49901835	49980994
ENSMUSG00000037661	0.399165	0.493173	0.74719	0.156188	0.16092	0.220167	0.127023	0.076274	0.131005	0.0768564	0.0879996	0.215759	0.205026	0.0936946	0.0831511	0.155239	0.14353	0.478816	-1.60356	0.0005481	0.0023336	-2.28654	8.84845e-06	5.03653e-05	-2.05891	0.000107177	0.000479356	-2.12183	5.12467e-05	0.00020674	-1.04213	0.0514454	0.0942515	-0.653862	0.331762	0.561675	-0.437398	0.526472	0.6913	-0.484649	0.479956	0.653351	0.532277	0.43244	0.540613	Gpr160	3	30855950	30897192
ENSMUSG00000018427	1.89525	1.85529	1.41522	0.57889	0.701682	0.40961	3.8882	3.28153	2.70766	4.26728	3.7056	3.97959	1.82153	1.73925	1.59533	0.676907	0.443786	0.651815	-1.59919	6.44882e-10	5.60029e-09	0.940437	3.53161e-07	2.3616e-06	1.23229	1.51997e-13	1.64802e-12	-0.0249038	0.90169	0.943967	-1.53307	2.45406e-08	9.54263e-08	2.56845	7.87223e-30	6.06996e-28	2.85561	1.08434e-43	1.56091e-41	1.6092	4.35406e-10	3.87859e-09	0.0463683	0.901918	0.932478	Ypel2	11	86936425	86993707
ENSMUSG00000036875	0.797357	0.347698	0.680047	0.290155	0.0867911	0.221658	0.0274035	0.118842	0.131892	0.175019	0.135605	0.186188	0.0921492	0.144381	0.213556	0.178617	0.131365	0.251947	-1.5949	0.000284566	0.00128179	-2.70789	5.34884e-08	3.90123e-07	-1.84544	1.1203e-05	5.83414e-05	-2.03032	4.90077e-06	2.28464e-05	-1.67379	0.000187278	0.000510658	-1.08038	0.108004	0.261258	-0.226231	0.685221	0.811291	-0.403609	0.496957	0.666606	-0.105417	0.862419	0.904963	Dna2	10	62947026	62974185
ENSMUSG00000029919	5.47105	5.18496	5.36124	1.84961	1.76449	1.66092	3.00846	2.77666	3.29238	2.16581	2.4564	2.06533	2.7736	2.73865	2.83684	3.20692	2.83284	2.98109	-1.5918	1.06354e-37	2.72381e-36	-0.812416	4.59296e-12	4.68815e-11	-1.23648	1.79381e-22	3.0656e-21	-0.959179	5.56967e-16	5.93558e-15	-0.814956	2.58483e-11	1.2399e-10	0.809362	2.96373e-08	3.59082e-07	0.381311	0.0167867	0.0492654	0.66709	7.53451e-06	4.15728e-05	0.753896	1.73486e-06	5.25909e-06	Hpgds	6	65117293	65144908
ENSMUSG00000027463	0.474276	0.590897	0.445876	0.218717	0.102429	0.17938	0.407497	0.27188	0.160103	0.450069	0.211251	0.230722	0.156604	0.24537	0.489956	0.04743	0.39866	0.214086	-1.58727	0.00568704	0.0190356	-0.841616	0.110858	0.225028	-0.744885	0.157864	0.286388	-0.7762	0.156423	0.273162	-1.16488	0.0784489	0.136361	0.774275	0.269614	0.493457	0.869148	0.210702	0.370015	0.842567	0.242098	0.407923	0.391923	0.658883	0.747208	Slc52a3	2	151996511	152009258
ENSMUSG00000079470	1.56249	1.34672	1.31102	0.530183	0.383849	0.484775	1.49632	1.09863	1.66581	0.479474	0.692007	0.599773	0.599564	0.559961	0.621185	0.41872	0.387856	0.732854	-1.58383	2.796e-13	3.07728e-12	0.0206423	0.912959	0.95509	-1.22657	1.21498e-08	9.03249e-08	-1.26341	8.72595e-10	5.99249e-09	-1.43114	4.34468e-08	1.65821e-07	1.63438	2.46939e-12	4.79325e-11	0.382635	0.173669	0.321053	0.354276	0.195592	0.348748	0.127037	0.712377	0.789768	Utp14b	1	78658038	78671512
ENSMUSG00000073910	2.81212	2.7426	3.01669	0.940617	0.97826	0.920641	1.29035	1.08337	1.45584	1.68549	2.45983	1.80196	1.08331	1.09506	1.02852	1.47114	1.0764	2.02236	-1.5838	9.81715e-22	1.61322e-20	-1.1555	3.24547e-12	3.36681e-11	-0.502864	0.00296039	0.00995157	-1.43825	5.67432e-18	6.74617e-17	-0.889092	1.50345e-05	4.58819e-05	0.458435	0.0299759	0.0974275	1.10678	6.33931e-08	6.07027e-07	0.180308	0.40451	0.583465	0.671354	0.00855758	0.0174791	Mob3b	4	34949074	35157484
ENSMUSG00000070282	0.376739	0.47231	0.421473	0.152019	0.0996708	0.171433	0.202308	0.229464	0.04173	0.163211	0.160178	0.0916365	0.217695	0.142121	0.176579	0.346146	0.554178	0.359603	-1.58282	0.00220202	0.00817834	-1.41521	0.0113141	0.0336179	-1.60138	0.00245017	0.00839762	-1.26346	0.010897	0.0284548	0.00272663	0.995144	0.99664	0.193683	0.794524	0.903727	0.00920332	0.989694	0.994775	0.351825	0.599605	0.750453	1.56018	0.00814406	0.0166966	3000002C10Rik	9	109827943	109832706
ENSMUSG00000111977	0.703733	1.05564	0.918821	0.330434	0.476624	0.0745263	0.999682	0.451826	0.166293	0.845512	0.159577	0.60253	0.455444	0.169904	0.150785	0.433521	0.56314	0.533673	-1.582	0.00840705	0.0268115	-0.719657	0.208317	0.363465	-0.713228	0.207176	0.351953	-1.81021	0.00292365	0.00869101	-0.790703	0.137621	0.219834	0.893995	0.248672	0.466769	0.895116	0.245051	0.412795	-0.187683	0.829995	0.907699	0.770509	0.32047	0.424204	Gm47163	10	79637856	79639520
ENSMUSG00000027221	4.21468	4.17905	3.31452	1.02644	1.45941	1.41218	1.18204	0.681713	1.61168	0.46468	0.535358	0.391348	1.09139	0.84445	1.16161	0.979393	1.35828	2.02617	-1.58176	2.61976e-12	2.73809e-11	-1.74724	3.74194e-11	3.55634e-10	-3.0557	2.10893e-28	4.54605e-27	-1.9358	5.03713e-16	5.39006e-15	-1.39915	1.61372e-07	5.88856e-07	-0.136774	0.688182	0.8419	-1.44753	8.36951e-05	0.000454002	-0.321756	0.310754	0.48648	0.155181	0.656657	0.745316	Chst1	2	92599707	92615250
ENSMUSG00000110156	1.49127	1.39348	1.0655	0.500156	0.322069	0.493525	0.549129	1.03806	0.755123	0.369173	0.422698	0.155457	1.10793	0.964401	1.82587	0.521972	0.814784	0.61706	-1.58027	0.0107589	0.0333501	-0.748754	0.176103	0.320927	-2.05423	0.00271216	0.00918363	-0.0359787	0.94345	0.968405	-0.998562	0.107171	0.177997	0.860587	0.236807	0.451128	-0.443189	0.630348	0.77153	1.57722	0.0158339	0.0449515	0.556143	0.506432	0.612384	Gm42067	19	5912822	5914826
ENSMUSG00000029053	0.296731	0.336423	0.281194	0.0870801	0.062803	0.157121	0.169967	0.144586	0.122707	0.0685601	0.0925184	0.0793932	0.0857317	0.0985058	0.0317894	0.228494	0.384109	0.234401	-1.57858	0.00155518	0.00596642	-1.05811	0.0171557	0.0482949	-1.90324	0.000186348	0.00080183	-2.11545	0.000108744	0.000419871	-0.0958146	0.824324	0.882572	0.547432	0.372057	0.602897	-0.302199	0.670447	0.800785	-0.501807	0.511138	0.678839	1.45589	0.0127493	0.0252814	Prkcz	4	155260129	155361361
ENSMUSG00000037692	7.72633	8.69884	7.48075	2.8929	3.01412	2.09407	2.21282	2.38639	2.19693	2.22506	2.07673	2.31675	3.30996	2.82087	3.49053	1.02579	1.03856	1.21015	-1.56821	9.22053e-37	2.30571e-35	-1.80826	4.69173e-66	2.32814e-64	-1.82784	7.82097e-62	3.41607e-60	-1.3323	1.49368e-31	3.28248e-30	-2.85018	5.19739e-110	2.04758e-107	-0.210417	0.150653	0.33189	-0.234725	0.12037	0.241641	0.27016	0.0707911	0.158255	-1.30584	5.01924e-13	2.26484e-12	Ahdc1	4	133011260	133078110
ENSMUSG00000044468	2.92881	2.62133	2.88958	1.00163	0.911112	0.926017	4.10378	3.40196	3.42408	2.33561	2.5624	2.16896	3.51803	3.73971	4.23301	0.904055	0.479448	0.672015	-1.56133	1.85447e-20	2.88712e-19	0.380906	0.005119	0.0168495	-0.231677	0.117005	0.226883	0.426985	0.00185035	0.00572801	-2.03199	2.54273e-20	2.09911e-19	1.97173	1.8858e-33	1.85607e-31	1.35514	7.42531e-14	1.46971e-12	2.02229	1.3255e-34	4.2159e-33	-0.490487	0.0930514	0.151353	Tent5c	3	100451628	100489324
ENSMUSG00000051067	0.184367	0.333067	0.402118	0.0772931	0.111489	0.122029	0.120691	0.105689	0.046678	0.212991	0.0746547	0.0256255	0.0152192	0.0317944	0.0564331	0.0737503	0.340939	0.221926	-1.56118	0.0171044	0.0496626	-1.74214	0.0108797	0.0325434	-1.55001	0.0362896	0.0878991	-3.15751	0.000202507	0.000745369	-0.5019	0.451049	0.571406	-0.154082	0.862684	0.937326	0.0397524	0.966335	0.982376	-1.56885	0.159869	0.299473	1.02957	0.220812	0.312218	Lingo3	10	80832801	80844039
ENSMUSG00000031824	1.82495	2.37504	2.07795	0.581226	0.812707	0.73036	0.810332	0.89207	0.936021	0.808993	0.946337	0.79832	1.95374	1.66507	1.97784	0.782362	0.990552	0.93127	-1.55738	7.98188e-15	9.66177e-14	-1.24524	2.66078e-11	2.5582e-10	-1.27556	3.96728e-11	3.66285e-10	-0.186146	0.272684	0.419683	-1.19842	4.22456e-09	1.74038e-08	0.341223	0.154804	0.3381	0.307189	0.21187	0.371558	1.40561	1.04257e-11	1.04293e-10	0.333858	0.211419	0.301424	6430548M08Rik	8	120114152	120165306
ENSMUSG00000030283	0.0802803	0.144405	0.142644	0.0294493	0.0424783	0.0531362	0.0344883	0.0345156	0.0355694	0.0405756	0.0170664	0.00976354	0.0579866	0.0847976	0.0752552	0.0632239	0.0236183	0.0634169	-1.55461	0.0143473	0.0427615	-1.80702	0.00562426	0.0183107	-2.44685	0.00116462	0.00429626	-0.775368	0.173114	0.296481	-1.27948	0.06075	0.109155	-0.225398	0.793536	0.90335	-0.862803	0.386422	0.564845	0.813177	0.268706	0.438534	0.249846	0.782451	0.84438	St8sia1	6	142821545	142964452
ENSMUSG00000097318	2.22277	2.76933	3.07599	1.04369	0.921694	0.756624	1.67335	0.582494	1.65077	1.39398	1.22407	1.23579	1.10092	1.9166	1.837	1.60047	2.98941	2.27426	-1.55416	0.0010719	0.0042685	-1.03994	0.0295383	0.0766066	-1.04227	0.0190507	0.0508588	-0.75308	0.0845707	0.166282	-0.21192	0.627849	0.731842	0.545541	0.378067	0.608799	0.537889	0.356284	0.534392	0.836236	0.141093	0.272691	1.31707	0.0201273	0.0386322	1700007L15Rik	16	33379854	33380727
ENSMUSG00000024176	6.01265	5.9517	6.10934	2.15269	1.85433	2.12913	1.4465	1.15467	1.75824	0.711981	0.494239	0.658123	2.62314	2.84887	3.31736	0.399861	0.38916	0.332476	-1.54984	4.93779e-22	8.19437e-21	-2.04579	6.83494e-29	1.60678e-27	-3.25057	1.15107e-52	4.41857e-51	-1.05836	2.97125e-11	2.31286e-10	-4.00388	4.51178e-56	2.25844e-54	-0.465882	0.0542954	0.156014	-1.67628	2.68659e-09	3.14061e-08	0.525187	0.0103425	0.0311484	-2.47555	1.66314e-13	7.70927e-13	Sox8	17	25565892	25570686
ENSMUSG00000020593	5.3197	5.10043	4.86603	1.81019	1.89436	1.47645	12.7718	11.0361	11.6481	7.33328	7.14204	7.06302	1.47392	1.73276	1.78195	2.02324	2.07721	2.5589	-1.54969	2.21031e-40	6.02893e-39	1.22054	1.03995e-45	3.66493e-44	0.518984	5.25875e-09	4.03886e-08	-1.63524	7.8918e-43	2.41934e-41	-1.18122	3.72734e-22	3.40032e-21	2.79925	4.16311e-167	1.74143e-163	2.09345	2.59241e-82	1.18828e-79	-0.050624	0.744216	0.851127	0.345073	0.0306531	0.056764	Lpin1	12	16535669	16610966
ENSMUSG00000034818	1.44795	1.94936	1.59121	0.544561	0.612067	0.539668	0.676391	0.451284	0.373711	0.584652	0.262986	0.451356	0.804194	0.610922	0.677718	1.07266	1.27382	0.962421	-1.54879	7.22778e-13	7.77218e-12	-1.72546	1.21452e-12	1.28842e-11	-1.91826	3.20061e-13	3.39285e-12	-1.27405	4.65858e-09	2.99714e-08	-0.58071	0.00639683	0.0141095	-0.148184	0.625743	0.804512	-0.345178	0.293399	0.469234	0.308804	0.250422	0.417588	0.944509	0.00028837	0.000713927	Celf5	10	81459227	81482709
ENSMUSG00000010461	1.06983	0.933029	1.16838	0.362147	0.391175	0.322764	0.461737	0.450692	0.311595	0.488624	0.581095	0.610009	0.373792	0.522593	0.415807	0.668803	0.673402	0.864761	-1.5466	2.67632e-12	2.79576e-11	-1.36446	1.73849e-09	1.44752e-08	-0.888108	2.15442e-05	0.000107807	-1.29367	7.42524e-09	4.68612e-08	-0.502573	0.018457	0.0375278	0.212358	0.464129	0.684555	0.683525	0.00953977	0.0305729	0.288762	0.314798	0.490715	1.01983	0.000184938	0.000467363	Eya4	10	23102963	23350786
ENSMUSG00000108591	2.13312	2.09617	1.17047	0.740616	0.617712	0.477255	1.06697	0.895584	0.958426	0.590045	0.647208	0.643085	1.35413	1.19685	1.28747	0.967465	1.16673	1.39234	-1.54538	0.000273646	0.00123801	-0.882258	0.0213183	0.0583195	-1.49921	0.000389924	0.00158068	-0.51516	0.161189	0.280008	-0.598801	0.140055	0.222835	0.692933	0.145679	0.324136	0.0719768	0.893048	0.942848	1.065	0.0182241	0.0507996	0.924429	0.0690931	0.116809	Particl	6	72439051	72440610
ENSMUSG00000028487	1.99539	2.35531	2.62626	0.848075	0.755882	0.781802	0.735695	0.479895	0.785855	1.23208	1.16368	1.18827	0.742172	0.837529	0.577425	1.75006	1.85558	2.59084	-1.5384	2.071e-19	3.1065e-18	-1.79512	6.52928e-20	1.07818e-18	-0.936236	7.55541e-09	5.72131e-08	-1.71659	1.2381e-19	1.61347e-18	-0.152609	0.388899	0.507978	-0.226513	0.344789	0.575865	0.627323	0.00101661	0.00430626	-0.142707	0.536989	0.701113	1.36197	3.55656e-11	1.46559e-10	Bnc2	4	84275095	84675275
ENSMUSG00000056602	0.45877	0.419354	0.405035	0.175809	0.104868	0.158609	0.298001	0.206055	0.260776	0.180308	0.198407	0.236217	0.264185	0.266438	0.238145	0.211896	0.218919	0.214204	-1.53782	2.8811e-13	3.16921e-12	-0.739574	6.97313e-05	0.000346896	-1.03282	5.95219e-08	4.07168e-07	-0.759856	1.83311e-05	7.91354e-05	-0.977558	3.81311e-07	1.3493e-06	0.827998	0.00099883	0.00534798	0.529115	0.0430248	0.107443	0.812488	0.000946422	0.00364165	0.536244	0.0510276	0.0895324	Fry	5	150118645	150497753
ENSMUSG00000020653	2.27864	2.08144	1.88756	0.900051	0.718348	0.514644	2.31348	2.27817	1.83735	4.6535	4.3344	3.99268	1.72231	1.55134	1.63129	0.89206	0.432087	0.648339	-1.53538	3.01444e-10	2.69213e-09	0.0480378	0.79665	0.886467	1.07798	1.12808e-11	1.08414e-10	-0.368924	0.0602556	0.125783	-1.65916	3.04e-09	1.26512e-08	1.61272	5.83002e-11	9.8038e-10	2.6369	1.14681e-37	1.18899e-35	1.20106	5.67919e-06	3.19306e-05	-0.140388	0.716104	0.79277	Klf11	12	24651274	24662789
ENSMUSG00000004151	0.549903	0.547218	0.608704	0.173791	0.166267	0.247314	0.246333	0.198031	0.254055	0.276916	0.327724	0.281231	0.281092	0.22553	0.230362	0.597168	0.514378	0.690572	-1.53422	1.46675e-09	1.24109e-08	-1.28122	9.43859e-08	6.73208e-07	-0.920677	6.28894e-05	0.00029221	-1.22976	3.51506e-07	1.89378e-06	0.0962349	0.655521	0.754992	0.281614	0.385159	0.61579	0.638481	0.0374873	0.0959238	0.337342	0.301038	0.475239	1.60538	1.77764e-08	6.20654e-08	Etv1	12	38779380	38870484
ENSMUSG00000050288	24.4643	24.8176	24.5064	8.92171	8.29449	8.09627	7.85674	7.68691	7.66461	7.22824	6.45562	8.10428	3.63764	3.81513	3.48176	7.93595	9.19996	7.776	-1.53384	1.53798e-71	6.92609e-70	-1.66197	1.06927e-82	6.52156e-81	-1.73324	2.1373e-65	1.0062e-63	-2.77557	2.77309e-158	4.13528e-156	-1.55181	5.70646e-57	2.98278e-55	-0.0984368	0.35148	0.583198	-0.174381	0.147292	0.283015	-1.2068	5.38311e-21	9.53915e-20	-0.0416933	0.72865	0.802246	Fzd2	11	102604396	102608058
ENSMUSG00000026856	4.63902	4.31132	4.59456	1.24227	1.47277	1.95744	1.41165	1.82829	1.37026	1.33982	1.3971	1.4951	1.60837	1.76752	1.97242	1.15691	1.29655	1.17572	-1.5316	2.73321e-15	3.40257e-14	-1.54724	1.71105e-16	2.34733e-15	-1.6512	8.62746e-19	1.24973e-17	-1.35867	7.89572e-14	7.44866e-13	-1.88395	2.77542e-20	2.28765e-19	0.0122263	0.962378	0.98192	-0.0960495	0.711154	0.829039	0.205397	0.414793	0.592831	-0.378889	0.196747	0.283773	Dolpp1	2	30392254	30400529
ENSMUSG00000039813	3.81861	4.30227	3.82061	1.5415	1.54641	1.02929	2.94938	2.65456	2.83769	2.06601	1.81212	2.10141	0.678938	0.646608	0.564589	0.435446	0.528671	0.518671	-1.5237	3.51629e-19	5.2008e-18	-0.494486	0.000234283	0.00106076	-0.973218	6.06268e-11	5.52086e-10	-2.68222	9.48175e-48	3.28276e-46	-2.98953	6.51032e-49	2.29686e-47	1.05902	7.14993e-09	9.40508e-08	0.575709	0.00456089	0.0162258	-1.1217	1.36284e-05	7.21287e-05	-1.48963	2.69828e-07	8.66653e-07	Tbc1d2	4	46604390	46650209
ENSMUSG00000000901	12.198	12.5657	12.3463	4.21838	4.8155	3.79674	14.2252	16.8285	14.6712	24.0321	19.5112	20.6664	3.10017	3.38084	3.07269	11.8578	13.6993	8.17415	-1.52165	1.49903e-32	3.43685e-31	0.307798	0.00305971	0.0106835	0.814927	1.47627e-14	1.71523e-13	-1.9788	6.96644e-49	2.46506e-47	-0.124592	0.423912	0.54448	1.8588	3.6903e-48	7.26425e-46	2.36148	3.95444e-79	1.60183e-76	-0.421767	0.0186871	0.051879	1.37331	3.92948e-14	1.8813e-13	Mmp11	10	75923222	75936496
ENSMUSG00000022788	2.01206	1.65676	2.17209	0.738086	0.721618	0.563159	0.735641	0.576708	0.736572	0.794391	1.28927	0.944969	0.485468	0.623371	0.58762	0.872827	0.752523	0.941248	-1.51674	2.69113e-25	5.01133e-24	-1.50377	1.92984e-24	3.82208e-23	-0.921876	2.31908e-08	1.66515e-07	-1.80277	2.88808e-32	6.53244e-31	-1.16914	1.42747e-15	9.02197e-15	0.0436438	0.804309	0.907858	0.621222	0.00097997	0.00416325	-0.250851	0.176459	0.322841	0.324033	0.0734903	0.123346	Fgd4	16	16416917	16600549
ENSMUSG00000113836	1.67207	1.2815	1.63609	0.574955	0.674082	0.335368	0.406322	0.271096	0.518835	0.721937	0.363836	0.575143	0.448938	0.346605	0.615202	0.307406	0.198755	0.444728	-1.5162	1.06068e-05	6.03492e-05	-1.93311	8.66417e-08	6.20444e-07	-1.4401	3.45953e-05	0.000167408	-1.71315	1.20896e-06	6.07887e-06	-2.24485	5.31347e-08	2.00958e-07	-0.383492	0.437481	0.661838	0.102713	0.826332	0.904541	-0.162846	0.7359	0.846615	-0.751653	0.194387	0.280937	Gm3325	13	62015605	62050986
ENSMUSG00000098176	0.707383	1.1073	1.0122	0.212915	0.438732	0.336147	0.54025	0.395111	0.514325	0.314311	0.781459	0.370593	0.607892	0.591181	0.485791	0.253945	0.0853786	0	-1.51241	0.000714306	0.00296047	-0.95834	0.0173296	0.0487358	-0.927119	0.0375621	0.0904045	-0.770217	0.050861	0.108838	-3.12	5.4316e-06	1.7306e-05	0.583061	0.269306	0.493001	0.611213	0.282442	0.456551	0.777304	0.131489	0.257871	-1.60459	0.0925672	0.150622	Ccdc166	15	75979872	75982455
ENSMUSG00000021097	1.05756	1.00467	0.978322	0.288188	0.475071	0.294991	0.493267	0.363748	0.348078	0.506153	0.659476	0.393204	0.432135	0.382994	0.392498	0.682158	0.951171	0.982601	-1.51197	1.91118e-12	2.01636e-11	-1.32774	2.2448e-11	2.17097e-10	-0.943298	5.0541e-06	2.76776e-05	-1.35182	1.78845e-12	1.52834e-11	-0.197798	0.295797	0.408675	0.213984	0.444054	0.667677	0.595827	0.0326493	0.0857229	0.195138	0.477702	0.651653	1.28969	7.4163e-07	2.31031e-06	Clmn	12	104763117	104865076
ENSMUSG00000097820	0.674369	0.634566	0.588607	0.15624	0.182437	0.328892	0.101652	0.366237	0.157258	0.133262	0.100604	0.24173	0.471716	0.417749	0.41827	0.633583	0.877127	0.700939	-1.50922	7.91382e-05	0.000393055	-1.59479	0.00019227	0.000885394	-1.95583	2.87148e-06	1.62603e-05	-0.557283	0.077972	0.155564	0.237092	0.438257	0.559053	-0.0610301	0.915165	0.961722	-0.430537	0.453881	0.629735	0.985229	0.023188	0.0623087	1.7208	3.44369e-05	9.36207e-05	E530011L22Rik	9	121754662	121759943
ENSMUSG00000030020	3.30703	3.43824	3.49924	1.19838	1.37261	1.00638	2.79318	2.17281	2.60486	2.11412	2.38883	2.60469	2.57302	2.75975	2.32702	1.89309	2.70309	2.67099	-1.50639	6.61707e-27	1.30334e-25	-0.429457	0.000616208	0.00254493	-0.50089	7.29831e-05	0.000335285	-0.440459	0.00034756	0.00122879	-0.4768	0.00115345	0.00283979	1.10687	4.64035e-12	8.73367e-11	1.03044	2.08715e-10	2.80726e-09	1.10107	4.3023e-12	4.41509e-11	1.00575	7.38449e-08	2.47188e-07	Prickle2	6	92370908	92706155
ENSMUSG00000054723	8.9971	8.1618	8.09141	2.74639	3.28971	2.79496	2.81102	3.2494	3.25872	3.75765	4.76614	3.77537	3.803	4.5235	4.09598	6.04529	6.62571	5.85005	-1.50595	6.52751e-22	1.07881e-20	-1.43135	2.78531e-20	4.71802e-19	-1.01406	1.11465e-10	9.90193e-10	-1.04393	5.72386e-12	4.70832e-11	-0.432576	0.00300567	0.00696771	0.104422	0.602002	0.786561	0.517723	0.00857622	0.0278643	0.496912	0.00994871	0.0301074	1.04983	1.63314e-08	5.71318e-08	Vmac	17	56713936	56718022
ENSMUSG00000037572	1.16071	0.923296	1.28259	0.3294	0.370233	0.481217	0.328775	0.321723	0.444573	0.412592	0.470002	0.440555	0.663339	0.585106	0.491933	0.151793	0.225151	0.201516	-1.50503	2.12962e-09	1.77292e-08	-1.61271	2.92181e-10	2.59161e-09	-1.32001	5.73026e-08	3.92915e-07	-0.970616	4.37459e-05	0.000178795	-2.51444	2.60817e-16	1.72264e-15	-0.078167	0.81219	0.912499	0.209792	0.499121	0.669776	0.568381	0.057917	0.134301	-1.03885	0.0124144	0.0246653	Wdhd1	14	47240944	47276857
ENSMUSG00000074793	1.56441	1.61948	1.5133	0.537482	0.553767	0.55561	0.976229	0.524956	0.661202	0.352642	0.374931	0.668231	0.191085	0.33778	0.272518	0.391757	0.643595	0.334903	-1.50413	4.5527e-08	3.41453e-07	-1.1122	9.06941e-05	0.000444778	-1.71416	5.52098e-08	3.79491e-07	-2.5746	1.68628e-14	1.66294e-13	-1.76359	1.3941e-07	5.11874e-07	0.421222	0.248398	0.466516	-0.188692	0.645705	0.782303	-1.03538	0.021048	0.0574135	-0.283878	0.526589	0.631164	Hspa12b	2	131127280	131146321
ENSMUSG00000032717	2.39497	3.15951	2.50578	0.854083	1.19161	0.782563	1.31974	1.58147	1.19993	0.945617	1.03116	1.43055	0.648162	0.988105	0.92563	0.848892	0.963243	0.590717	-1.50168	2.64039e-09	2.17921e-08	-0.969452	2.40786e-05	0.000128969	-1.21337	1.29679e-06	7.69246e-06	-1.67613	1.31707e-10	9.67504e-10	-1.73982	9.16247e-10	3.9691e-09	0.561497	0.0579212	0.163816	0.312015	0.332126	0.510093	-0.13916	0.684765	0.811908	-0.258964	0.49565	0.602441	Mdfi	17	47815328	47834691
ENSMUSG00000021485	1.20683	1.79444	1.0624	0.603819	0.430695	0.392844	0.793263	0.61243	0.397377	0.708529	0.672932	0.538969	0.365827	0.597068	0.57227	0.581683	0.419072	0.833512	-1.50024	0.000141442	0.000674058	-1.16744	0.00262003	0.00933693	-1.06495	0.00437243	0.0140816	-1.4289	0.000321113	0.00114179	-1.13232	0.00710152	0.0155558	0.361669	0.457719	0.679431	0.461781	0.322981	0.500537	0.106517	0.833163	0.909359	0.345471	0.521176	0.626288	Mxd3	13	55325168	55329823
ENSMUSG00000085912	0.766074	0.766686	0.608274	0.398034	0.151887	0.199496	0.273355	0.244774	0.222571	0.290168	0.0854328	0.403221	0.0725687	0.348687	0.0403628	0.509904	0.532038	0.701054	-1.49986	0.000621013	0.00260872	-1.52522	0.00018262	0.000844708	-1.42427	0.00277514	0.00937778	-2.25479	8.11664e-05	0.000317887	-0.27952	0.453922	0.574532	0.00568812	0.992086	0.997059	0.098365	0.878044	0.93477	-0.709536	0.357659	0.536989	1.19716	0.0211782	0.0404383	Trp53cor1	17	29057430	29079179
ENSMUSG00000005672	0.631157	0.591731	0.404278	0.185222	0.267168	0.118363	0.530238	0.31357	0.385287	0.899282	0.936242	0.885299	0.230982	0.330161	0.253564	0.0957302	0.1176	0.337925	-1.49792	1.22876e-05	6.9247e-05	-0.399221	0.170231	0.312686	0.763178	0.000957769	0.00360785	-1.02231	0.000918331	0.00301731	-1.53087	0.000369602	0.000974339	1.12872	0.00246883	0.0119193	2.28553	2.96713e-15	6.58364e-14	0.512447	0.209244	0.366666	-0.0568127	0.919194	0.944323	Kit	5	75574916	75656722
ENSMUSG00000070476	2.07665	1.58696	1.93761	0.796476	0.795742	0.367441	0.706636	0.530396	0.95957	0.617582	0.477891	0.740172	1.42572	1.71261	1.63002	0.503768	0.217763	0.411463	-1.49699	3.94681e-08	2.97563e-07	-1.34351	1.32994e-07	9.38391e-07	-1.57805	6.11465e-10	5.12189e-09	-0.25041	0.221957	0.358875	-2.29894	1.79167e-13	9.91569e-13	0.186042	0.601222	0.785924	-0.0568996	0.875368	0.933174	1.28058	8.41176e-06	4.59912e-05	-0.817542	0.0706916	0.119173	Fam217b	2	178414524	178424428
ENSMUSG00000048402	2.63376	2.87419	2.67259	1.16138	0.982009	0.73162	0.719132	0.907449	0.636873	0.914377	0.510582	0.796633	0.796433	0.617756	0.540929	1.27055	1.55772	1.24328	-1.49544	3.36967e-17	4.56778e-16	-1.84664	2.70211e-25	5.52195e-24	-1.85555	8.45378e-21	1.35539e-19	-2.08692	2.3915e-28	4.68802e-27	-0.992353	4.36001e-09	1.79445e-08	-0.320821	0.194596	0.396299	-0.334291	0.211261	0.37065	-0.554801	0.0342242	0.0862161	0.480605	0.041537	0.0745162	Gli2	1	118834132	119053619
ENSMUSG00000057604	2.35698	2.19734	2.11091	0.667839	0.688074	1.00417	2.79326	2.73334	2.43269	1.62749	1.47438	1.34429	2.53606	3.00878	2.87337	0.531024	0.637625	1.54087	-1.49533	1.28829e-05	7.24192e-05	0.262938	0.301605	0.475123	-0.561812	0.0593382	0.131809	0.316444	0.218006	0.354105	-1.26688	0.00242947	0.00571985	1.78833	6.38629e-08	7.38461e-07	0.959046	0.0140139	0.0421809	1.8468	2.97021e-08	2.20291e-07	0.197667	0.718479	0.794477	Lmcd1	6	112273758	112330425
ENSMUSG00000038147	10.5664	8.94148	11.7079	3.83331	3.94946	3.20504	3.83518	4.48934	4.83831	5.03296	6.3035	4.95848	3.00534	3.40082	2.60984	10.2844	9.3302	10.1453	-1.49477	3.65305e-36	9.00072e-35	-1.23867	1.14608e-24	2.29215e-23	-0.912836	2.52996e-13	2.69912e-12	-1.81236	5.61221e-44	1.78064e-42	-0.0526273	0.617703	0.723346	0.286244	0.0276025	0.0912557	0.60737	4.77115e-06	3.34422e-05	-0.282469	0.0517405	0.122423	1.41737	3.79947e-37	4.34052e-36	Cd84	1	171839697	171890718
ENSMUSG00000031216	8.847	8.77121	8.36403	2.80139	3.19551	3.1817	2.86087	2.39409	3.09153	4.65734	4.72542	4.80966	0.985003	0.720217	0.840052	0.704045	1.25374	1.04134	-1.49358	1.45775e-42	4.17417e-41	-1.63193	1.54481e-42	5.13201e-41	-0.847598	2.14934e-16	2.75195e-15	-3.36983	7.53995e-115	7.20996e-113	-3.08894	2.82659e-81	4.35746e-79	-0.108956	0.46274	0.683787	0.671142	9.02073e-08	8.42935e-07	-1.84287	1.1009e-22	2.16333e-21	-1.62339	2.45931e-14	1.18994e-13	Stard8	X	99003248	99074728
ENSMUSG00000031286	0.428886	0.403966	0.559969	0.0805523	0.186734	0.227098	0.157226	0.491719	0.222962	0.356741	0.0972533	0.200295	0.0396525	0.35206	0.165411	0.79262	0.504709	0.162622	-1.49357	0.0131513	0.039637	-0.666724	0.233529	0.395642	-1.06734	0.0738372	0.157414	-1.3493	0.0405316	0.0898946	0.0712271	0.902705	0.936421	0.854039	0.242183	0.458291	0.449929	0.56752	0.723968	0.179221	0.837083	0.911303	1.5399	0.0374372	0.068085	Glt28d2	3	85869849	85887516
ENSMUSG00000002799	0.518146	0.53405	0.418036	0.213276	0.15463	0.151433	0.107925	0.10801	0.0477034	0.155478	0.152589	0.163678	0.248857	0.105602	0.194646	0.188426	0.356347	0.425253	-1.49015	4.34673e-05	0.000224704	-2.47055	1.02753e-08	7.97257e-08	-1.6156	1.34861e-05	6.94339e-05	-1.43733	0.000210628	0.000773623	-0.575936	0.126331	0.204503	-0.95121	0.0991853	0.245498	-0.099806	0.839014	0.911767	0.0862723	0.865168	0.926561	0.889335	0.0670476	0.113791	Jag2	12	112907819	112929776
ENSMUSG00000025927	1.81914	2.14115	1.93879	0.555554	1.01062	0.518821	0.703137	0.796954	0.550437	0.580921	0.880343	0.726674	0.478583	0.464195	0.776383	1.32523	1.42716	1.24619	-1.48959	2.07892e-10	1.88423e-09	-1.51764	1.2049e-13	1.36889e-12	-1.40639	1.92187e-11	1.81383e-10	-1.79398	7.26833e-15	7.30226e-14	-0.548346	0.00330118	0.00760881	0.00140334	0.996291	0.998858	0.108821	0.720907	0.835546	-0.271517	0.411815	0.590331	0.91905	0.00100004	0.00232862	Tfap2b	1	19208914	19238576
ENSMUSG00000024206	2.61557	2.06865	2.55152	0.970759	0.790834	0.79771	0.925354	0.867287	0.560498	0.725788	0.763181	0.966775	0.659378	0.828049	0.872226	0.664182	1.02599	0.85752	-1.48695	3.27806e-17	4.44659e-16	-1.61189	3.29525e-16	4.44025e-15	-1.52848	2.15803e-16	2.76131e-15	-1.63435	1.64337e-18	2.0277e-17	-1.48421	1.34854e-13	7.51804e-13	-0.0943587	0.698471	0.8481	-0.0166513	0.942369	0.969143	-0.112671	0.628569	0.771301	-0.0220783	0.931305	0.953199	Rfx2	17	56775897	56831013
ENSMUSG00000038797	0.986214	1.29698	1.07138	0.56965	0.227191	0.393727	0.753203	0.448689	0.702831	1.13933	0.976171	1.41645	1.8634	1.70075	2.14665	0.241086	0.11053	0.263806	-1.48494	0.000147829	0.000702337	-0.811684	0.0179802	0.0503424	0.0997801	0.739477	0.848609	0.745872	0.00449777	0.0128683	-2.43416	2.34153e-07	8.44015e-07	0.703447	0.13117	0.29995	1.60937	5.14588e-05	0.00028988	2.26494	8.13092e-11	7.62999e-10	-0.97144	0.145473	0.22123	Zscan2	7	80860920	80876537
ENSMUSG00000020601	11.2658	12.0693	12.363	4.68313	4.74657	3.22023	6.94845	6.28458	6.60421	6.18268	5.57747	5.70139	6.23494	5.80791	5.62923	1.81645	1.4886	1.57147	-1.4847	8.53272e-30	1.80994e-28	-0.840795	5.86311e-17	8.29169e-16	-1.00753	1.81491e-21	3.00145e-20	-1.03444	7.13694e-22	1.05002e-20	-2.86281	6.42064e-98	1.77393e-95	0.673555	2.9647e-06	2.65838e-05	0.502407	0.000884804	0.00380062	0.485062	0.00149527	0.00553444	-1.39823	3.04632e-12	1.31983e-11	Trib2	12	15791727	15816922
ENSMUSG00000043621	0.318345	0.376153	0.378448	0.0843822	0.149038	0.149534	0.0705862	0.164831	0.109198	0.177953	0.0815018	0.209819	0.0712077	0.11157	0.0990145	0.071888	0	0.0432645	-1.48349	0.00425003	0.0146948	-1.63205	0.00244145	0.00877034	-1.16123	0.0256285	0.0655776	-1.95056	0.000449287	0.00155914	-3.24366	2.59396e-05	7.72127e-05	-0.121248	0.866196	0.939277	0.343463	0.615341	0.760521	-0.433952	0.563175	0.722984	-1.77281	0.0984364	0.158845	Ubxn10	4	138709837	138737167
ENSMUSG00000067860	4.4454	3.61261	4.74454	1.79082	1.29522	1.45779	2.54632	2.32825	2.32771	1.96086	2.41698	2.05444	1.28437	1.18303	1.36379	1.1599	0.749028	0.861942	-1.48233	3.09837e-17	4.20851e-16	-0.821471	1.41312e-07	9.92458e-07	-0.967037	6.03857e-09	4.61293e-08	-1.75725	5.64394e-23	8.78661e-22	-2.20059	3.00729e-26	3.4304e-25	0.690688	0.00027106	0.00167543	0.540879	0.00753934	0.0249943	-0.24089	0.284685	0.456688	-0.738802	0.00679453	0.0140903	Zic3	X	58022700	58041736
ENSMUSG00000021943	3.55338	3.38928	2.79427	1.41503	0.718072	1.34566	0.742009	0.886989	1.06287	1.06004	1.22394	0.997787	0.478235	0.857903	0.6939	4.33264	4.53093	4.7754	-1.47775	4.41597e-12	4.5377e-11	-1.84953	8.2832e-22	1.50119e-20	-1.54705	4.25182e-17	5.66938e-16	-2.28496	5.38867e-26	9.59891e-25	0.500035	0.000601669	0.00154309	-0.341884	0.219979	0.430239	-0.0427423	0.872399	0.931778	-0.772435	0.0126087	0.0370019	1.95456	7.65433e-21	4.8942e-20	Gdf10	14	33923587	33937983
ENSMUSG00000075592	3.77792	4.52358	3.97133	1.55143	1.56074	1.2709	1.19269	1.4295	1.50261	2.0526	1.42779	2.129	0.57638	0.428965	0.320583	0.942656	0.924379	0.833909	-1.4753	4.27683e-26	8.16043e-25	-1.5674	3.23436e-28	7.35328e-27	-1.10403	1.82717e-12	1.8495e-11	-3.23511	9.3679e-65	4.59093e-63	-2.17356	1.24767e-42	3.3096e-41	-0.0623498	0.724369	0.863996	0.396136	0.0325735	0.0855696	-1.72339	1.0448e-12	1.11785e-11	-0.720119	0.000489668	0.0011853	Nynrin	14	55854010	55874736
ENSMUSG00000027452	3.7127	4.5252	3.03653	1.21283	1.33197	1.50298	2.19817	1.22362	1.26098	1.84944	1.89231	1.63491	0.800408	0.753827	0.851453	3.52895	3.44716	2.90592	-1.47366	6.56483e-14	7.52992e-13	-1.26126	2.4139e-08	1.82198e-07	-1.04757	4.12462e-08	2.88074e-07	-2.24914	4.70799e-25	8.01703e-24	-0.18089	0.327913	0.444107	0.240073	0.354726	0.586116	0.451507	0.0365927	0.0941242	-0.742198	0.0043917	0.0146123	1.26968	5.70921e-10	2.19514e-09	Acss1	2	150618105	150668500
ENSMUSG00000042428	9.37373	9.68215	8.1879	3.00737	3.94906	2.80624	4.14348	3.45563	3.46617	2.63472	2.49464	2.92274	1.62554	1.49177	1.41001	4.36056	4.76469	4.85711	-1.47084	1.62986e-27	3.26458e-26	-1.29339	6.18935e-26	1.29027e-24	-1.73253	5.99236e-41	1.83456e-39	-2.61055	1.42321e-75	8.61229e-74	-0.947339	8.46223e-15	5.0783e-14	0.207044	0.196037	0.398455	-0.236979	0.163898	0.307394	-1.10442	4.90896e-09	3.98316e-08	0.500334	0.0019597	0.00440192	Mgat3	15	80173721	80215519
ENSMUSG00000038119	19.6466	18.4376	18.5756	7.27382	6.83296	6.23246	5.28226	4.58298	5.16074	10.2536	10.2215	9.98307	4.83029	5.03813	5.14805	29.2587	29.9972	29.7916	-1.46784	1.59066e-75	7.39491e-74	-1.90803	1.98725e-114	1.76346e-112	-0.870886	9.4063e-31	2.17314e-29	-1.93536	3.12108e-117	3.07353e-115	0.667103	1.31587e-24	1.379e-23	-0.410255	3.55876e-05	0.000264176	0.622167	1.01227e-12	1.79916e-11	-0.433019	1.54107e-05	8.085e-05	2.11092	3.17883e-185	3.30536e-183	Cdon	9	35421128	35507652
ENSMUSG00000072945	1.3292	2.46966	2.31231	0.746226	0.838731	0.612016	0.463438	0.265031	0.204842	1.20175	3.60377	4.55444	1.26898	0.767398	0.247652	1.69914	1.08813	1.52173	-1.46601	0.00539106	0.0181688	-2.70275	2.48476e-05	0.000132835	0.643493	0.168993	0.301574	-1.44788	0.0138388	0.0352849	-0.494889	0.324899	0.44095	-1.20775	0.143611	0.321156	2.1345	7.69694e-05	0.000420004	0.0551843	0.940588	0.969507	0.94893	0.133268	0.205796	Ripply1	X	139779549	139782353
ENSMUSG00000050295	35.6648	34.9651	33.6344	12.5775	13.1817	11.7525	13.8825	14.6199	16.5255	15.9823	16.5764	16.8466	12.1232	12.8569	13.5839	5.31108	3.7185	4.42627	-1.46534	6.94179e-94	3.97989e-92	-1.20466	1.33937e-52	5.37385e-51	-1.05258	2.68418e-48	9.56768e-47	-1.45465	1.72322e-76	1.06123e-74	-2.94373	1.12137e-180	1.59041e-177	0.290334	0.000681496	0.00380474	0.437973	3.28899e-08	3.2905e-07	0.0451528	0.602228	0.752425	-1.50085	1.59555e-36	1.79688e-35	Foxc1	13	31806633	31812476
ENSMUSG00000028121	3.60464	3.58133	3.60171	1.20755	1.24414	1.43926	1.82041	1.63008	1.51186	2.50243	2.27577	2.53065	1.18885	0.979315	1.04831	1.11239	1.1712	0.977782	-1.46466	2.48669e-21	4.0142e-20	-1.11306	8.46008e-14	9.71799e-13	-0.536305	0.000118631	0.000527041	-1.765	2.38296e-26	4.29983e-25	-1.71378	5.1174e-23	4.90837e-22	0.380575	0.0468862	0.139219	0.953294	4.81789e-08	4.71185e-07	-0.266942	0.217846	0.377441	-0.27316	0.240117	0.333987	Bcar3	3	122294136	122530191
ENSMUSG00000081683	2.74001	3.62218	3.35577	0.880275	1.22089	1.41268	0.165208	0.148805	0.340774	0.633084	0.882928	0.392867	0.466655	0.243721	0.386241	0.181715	0.339413	0.273405	-1.46462	1.54381e-10	1.41645e-09	-3.89065	1.21061e-32	3.15881e-31	-2.33459	2.88948e-17	3.8892e-16	-3.16286	6.24712e-28	1.20984e-26	-3.58212	1.44766e-28	1.91052e-27	-2.39725	1.63393e-08	2.0448e-07	-0.842899	0.0191592	0.0552235	-1.66772	1.29753e-05	6.87821e-05	-2.14911	7.3043e-07	2.27642e-06	Fzd10	5	128600844	128604093
ENSMUSG00000000056	3.76431	4.05692	3.15238	1.46529	1.45072	1.03276	2.22323	1.8672	1.71681	2.16311	2.39934	2.27718	3.05426	2.57816	2.66415	0.805564	0.688572	0.729276	-1.46309	1.68838e-15	2.10969e-14	-0.912098	5.75628e-08	4.18754e-07	-0.658831	4.17605e-05	0.000199278	-0.424649	0.00788998	0.0213367	-2.29401	3.8215e-28	4.90046e-27	0.580671	0.00606373	0.0260684	0.829651	3.53296e-05	0.000206154	1.07305	4.89873e-08	3.55225e-07	-0.851241	0.00234769	0.00522034	Narf	11	121237253	121255856
ENSMUSG00000052934	4.18928	4.19043	3.58284	1.46525	1.29251	1.56183	1.47895	2.18587	1.83845	2.48898	2.16163	2.07956	0.938654	0.877261	0.778542	0.766078	0.825005	0.900488	-1.46286	3.65087e-21	5.8606e-20	-1.11406	8.24798e-12	8.31126e-11	-0.807609	5.62603e-08	3.86313e-07	-2.22715	4.897e-37	1.27316e-35	-2.24554	3.40019e-34	6.00795e-33	0.377656	0.0566605	0.161177	0.680671	0.0001474	0.000760717	-0.730036	0.00105986	0.00404286	-0.808015	0.000835394	0.00196531	Fbxo31	8	121549440	121578806
ENSMUSG00000029591	0.385715	0.665308	0.379057	0.171048	0.176231	0.170199	0.225847	0.255507	0.243054	0.17824	0.204083	0.325242	0.346705	0.382844	0.486687	0.300015	0.0907811	0.315978	-1.46285	0.000652926	0.00273081	-0.978933	0.0148144	0.0425241	-0.986888	0.0207737	0.05477	-0.257915	0.489513	0.64161	-1.0096	0.0422558	0.0790355	0.512466	0.292991	0.51992	0.499179	0.330868	0.508834	1.23962	0.00480027	0.0158047	0.430994	0.479461	0.586425	Ung	5	114130386	114139323
ENSMUSG00000020092	6.16992	7.3819	5.82183	2.07452	2.66235	2.25736	2.214	2.8319	1.69729	1.68346	1.49985	1.60884	1.79158	1.83396	1.79366	2.69133	2.61483	1.60014	-1.4625	5.60097e-23	9.66901e-22	-1.51603	3.17817e-19	5.04512e-18	-1.99206	1.46653e-37	4.0545e-36	-1.85951	4.46498e-34	1.06532e-32	-1.48068	2.24597e-15	1.40243e-14	-0.0251165	0.9006	0.953724	-0.504533	0.00796582	0.0261916	-0.362502	0.0518089	0.122542	-0.041325	0.853558	0.898191	Pald1	10	61319656	61383530
ENSMUSG00000092118	2.21732	1.5712	2.15959	1.07367	0.402253	0.660424	0.47628	1.30286	1.14616	0.704433	0.53422	0.943833	0.672662	0.970294	1.48467	0.116415	0.521865	0.291927	-1.46189	0.000249748	0.00113949	-1.01611	0.00880688	0.0271045	-1.41167	0.000223029	0.000945802	-0.940602	0.0118647	0.0306862	-2.63706	1.84732e-07	6.70646e-07	0.477192	0.354985	0.586116	0.0734139	0.88846	0.940666	0.554225	0.269707	0.439786	-1.20639	0.0915584	0.149221	Fancf	7	51860577	51862267
ENSMUSG00000025764	1.62815	1.56917	1.56324	0.537733	0.674176	0.504119	1.16338	1.0947	1.2781	1.18594	1.30157	1.17599	1.62649	2.00542	1.56689	0.919536	0.759902	0.656879	-1.46121	1.28509e-14	1.5389e-13	-0.422278	0.00850668	0.0263038	-0.3537	0.0282402	0.0712225	0.105613	0.507566	0.657552	-1.0187	2.57155e-07	9.23485e-07	1.06876	2.89401e-07	3.05505e-06	1.13297	5.1691e-08	5.0271e-07	1.60194	1.41293e-15	1.83044e-14	0.421486	0.108699	0.172854	Jade1	3	41555731	41616864
ENSMUSG00000066829	1.44435	1.3063	1.47252	0.502358	0.619247	0.404651	0.341433	0.385512	0.62301	0.47674	0.623842	0.453552	0.317944	0.295207	0.188303	0.34238	0.23382	0.33806	-1.45472	8.06941e-10	6.97754e-09	-1.63968	2.23062e-10	1.99924e-09	-1.41938	2.52743e-09	2.00119e-08	-2.42263	1.88379e-18	2.32023e-17	-2.19428	5.62934e-15	3.41095e-14	-0.15297	0.654035	0.821983	0.0625005	0.843622	0.914501	-0.929423	0.0130168	0.0379975	-0.76032	0.051005	0.0895001	Zfp810	9	22276748	22307648
ENSMUSG00000042216	0.772146	0.602235	0.528793	0.221071	0.204992	0.265923	0.647245	0.683744	0.667535	0.551171	0.533812	0.293173	0.333727	0.492577	0.356443	0.439455	0.376759	0.548791	-1.45369	3.95173e-06	2.40327e-05	0.0772136	0.756698	0.862021	-0.447108	0.145575	0.268486	-0.709033	0.0166142	0.0414006	-0.462651	0.129309	0.20853	1.56096	2.31537e-07	2.47071e-06	1.03269	0.00499222	0.0175914	0.77952	0.0329835	0.0837207	0.967011	0.0111851	0.0224121	Sgsm1	5	113243220	113310786
ENSMUSG00000030446	0.838923	0.484177	0.636517	0.28964	0.253654	0.163314	0.3392	0.0990117	0.262375	0.213788	0.153865	0.156043	0.142578	0.193608	0.343642	0	0.0145182	0	-1.45259	0.000952685	0.00383624	-1.4754	0.00186531	0.00689687	-1.88069	5.59999e-05	0.000262213	-1.53755	0.000982412	0.00320967	-6.92535	6.77391e-08	2.54293e-07	0.0106283	0.985977	0.993518	-0.399859	0.508609	0.677548	-0.0506441	0.932738	0.965792	-5.49155	0.000144582	0.000368771	Zfp273	13	67813740	67827002
ENSMUSG00000029334	6.84392	5.67184	6.62713	2.47982	2.35436	2.10316	3.24016	3.21269	3.41392	2.63213	2.31599	2.88773	3.32921	3.1403	3.3387	4.20433	3.36947	3.25482	-1.45247	2.68586e-28	5.51698e-27	-0.948558	1.68667e-14	2.0335e-13	-1.26111	3.65589e-20	5.6923e-19	-0.982968	1.39251e-14	1.37976e-13	-0.809747	6.60189e-09	2.67981e-08	0.53388	0.00021854	0.00137881	0.216615	0.180109	0.330121	0.503886	0.000764721	0.00299003	0.619805	0.000195539	0.000492267	Prkg2	5	98929773	99037351
ENSMUSG00000021779	2.73501	2.46809	2.43981	0.906673	0.819291	1.05598	1.68265	1.79286	1.7354	1.55788	2.28262	1.82944	1.85112	1.91065	1.83808	1.88801	1.89238	2.31387	-1.45145	7.96345e-19	1.16247e-17	-0.54562	0.000111595	0.000536854	-0.405826	0.012664	0.0358308	-0.468672	0.0010641	0.00345816	-0.309509	0.0457483	0.0847556	0.935309	1.50694e-07	1.65773e-06	1.07094	4.77883e-08	4.6789e-07	1.017	1.58931e-08	1.22007e-07	1.11738	1.30279e-08	4.59127e-08	Thrb	14	17660261	18038090
ENSMUSG00000054342	0.18326	0.359607	0.328032	0.0645363	0.144065	0.109167	0.314912	0.367689	0.0974352	0.275225	0.207778	0.0980658	0.391812	0.276531	0.225779	0.0256576	0	0	-1.45098	0.0104401	0.0324672	-0.152903	0.768249	0.868715	-0.571352	0.281809	0.444363	0.0143205	0.975308	0.987464	-5.26263	1.25743e-05	3.86625e-05	1.326	0.0355239	0.111538	0.906186	0.16725	0.312303	1.50061	0.00856895	0.0264492	-3.79605	0.00958673	0.0194035	Kcnn4	7	24370263	24386690
ENSMUSG00000052085	6.30116	5.79896	6.15448	2.32467	2.0177	2.30378	1.56059	1.40358	1.4677	1.47669	1.43564	1.59398	1.17901	0.789631	0.912934	6.19225	4.51971	5.94147	-1.44864	1.32237e-39	3.5304e-38	-2.03508	4.86807e-67	2.44023e-65	-1.99145	7.53251e-62	3.29729e-60	-2.68155	8.59084e-76	5.24418e-74	-0.118335	0.328968	0.445135	-0.556733	0.000165332	0.00107139	-0.517921	0.000549501	0.00249121	-1.19903	4.07799e-11	3.92321e-10	1.30676	1.7559e-20	1.10981e-19	Dock8	19	24999529	25202432
ENSMUSG00000020123	1.19366	0.979783	1.16443	0.267874	0.530751	0.418269	0.201096	0.261631	0.22814	0.425862	0.736386	0.358656	0.426019	0.211903	0.48895	0.442378	0.661029	1.18328	-1.44777	0.000244493	0.00111703	-2.26447	1.60987e-07	1.12502e-06	-1.1137	0.00469837	0.0149791	-1.57694	0.000144231	0.000544701	-0.516467	0.208846	0.309041	-0.787709	0.178047	0.374269	0.36117	0.484798	0.656877	-0.0983008	0.860022	0.92334	0.904225	0.0903559	0.147618	Avpr1a	10	122448499	122453452
ENSMUSG00000079003	5.32732	6.62751	5.36184	2.16114	2.13188	2.0223	2.35592	2.35779	2.54548	1.85538	1.88752	2.40103	4.91177	4.32671	4.2175	5.07295	5.92341	5.19846	-1.44741	2.25215e-14	2.65122e-13	-1.24916	1.53864e-11	1.50727e-10	-1.46753	3.22576e-13	3.4177e-12	-0.385896	0.025091	0.0594109	-0.0837859	0.630967	0.734471	0.227533	0.315111	0.545011	0.00403074	0.986918	0.993141	1.09593	5.6247e-08	4.05056e-07	1.3402	8.28975e-11	3.35411e-10	Samd1	8	83997672	84000409
ENSMUSG00000064043	1.81894	2.0325	1.76287	0.697572	0.712459	0.636165	0.639338	0.426563	0.354111	0.525335	0.615173	0.553039	0.286652	0.261994	0.254655	1.23715	1.79997	1.82873	-1.4471	8.75547e-18	1.2214e-16	-1.97573	1.19677e-21	2.15309e-20	-1.70564	2.24632e-21	3.69043e-20	-2.82656	9.11197e-42	2.70214e-40	-0.188849	0.2853	0.396542	-0.499493	0.0549551	0.157553	-0.233013	0.305347	0.482232	-1.3446	5.27555e-07	3.37537e-06	1.23445	5.81121e-09	2.09556e-08	Trerf1	17	47140875	47361958
ENSMUSG00000028717	1.20944	1.27881	1.02553	0.276405	0.336558	0.68008	0.306534	0.589012	0.480538	0.445131	0.643155	0.708116	0.0494773	0.297168	0.229328	0.26973	0.541596	0.394557	-1.44564	1.61402e-05	8.9505e-05	-1.3472	1.34487e-05	7.45051e-05	-0.939935	0.0012508	0.00457864	-2.63325	1.5721e-10	1.1516e-09	-1.52117	9.91116e-06	3.07451e-05	0.125146	0.774741	0.894233	0.528572	0.196514	0.35067	-1.15737	0.0462741	0.111443	-0.107275	0.82837	0.879924	Tal1	4	115056426	115071755
ENSMUSG00000030486	0.844014	1.05155	0.779872	0.222414	0.437475	0.319222	0.335455	0.612196	0.407025	1.03475	0.449174	0.486004	0.517566	0.623795	0.535145	0.120579	0.10135	0.145137	-1.44549	0.000898467	0.00364567	-0.977109	0.0168308	0.0474957	-0.425462	0.303456	0.468872	-0.698754	0.0677481	0.138515	-2.84802	5.1862e-07	1.81466e-06	0.4968	0.353087	0.584589	1.04562	0.0438021	0.1089	0.782129	0.119316	0.239952	-1.42833	0.0645859	0.110119	Zfp108	7	24254794	24262445
ENSMUSG00000027762	3.48657	2.3927	3.49058	1.27479	0.656707	1.51325	7.03897	6.58582	5.30121	4.85327	4.9575	4.61567	1.48624	1.72494	1.68392	1.20035	0.538094	0.481608	-1.43659	1.5494e-05	8.60873e-05	1.02542	2.74851e-06	1.67013e-05	0.651155	0.00426678	0.0137703	-0.953511	0.00098602	0.00322045	-2.08519	1.5045e-07	5.50134e-07	2.49161	8.54762e-20	3.35725e-18	2.11294	2.58149e-13	4.89809e-12	0.516085	0.182573	0.331036	-0.665968	0.21851	0.309494	Sucnr1	3	60081869	60087566
ENSMUSG00000020052	0.528949	0.527211	0.735967	0.177403	0.159931	0.325095	0.0216415	0.129952	0.0223199	0.021824	0.0642554	0	0.480305	0.364873	0.303575	0	0	0	-1.43492	0.00914094	0.0288684	-3.35238	1.16299e-05	6.50694e-05	-4.40981	1.88871e-06	1.09658e-05	-0.660242	0.177436	0.302394	-7.1434	1.08725e-07	4.01986e-07	-1.89406	0.0604437	0.169179	-2.93768	0.0119341	0.0368526	0.807727	0.205306	0.361617	-5.73926	0.000388969	0.000950134	Ascl1	10	87490819	87493660
ENSMUSG00000049321	1.20116	1.27132	1.51033	0.506503	0.52185	0.432249	0.895099	0.788845	0.757816	0.889174	0.568546	0.737506	1.15905	1.04175	0.812077	0.587782	0.603832	0.34392	-1.43486	7.07421e-07	4.72475e-06	-0.697733	0.00735053	0.0231837	-0.834324	0.00299016	0.0100381	-0.423079	0.105887	0.199712	-1.36803	3.29466e-05	9.71187e-05	0.766867	0.0196656	0.0694628	0.625946	0.0753593	0.167595	1.04678	0.00130861	0.00490142	0.0459234	0.914844	0.94157	Zfp2	11	50898712	50916165
ENSMUSG00000026955	0.763507	0.735966	0.733403	0.251579	0.388803	0.177317	0.107416	0.414646	0.506437	0.278541	0.242991	0.260649	0.325085	0.113189	0.416156	0.30006	0.189155	0.0846495	-1.43412	0.000642334	0.00268931	-1.11328	0.0153752	0.0438782	-1.48886	0.000286749	0.00119595	-1.39548	0.00215019	0.00656857	-1.97498	0.000115187	0.000322347	0.353047	0.555327	0.75441	-0.0283566	0.959636	0.978579	0.0713769	0.906519	0.951639	-0.550734	0.434664	0.542696	Sapcd2	2	25372321	25378213
ENSMUSG00000034587	1.36236	1.45046	1.84432	0.623071	0.278178	0.819747	0.790491	0.831686	0.752558	0.694957	0.822464	0.877928	0.592976	0.854333	0.815058	0.966083	1.22843	1.17402	-1.43269	0.000107385	0.00052214	-0.963297	0.00174762	0.00650568	-0.93022	0.00306645	0.0102735	-1.06047	0.00101945	0.00332171	-0.446921	0.152943	0.239808	0.497767	0.250481	0.469376	0.526064	0.230767	0.395542	0.404814	0.372143	0.551147	0.957684	0.0308579	0.0570988	8430429K09Rik	11	3452365	3479831
ENSMUSG00000096995	2.42259	1.96637	1.81841	0.760217	1.13136	0.381023	1.6487	1.1	1.38864	1.02527	0.788658	0.536752	1.38601	1.62148	1.79877	0.436567	0.338718	0.0252634	-1.43237	0.000114554	0.000554321	-0.578235	0.0545739	0.127791	-1.38497	8.29499e-05	0.000378114	-0.387935	0.181875	0.308442	-2.98504	1.67436e-08	6.60491e-08	0.884699	0.0344961	0.108917	0.0773077	0.874843	0.932787	1.07921	0.00780776	0.0244186	-1.55312	0.0393422	0.0710967	2810029C07Rik	12	111572317	111574402
ENSMUSG00000074607	0.689042	0.745155	0.798067	0.177945	0.233337	0.41958	0.205235	0.173798	0.260515	0.254726	0.609359	0.281568	0.254821	0.216265	0.265747	0.424471	0.11352	0.290296	-1.42833	0.000944118	0.00380559	-1.79759	3.72046e-05	0.000193641	-0.941409	0.0278534	0.0703863	-1.61627	0.000141857	0.000536418	-1.42896	0.0038905	0.00887197	-0.342419	0.567148	0.763191	0.511893	0.363003	0.541334	-0.157806	0.7876	0.880648	-0.0244864	0.970987	0.9794	Tox2	2	163203125	163324170
ENSMUSG00000063953	1.36907	0.254042	1.28818	0.324837	0.193762	0.559121	0.133481	0.233776	0.55066	0.487947	0.379802	0.255069	0.706943	0.545035	0.280859	0.142739	0.0685576	0.168742	-1.4258	0.00733534	0.0238044	-1.65767	0.00350882	0.0120614	-1.35009	0.00937782	0.0275664	-0.941632	0.0667641	0.136959	-2.91349	4.33912e-06	1.3978e-05	-0.199207	0.743518	0.876058	0.102641	0.848554	0.917217	0.518886	0.323657	0.500984	-1.5147	0.0381916	0.0692982	Amd2	10	35708675	35711892
ENSMUSG00000067780	0.724389	0.555002	0.77699	0.238411	0.270198	0.250933	0.744545	0.411376	0.503924	0.320664	0.214921	0.382036	0.289487	0.187967	0.275608	0.454966	0.430211	0.534791	-1.42527	4.07449e-06	2.47047e-05	-0.299545	0.300291	0.473637	-1.13185	0.000396022	0.00160345	-1.46292	6.41813e-06	2.94098e-05	-0.513873	0.0838599	0.144386	1.15599	0.000847707	0.00462768	0.317683	0.421945	0.599122	-0.00412614	0.991973	0.995151	0.886819	0.0177308	0.0343891	Pi15	1	17601901	17630939
ENSMUSG00000009628	0.774487	0.67545	0.738551	0.343071	0.2651	0.19989	0.206467	0.150784	0.178409	0.303871	0.541222	0.35544	0.219543	0.346925	0.255701	0.334166	0.171964	0.194955	-1.42141	7.29545e-08	5.37152e-07	-2.02295	2.75244e-13	3.0531e-12	-0.841951	0.00127688	0.00466555	-1.43483	6.65888e-08	3.85945e-07	-1.6417	8.69575e-08	3.23925e-07	-0.569701	0.131085	0.299871	0.606726	0.0731448	0.163821	0.0239577	0.946697	0.972659	-0.235858	0.571772	0.671089	Tex15	8	33516738	33585582
ENSMUSG00000105957	0.865499	0.82046	1.18867	0.30921	0.455112	0.298883	0.193992	0.366719	0.489067	0.282573	0.447982	0.439347	0.173955	0.386122	0.463614	0.158055	0.110708	0.138721	-1.42115	0.00107548	0.00428107	-1.44654	0.00147648	0.00558606	-1.26544	0.0035082	0.0115767	-1.50456	0.00124412	0.00398304	-2.80783	8.772e-07	3.0046e-06	0.00616316	0.991605	0.996668	0.180459	0.746015	0.853023	-0.0487443	0.93556	0.967257	-1.40706	0.0655227	0.111512	Gm43254	3	133307518	133310008
ENSMUSG00000028914	3.95006	3.67304	3.72235	1.29153	1.52699	1.39678	3.26474	2.90544	3.0048	2.59422	2.11657	2.64987	1.21942	1.20842	1.23669	0.845968	1.09312	0.712403	-1.41954	7.88633e-20	1.19903e-18	-0.299168	0.0257059	0.0683226	-0.598096	6.4396e-05	0.000298516	-1.64974	3.71088e-24	6.08101e-23	-2.08463	3.65889e-26	4.14479e-25	1.14996	3.86167e-12	7.35916e-11	0.846326	3.91908e-06	2.80109e-05	-0.195918	0.34952	0.528729	-0.688481	0.007836	0.0161004	Casp9	4	141793612	141815976
ENSMUSG00000031971	1.25344	1.16702	0.838247	0.318133	0.491659	0.403606	0.795589	0.563179	0.980632	0.724025	0.78739	0.659206	0.469811	0.40895	0.635128	0.0711449	0.518258	0.231927	-1.41925	0.000277885	0.00125507	-0.473577	0.176355	0.321297	-0.565275	0.102496	0.204511	-1.12322	0.00325257	0.00958014	-1.95791	0.000250171	0.000672582	0.975399	0.0250136	0.0843296	0.879898	0.0419261	0.105226	0.328908	0.499019	0.668426	-0.569006	0.414609	0.522745	Ccsap	8	123840831	123860209
ENSMUSG00000015944	9.45432	8.84551	8.02257	2.8673	3.52402	3.40581	7.20873	7.11492	8.01336	4.08238	3.92218	4.27053	3.33876	3.07588	3.14817	3.45456	2.88175	2.88614	-1.41815	8.31627e-40	2.23209e-38	-0.230304	0.0150619	0.0431428	-1.07546	1.40426e-25	2.69264e-24	-1.48064	7.04928e-43	2.16742e-41	-1.50216	1.18341e-38	2.61432e-37	1.21756	1.57145e-30	1.26411e-28	0.367957	0.00199207	0.00777805	-0.028186	0.824326	0.904786	-0.107003	0.442929	0.551216	Castor2	5	134099711	134144343
ENSMUSG00000043487	1.22781	0.9497	0.908038	0.368898	0.459626	0.319262	0.41025	0.36868	0.310857	0.354608	0.157437	0.398196	0.320955	0.158804	0.305355	0.143251	0.215011	0.138557	-1.41442	1.89323e-07	1.33534e-06	-1.49364	4.14707e-08	3.05982e-07	-1.72987	7.99852e-08	5.39204e-07	-1.98779	2.10144e-10	1.52332e-09	-2.61863	5.12178e-14	2.93142e-13	-0.0490781	0.887746	0.94728	-0.291342	0.473269	0.647231	-0.539895	0.180309	0.328221	-1.22665	0.00797392	0.0163634	Acot6	12	84100654	84111349
ENSMUSG00000052105	1.5037	1.38673	1.26771	0.488989	0.546813	0.517811	1.19886	1.14739	1.26645	0.727728	0.593251	0.558516	1.5969	1.29395	1.68714	0.61167	0.705424	0.802592	-1.412	1.0984e-13	1.24497e-12	-0.196509	0.221729	0.381066	-1.12413	6.35531e-09	4.83454e-08	0.120145	0.472579	0.625937	-0.953229	1.93105e-06	6.43093e-06	1.24515	1.82362e-10	2.90322e-09	0.313612	0.189853	0.342395	1.56617	2.29397e-15	2.93543e-14	0.434222	0.0875795	0.143652	Mtcl1	17	66336982	66449750
ENSMUSG00000053965	3.22279	3.05183	3.18757	1.2088	1.30885	1.00976	1.64939	1.48672	1.56591	3.93243	3.89179	3.52522	0.523416	1.1913	0.648647	2.72997	2.70415	3.04795	-1.41183	3.21672e-26	6.17867e-25	-1.00173	1.63329e-16	2.24534e-15	0.286603	0.00783136	0.0235037	-2.02581	3.29793e-22	4.94619e-21	-0.141474	0.227697	0.331057	0.440087	0.00514302	0.0226158	1.72345	1.27769e-38	1.40853e-36	-0.576329	0.0220818	0.0598059	1.24678	1.83125e-16	9.73335e-16	Pde5a	3	122728947	122859374
ENSMUSG00000054931	1.26936	0.953758	1.13093	0.252162	0.614079	0.38777	0.626413	0.447792	0.692196	0.564014	0.907795	1.14001	0.947893	0.825098	0.878699	0.0820242	0.0689432	0.0205687	-1.40957	0.00089705	0.00364065	-0.917237	0.0155752	0.0443493	-0.327882	0.377347	0.548058	-0.356037	0.301292	0.453045	-4.32635	1.29584e-09	5.5569e-09	0.52232	0.305016	0.533138	1.10517	0.0220353	0.0619851	1.08756	0.018235	0.050823	-2.92532	0.00159577	0.00363516	Zkscan4	13	21478907	21485507
ENSMUSG00000036411	0.936215	0.446127	0.457317	0.351222	0.105057	0.229979	0.243253	0.331971	0.171053	0.178403	0.415834	0.272326	0.323475	0.349536	0.248162	0.270261	0.249877	0.233812	-1.4093	0.00230634	0.00852961	-1.29258	0.00269286	0.0095636	-1.05935	0.0153574	0.0423704	-1.01831	0.0130935	0.0335525	-1.27375	0.00445012	0.0100693	0.146775	0.788047	0.90041	0.376336	0.490252	0.661308	0.425785	0.411996	0.590332	0.113291	0.846465	0.892903	9530077C05Rik	9	22411513	22444681
ENSMUSG00000002504	14.8061	16.5349	13.3596	5.48466	5.70107	5.58031	6.63723	6.16632	7.18878	5.42173	4.07314	4.76816	3.28784	1.82995	2.80312	7.9662	10.4102	8.66125	-1.40727	3.44736e-27	6.85725e-26	-1.15517	8.32906e-19	1.28996e-17	-1.6248	2.42961e-28	5.21478e-27	-2.51362	2.2734e-44	7.31306e-43	-0.710805	5.50798e-07	1.92251e-06	0.281299	0.0582926	0.164561	-0.192689	0.254444	0.424186	-1.07356	4.72845e-07	3.04397e-06	0.672617	2.794e-05	7.67964e-05	Slc9a3r2	17	24639282	24650305
ENSMUSG00000023411	6.53643	5.90468	5.27653	2.29238	2.15689	2.18988	3.37428	3.83029	3.6326	4.28837	3.11077	4.43601	1.23103	0.935176	1.30543	2.44039	2.75393	2.98331	-1.4071	1.2443e-27	2.50227e-26	-0.702702	9.73814e-09	7.57368e-08	-0.556597	0.000121099	0.00053669	-2.36807	9.29281e-50	3.35651e-48	-1.09838	4.03549e-15	2.47125e-14	0.733928	7.28287e-08	8.36355e-07	0.875606	2.66173e-08	2.71123e-07	-0.927498	1.01124e-06	6.26601e-06	0.285098	0.0819901	0.135595	Nfatc4	14	55823144	55833943
ENSMUSG00000005148	2.78454	2.56994	3.33046	1.05782	1.12257	1.07362	2.81832	2.46927	2.51272	2.76921	2.75862	2.20945	7.19635	7.778	7.74265	0.479434	0.434789	0.246776	-1.4056	1.30017e-14	1.55603e-13	-0.146404	0.354678	0.532924	-0.142326	0.395405	0.565257	1.36986	5.86417e-26	1.04281e-24	-2.90481	2.37623e-29	3.26141e-28	1.28885	8.66101e-13	1.74178e-11	1.28857	9.76741e-12	1.55369e-10	2.8089	1.39595e-86	1.91072e-84	-1.51804	4.83568e-06	1.41561e-05	Klf5	14	99298691	99315036
ENSMUSG00000020846	5.69844	5.42366	6.40757	2.38115	2.24348	1.94327	2.10979	2.49397	2.39667	2.57468	2.28474	2.83056	2.43682	1.91709	2.50199	2.57844	3.36079	3.00799	-1.40391	7.01276e-19	1.02741e-17	-1.31682	4.63717e-17	6.60536e-16	-1.16094	3.05639e-13	3.24859e-12	-1.37097	2.27847e-16	2.48525e-15	-0.951221	7.78378e-09	3.14754e-08	0.117334	0.54786	0.748757	0.268044	0.171827	0.318544	0.0672464	0.745483	0.851767	0.428448	0.0398356	0.0718732	Rflnb	11	76019194	76027782
ENSMUSG00000040345	1.79455	1.45713	1.17282	0.537533	0.538852	0.589795	0.779797	1.00744	0.687261	0.714884	0.715632	0.782688	0.357574	0.224102	0.556873	1.23025	1.42729	0.782119	-1.40186	1.43557e-06	9.24737e-06	-0.831672	0.00283612	0.0100038	-0.973893	0.000503261	0.00200072	-1.96908	1.76444e-08	1.07677e-07	-0.353623	0.239583	0.34506	0.599378	0.0726211	0.194509	0.453041	0.178787	0.328182	-0.536397	0.21723	0.37681	1.02453	0.00409347	0.00879635	Arhgap9	10	127321964	127329943
ENSMUSG00000030729	1.14445	0.925592	1.27713	0.378914	0.414056	0.466149	0.63873	0.807456	0.756988	0.926623	0.804047	0.694739	0.587832	0.513649	0.518723	0.431391	0.454681	0.582095	-1.40168	1.01722e-10	9.46681e-10	-0.594735	0.0028143	0.00993759	-0.440287	0.0289848	0.0728121	-1.06416	4.79057e-07	2.53646e-06	-1.1663	5.27804e-07	1.84558e-06	0.836767	0.000356137	0.0021458	0.986915	2.544e-05	0.00015338	0.37154	0.145239	0.278373	0.209537	0.470951	0.578538	Pgm2l1	7	100227394	100278868
ENSMUSG00000021572	0.435561	0.374865	0.579305	0.188369	0.166351	0.166905	0.256054	0.197121	0.108341	0.397251	0.409363	0.451657	0.291425	0.193713	0.196474	0.216645	0.188839	0.169016	-1.40031	5.6133e-05	0.000284983	-1.29687	0.000490649	0.00207243	-0.113384	0.699838	0.821568	-1.04441	0.00252554	0.00760505	-1.26141	0.000685636	0.00174247	0.134012	0.76998	0.89127	1.3113	0.000179398	0.000910739	0.390483	0.359145	0.538476	0.116175	0.806447	0.863015	Cep72	13	74036500	74062299
ENSMUSG00000037735	0.753325	0.811581	0.824307	0.277427	0.178645	0.44973	0.186139	0.287897	0.366495	0.102386	0.25121	0.359286	0.102424	0.213974	0.17407	0.682458	0.625769	0.995697	-1.39993	0.00115423	0.00455845	-1.5021	0.000420122	0.00180432	-1.70446	0.000309877	0.00128276	-2.30703	1.52404e-06	7.57377e-06	-0.0328749	0.929535	0.954895	-0.0745283	0.897917	0.952571	-0.286906	0.65232	0.78739	-0.875512	0.18483	0.334182	1.3402	0.00743249	0.0153272	2810032G03Rik	12	5375870	5416631
ENSMUSG00000020399	6.14925	6.53465	6.56543	2.24436	2.31237	2.71339	1.9338	1.87609	2.09618	2.66647	2.48022	2.46354	1.93092	1.33076	2.86026	8.24764	7.17557	8.79894	-1.3986	1.85985e-17	2.55729e-16	-1.69815	1.75485e-23	3.36289e-22	-1.31513	1.17915e-15	1.44843e-14	-1.66701	3.60476e-14	3.47605e-13	0.346233	0.0151011	0.0312815	-0.270556	0.218589	0.428772	0.10852	0.60414	0.751814	-0.237168	0.379665	0.558246	1.721	1.70951e-22	1.17855e-21	Havcr2	11	46454935	46481255
ENSMUSG00000055541	3.09741	2.73414	3.16233	0.853779	1.28914	1.25331	0.761393	0.833882	0.918607	0.738839	1.07345	0.719849	1.01447	0.772037	1.02774	2.72134	2.35375	2.8199	-1.39784	5.44012e-17	7.31038e-16	-1.83195	4.63524e-30	1.12595e-28	-1.80588	8.65454e-24	1.56479e-22	-1.69242	5.89831e-24	9.56792e-23	-0.171987	0.22081	0.323564	-0.404761	0.0641288	0.177015	-0.381994	0.106277	0.219484	-0.261816	0.244253	0.410717	1.20154	1.86309e-10	7.37796e-10	Lair1	7	4003402	4063204
ENSMUSG00000032315	1.91712	1.95063	2.78001	0.552738	0.894907	1.06856	0.423838	0.559138	0.417255	0.44684	0.724539	0.589028	1.67141	1.29925	1.15304	3.24918	2.31542	2.78086	-1.39697	3.01749e-06	1.86497e-05	-2.2384	1.95108e-12	2.0434e-11	-1.88925	1.49276e-09	1.2088e-08	-0.70725	0.00853954	0.0229004	0.343667	0.160461	0.249446	-0.813476	0.0509823	0.148768	-0.468153	0.249997	0.418654	0.723527	0.0331381	0.084007	1.71589	2.08029e-08	7.23138e-08	Cyp1a1	9	57687928	57703824
ENSMUSG00000078302	28.645	33.1184	26.234	11.2555	11.6525	10.316	6.84941	9.57129	8.16857	5.82725	4.95294	6.13231	3.51903	3.13951	3.9364	7.9303	8.13595	7.65232	-1.39646	1.29237e-50	4.3359e-49	-1.83289	1.16373e-59	5.18676e-58	-2.35412	3.13691e-104	2.38083e-102	-3.07264	3.1136e-159	4.71033e-157	-1.87846	7.59645e-80	1.07738e-77	-0.407517	0.000282023	0.00173613	-0.932647	5.98438e-18	1.6894e-16	-1.64201	1.29159e-45	6.10336e-44	-0.505342	1.86477e-07	6.06029e-07	Foxd1	13	98354242	98359305
ENSMUSG00000055733	1.63553	1.41198	1.58294	0.581782	0.59941	0.568601	1.28696	1.47738	0.995474	1.0497	1.19877	1.02871	0.954623	0.658118	0.761047	0.508856	0.136088	0.52201	-1.3933	7.28663e-06	4.25311e-05	-0.292014	0.285569	0.456521	-0.47374	0.0873614	0.17998	-0.981389	0.00126896	0.00405634	-1.97644	3.73691e-06	1.21243e-05	1.13071	0.000899592	0.00488067	0.9451	0.00653968	0.0221267	0.44603	0.250308	0.417483	-0.604192	0.281239	0.380552	Nap1l3	X	122394565	122397401
ENSMUSG00000039632	1.71516	1.56087	1.78632	0.678414	0.879349	0.345507	0.533936	0.277866	0.616754	0.581513	0.972316	0.580437	0.301636	0.090021	0.139809	0.809149	0.482657	0.903254	-1.39329	6.19754e-05	0.00031283	-1.81902	3.9667e-07	2.64e-06	-1.22391	0.00022809	0.00096644	-3.26823	3.46593e-13	3.11085e-12	-1.18925	0.000776428	0.001958	-0.392295	0.433268	0.658078	0.197768	0.665721	0.797374	-1.83716	0.00314947	0.0108407	0.183802	0.712198	0.789639	Ccdc151	9	21989871	22002634
ENSMUSG00000047230	0.592025	0.84824	0.935044	0.413663	0.204575	0.279894	0.0807407	0.226253	0.133235	0.602519	0.55936	0.301718	0.162903	0.204192	0.302023	0.670995	0.978683	1.02441	-1.3912	0.00110015	0.00436719	-2.42484	1.10201e-06	7.00308e-06	-0.681905	0.0889282	0.182492	-1.84227	4.85214e-05	0.000196733	0.191318	0.597454	0.706203	-1.00351	0.124711	0.289314	0.736626	0.143533	0.277661	-0.418213	0.482611	0.655022	1.5571	0.000693929	0.00164953	Cldn2	X	139800828	139811386
ENSMUSG00000021234	1.16769	1.45733	1.47328	0.354492	0.669594	0.533017	0.426681	0.55397	0.475736	0.523312	0.525001	0.538667	0.523505	0.814162	1.03529	1.00064	1.01875	0.986023	-1.38993	1.03227e-06	6.77524e-06	-1.48619	4.61983e-08	3.39086e-07	-1.34399	4.98753e-07	3.08701e-06	-0.806875	0.0037751	0.0109676	-0.433474	0.0826175	0.142547	-0.0675111	0.853451	0.933206	0.0705906	0.843727	0.914558	0.616467	0.0856544	0.184038	0.932436	0.00552807	0.0116409	Fam161b	12	84345309	84361833
ENSMUSG00000030257	11.1986	10.559	11.0801	4.51776	3.86065	4.0682	6.33825	5.50332	6.49197	7.24905	6.73679	6.72993	8.42278	8.5855	7.45628	9.3447	9.98179	11.0334	-1.38983	5.88515e-60	2.2695e-58	-0.833925	4.99781e-22	9.13329e-21	-0.640062	3.11517e-15	3.7459e-14	-0.444741	3.2584e-07	1.75959e-06	-0.0970935	0.241534	0.347282	0.58578	2.95124e-09	4.08438e-08	0.775039	1.07738e-16	2.76781e-15	0.979593	2.39175e-23	4.88364e-22	1.26893	8.65994e-40	1.0673e-38	Srgap3	6	112717971	112947266
ENSMUSG00000022756	0.947981	1.22045	1.16452	0.423923	0.409469	0.433241	0.620574	0.375227	0.560024	0.625807	0.33268	0.450186	0.560825	0.408703	0.689152	1.45364	1.11558	1.29563	-1.3885	6.03444e-06	3.5759e-05	-1.09319	0.000388802	0.00167932	-1.22085	0.000171376	0.000741081	-1.02298	0.000980752	0.00320475	0.224654	0.398308	0.517567	0.324641	0.400399	0.628885	0.192693	0.634217	0.774127	0.398163	0.304729	0.479275	1.58995	1.24556e-06	3.81631e-06	Slc7a4	16	17572018	17583214
ENSMUSG00000024013	1.15641	1.13707	1.46831	0.412563	0.507333	0.510273	0.220797	0.350955	0.254509	0.563195	0.424188	0.474317	0.170331	0.0547442	0.170043	0.730162	1.09402	0.585117	-1.38666	2.41362e-06	1.5103e-05	-2.17847	8.83214e-11	8.17253e-10	-1.33871	7.52365e-06	4.01765e-05	-3.25566	2.08017e-15	2.15522e-14	-0.626892	0.0450676	0.0836767	-0.762642	0.0770329	0.203474	0.0731077	0.846327	0.916065	-1.83937	0.000547087	0.00219887	0.7344	0.0593445	0.102315	Fgd2	17	29360914	29379660
ENSMUSG00000048142	2.29776	2.34099	2.02725	0.849591	1.00281	0.679033	0.925734	1.05537	0.846825	0.998482	0.836524	0.752034	2.85038	2.79074	2.9359	1.3478	1.69516	0.932528	-1.38548	1.70041e-13	1.90268e-12	-1.23064	3.82649e-12	3.9467e-11	-1.34517	6.38601e-13	6.63913e-12	0.342852	0.0159178	0.039913	-0.734638	0.000578397	0.00148753	0.184666	0.42767	0.653078	0.0670012	0.783325	0.87782	1.7627	7.80891e-23	1.54674e-21	0.628485	0.0183355	0.0354496	Nat8l	5	33995984	34005916
ENSMUSG00000060314	0.487076	0.433461	0.533792	0.198365	0.132243	0.223698	0.261915	0.376088	0.223147	0.287091	0.43954	0.435212	0.172318	0.0959969	0.181038	0.0556686	0	0	-1.38453	0.00144025	0.00557756	-0.746972	0.0617228	0.141518	-0.294048	0.436675	0.606531	-1.70596	0.000240213	0.000873528	-4.87107	4.77026e-08	1.81122e-07	0.666302	0.195751	0.397972	1.11498	0.0201255	0.0574853	-0.29065	0.63576	0.777014	-3.46246	0.00236959	0.00526412	Zfp941	7	140807449	140822178
ENSMUSG00000028238	2.57122	2.34777	3.12523	1.11412	0.960042	0.982274	4.48756	3.91736	3.20103	3.6881	4.01088	3.49224	0.797722	1.27072	1.27562	1.7637	1.52305	1.7085	-1.38388	3.78948e-08	2.86023e-07	0.538267	0.00747673	0.0235516	0.503019	0.010134	0.0294877	-1.28439	1.50457e-06	7.48413e-06	-0.671161	0.00652247	0.0143643	1.95127	8.48849e-17	2.46151e-15	1.91123	7.45627e-17	1.95005e-15	0.134415	0.684674	0.811897	0.688921	0.0261657	0.0491554	Atp6v0d2	4	19876841	19922605
ENSMUSG00000030145	1.24636	1.04642	1.22419	0.425813	0.528708	0.38169	0.543426	0.597175	0.593429	0.343848	0.432369	0.452477	0.612705	0.75228	0.727412	0.325557	0.273639	0.352676	-1.38331	5.15593e-07	3.47236e-06	-1.01223	8.20877e-05	0.000404889	-1.48764	1.56589e-07	1.01747e-06	-0.76777	0.00246889	0.00744733	-1.86813	4.07602e-09	1.68244e-08	0.401248	0.225408	0.43657	-0.0793474	0.829106	0.905734	0.650402	0.045194	0.109249	-0.507542	0.23418	0.327317	Zfp248	6	118427319	118455528
ENSMUSG00000026589	0.72772	0.279554	0.446974	0.264408	0.115254	0.172024	0.14887	0.208583	0.102358	0.240201	0.24556	0.286584	0.120145	0.230078	0.222749	0.218327	0.244678	0.437987	-1.38218	0.00324026	0.0115221	-1.65048	0.00057172	0.00238418	-0.881884	0.0402406	0.0957267	-1.36006	0.00362762	0.0105788	-0.663018	0.156348	0.244299	-0.237247	0.683307	0.839249	0.525208	0.299017	0.475338	0.0569115	0.919714	0.959098	0.695109	0.215017	0.305455	Sec16b	1	157506728	157568425
ENSMUSG00000046179	1.61883	1.35175	1.45066	0.657012	0.395738	0.638328	0.591871	0.385021	0.65112	0.596862	0.605297	0.586449	0.646839	0.706837	0.590396	0.192892	0.0911981	0.14511	-1.37806	3.75684e-08	2.83771e-07	-1.43459	1.61197e-08	1.23708e-07	-1.28043	5.11317e-08	3.5304e-07	-1.20612	2.57472e-07	1.40493e-06	-3.36634	9.32057e-22	8.31039e-21	-0.0264558	0.937411	0.971747	0.12298	0.696056	0.818647	0.206464	0.511565	0.679132	-2.00687	2.68836e-05	7.39972e-05	E2f8	7	48866429	48881596
ENSMUSG00000038422	1.74985	2.18441	1.22832	0.845799	0.539454	0.590455	0.393064	0.668738	0.162154	0.594568	0.0778026	0.567504	0.198262	0.124257	0.18379	0	0.12113	0	-1.37755	0.00192846	0.0072493	-2.06927	7.06481e-05	0.000350925	-2.02837	0.000255642	0.00107497	-3.36746	1.96115e-08	1.19263e-07	-5.38289	5.50086e-08	2.07749e-07	-0.66413	0.316624	0.546494	-0.628755	0.372017	0.550535	-1.95681	0.00994995	0.0301074	-4.03003	0.000733142	0.00173916	Hdhd3	4	62499008	62503467
ENSMUSG00000107000	0.459496	0.322817	0.739168	0.149829	0.293301	0.13517	0.219332	0.131704	0.0603221	0.147455	0.1013	0.124185	0.206513	0.215712	0.0136741	0.0714808	0.0300406	0.094105	-1.37741	0.00872541	0.0276951	-1.87381	0.00107713	0.0042002	-1.99963	0.000348738	0.00142647	-1.83226	0.00416861	0.0120089	-2.93094	2.25863e-05	6.77142e-05	-0.464835	0.52141	0.729268	-0.596065	0.400647	0.578409	-0.412365	0.610367	0.758639	-1.57749	0.0816267	0.135077	Gm43481	5	134267065	134270736
ENSMUSG00000047003	1.36871	1.46	1.50431	0.492883	0.672692	0.490859	0.468522	0.387618	0.57985	0.579566	0.581162	0.737462	0.264682	0.164567	0.350516	0.0610768	0.0834217	0.0344606	-1.37703	4.08148e-12	4.20042e-11	-1.58739	1.55602e-14	1.88289e-13	-1.162	2.41593e-09	1.91595e-08	-2.48505	2.82668e-23	4.46052e-22	-4.60227	4.89243e-38	1.04921e-36	-0.179953	0.508227	0.718396	0.239187	0.34591	0.524681	-1.07627	0.00113013	0.0042903	-3.243	1.01045e-12	4.48115e-12	Zfp41	15	75616679	75629827
ENSMUSG00000030761	2.82875	2.41931	2.48879	1.01479	0.959516	0.985042	0.62681	0.796679	0.801609	1.15041	0.918118	0.936926	0.708208	0.640682	0.562724	1.70828	1.65477	1.64242	-1.37673	2.13774e-20	3.31276e-19	-1.79118	1.55335e-27	3.43832e-26	-1.34092	3.89992e-17	5.22108e-16	-2.03784	1.13301e-32	2.59079e-31	-0.613847	2.48819e-05	7.42408e-05	-0.384461	0.0568364	0.161394	0.0615218	0.747644	0.85428	-0.626152	0.00306774	0.0105833	0.739373	2.98909e-05	8.18961e-05	Myo7a	7	98051060	98119524
ENSMUSG00000034177	0.328752	0.249316	0.240803	0.151008	0.112366	0.0473034	0.114623	0.0737444	0.109772	0.0990765	0.0648237	0.00695343	0.0165188	0.0258821	0.0842216	0.060036	0.0504617	0.180658	-1.37634	0.00751455	0.0243001	-1.45076	0.00341749	0.0117886	-2.26487	0.000370452	0.00150633	-2.69069	2.50395e-05	0.000106013	-1.45508	0.0145627	0.0302399	-0.0413052	0.951003	0.977407	-0.848371	0.322447	0.500168	-1.28326	0.139694	0.27062	-0.102551	0.898396	0.930205	Rnf43	11	87662722	87735539
ENSMUSG00000003949	0.799734	0.691351	0.893773	0.436448	0.152719	0.325028	0.265208	0.257375	0.232079	0.842855	1.00218	0.668891	0.27565	0.347209	0.345715	0.648238	0.65218	0.650217	-1.37184	3.93667e-05	0.000205192	-1.65117	3.65967e-08	2.71751e-07	0.100125	0.687275	0.812815	-1.31778	6.10518e-06	2.80669e-05	-0.272537	0.301272	0.414763	-0.24972	0.563936	0.760337	1.49765	1.25167e-05	8.1077e-05	0.0875903	0.835159	0.910264	1.07397	0.00520859	0.0110212	Hlf	11	90336536	90390895
ENSMUSG00000113047	1.17172	1.23478	1.51647	0.487132	0.501891	0.517026	0.727087	1.03552	0.490306	1.46644	1.07939	1.71002	0.536011	1.53233	0.915312	0.20506	0.114905	0.0514216	-1.37166	0.000788355	0.00323473	-0.791216	0.0470924	0.113123	0.147011	0.666703	0.79833	-0.418306	0.307597	0.45988	-3.43828	4.44963e-08	1.69533e-07	0.609517	0.220854	0.431597	1.54297	0.000210521	0.0010537	0.989296	0.0476913	0.114412	-2.07497	0.0115667	0.0231162	Gm47469	13	74553910	74564256
ENSMUSG00000087138	1.18595	0.641263	0.774209	0.194899	0.458981	0.345382	0.46193	0.435102	0.588507	0.575431	0.510954	0.300004	0.301527	0.572654	0.457391	0.265665	0.641981	0.199857	-1.37159	0.00918927	0.0290059	-0.799795	0.0902858	0.191741	-0.888942	0.0740366	0.157771	-0.985657	0.0482391	0.104102	-1.21422	0.0397612	0.0748898	0.60181	0.313493	0.543223	0.509755	0.414927	0.592538	0.42102	0.507056	0.675633	0.131916	0.861919	0.904572	Gm15545	7	44986900	44994597
ENSMUSG00000049811	0.735654	0.892637	0.673561	0.438035	0.244995	0.19759	0.574056	0.366709	0.415696	0.44341	0.616492	0.48754	0.542146	0.321759	0.628213	0.582155	0.727699	0.684998	-1.37125	0.000344289	0.00153026	-0.757821	0.0242174	0.0649712	-0.551462	0.0918634	0.187302	-0.64278	0.0650796	0.134176	-0.192399	0.556954	0.670589	0.644019	0.150693	0.33189	0.846219	0.0509202	0.122656	0.762182	0.0963477	0.202436	1.1564	0.00876568	0.0178616	Fam161a	11	23007531	23030788
ENSMUSG00000039713	3.16565	4.0338	2.6047	1.30172	1.10044	1.38013	1.85671	1.41265	1.50058	2.63883	2.74024	2.19473	3.58181	2.97479	2.9548	0.942159	0.925749	1.24785	-1.36907	3.23716e-12	3.36417e-11	-1.03415	9.0306e-08	6.45745e-07	-0.351974	0.0542402	0.122393	-0.0662345	0.709217	0.816735	-1.6378	2.03453e-13	1.12102e-12	0.363687	0.0871862	0.223209	1.04251	5.10448e-08	4.97259e-07	1.33735	3.36837e-13	3.69144e-12	-0.292605	0.260744	0.357723	Plekhg5	4	152072498	152115400
ENSMUSG00000056724	1.54528	1.55732	1.15187	0.639199	0.522107	0.474058	0.758687	0.680547	0.724509	0.555395	0.461645	0.754123	0.2778	0.349394	0.252266	0.508251	0.381013	0.599363	-1.36902	1.17516e-11	1.17458e-10	-0.969936	2.02478e-07	1.39665e-06	-1.2358	1.40522e-08	1.03352e-07	-2.2995	1.26367e-23	2.02313e-22	-1.50044	7.20214e-11	3.34392e-10	0.428665	0.0553203	0.158117	0.157656	0.542845	0.70525	-0.89435	0.00174387	0.00635989	-0.153601	0.591728	0.688176	Nbeal2	9	110624789	110654161
ENSMUSG00000033227	0.962176	1.1375	0.562837	0.301189	0.387894	0.339652	0.122474	0.343198	0.252626	0.518728	0.0969693	0.291245	0.667182	0.567847	0.870453	0.658588	0.629044	0.810735	-1.36824	0.00480776	0.0163784	-1.88697	0.000507252	0.00213477	-1.53588	0.00656688	0.0201695	-0.36053	0.403763	0.560873	-0.33262	0.466651	0.587497	-0.49116	0.466275	0.686228	-0.144009	0.834331	0.909239	1.04196	0.0421355	0.103001	1.01354	0.0668038	0.113422	Wnt6	1	74771892	74785322
ENSMUSG00000072762	0.992238	1.03503	1.08573	0.456764	0.329423	0.412076	0.40119	0.513037	0.413766	0.741716	0.661758	0.416444	0.674537	1.40917	1.60493	0.73546	0.183162	0.327869	-1.36796	0.000808393	0.00330482	-1.22183	0.002199	0.00800595	-0.757022	0.0531959	0.120595	0.225438	0.536577	0.683098	-1.32725	0.00872427	0.018814	0.175583	0.734751	0.86992	0.638103	0.198905	0.353849	1.62765	0.000260567	0.00111816	0.0234302	0.971318	0.979596	4930522L14Rik	5	109735990	109751886
ENSMUSG00000032010	7.54879	7.56762	8.1225	3.07174	3.52953	2.3308	2.94206	2.52057	2.66649	1.93296	1.94116	2.13901	1.9674	2.09027	1.93842	0.776319	0.904361	0.696722	-1.36735	6.45949e-23	1.11136e-21	-1.50817	1.38346e-34	3.80113e-33	-1.92337	4.24954e-49	1.53391e-47	-1.97482	2.86699e-51	1.06883e-49	-3.27664	4.9296e-87	9.53384e-85	-0.110768	0.518973	0.727136	-0.531303	0.00370633	0.0135226	-0.572029	0.00189135	0.0068412	-1.93083	1.04388e-16	5.6054e-16	Usp2	9	44067021	44095627
ENSMUSG00000035112	1.36719	1.91172	1.45146	0.570333	0.573948	0.688039	0.349494	0.453406	0.453899	0.587401	0.307459	0.263841	0.339512	0.354637	0.290519	1.24974	1.21	0.809259	-1.36484	3.7824e-07	2.57751e-06	-1.90783	5.76839e-11	5.37801e-10	-2.01695	9.01423e-10	7.42604e-09	-2.28925	1.23844e-13	1.15269e-12	-0.526831	0.0557743	0.101232	-0.51493	0.156164	0.340138	-0.626432	0.122854	0.245905	-0.890479	0.0216677	0.0588128	0.814171	0.0142338	0.0279816	Wnk4	11	101260567	101277409
ENSMUSG00000028919	6.71762	6.64875	6.03782	2.89223	2.24492	2.35477	2.41756	2.07745	1.98423	2.47623	1.59092	2.55845	1.92809	1.46714	1.32571	2.95457	4.04363	3.11876	-1.36282	7.17509e-22	1.18389e-20	-1.57562	2.03617e-28	4.69152e-27	-1.52354	2.50352e-19	3.72099e-18	-2.06047	1.42988e-35	3.57504e-34	-0.924014	1.61811e-09	6.89162e-09	-0.183045	0.318231	0.548027	-0.135918	0.514078	0.681343	-0.662548	0.0017038	0.00622749	0.414984	0.0314474	0.0580692	Arhgef19	4	141239499	141257564
ENSMUSG00000040387	0.317408	0.480518	0.611667	0.161691	0.239021	0.142701	0.157798	0.0892609	0.155669	0.228315	0.291974	0.27386	0.193794	0.30364	0.153983	0.301852	0.32419	0.416314	-1.36273	0.000290035	0.00130409	-1.80063	6.55992e-06	3.78975e-05	-0.801116	0.0211118	0.0555515	-1.13877	0.00274419	0.00820311	-0.414771	0.240978	0.346695	-0.407268	0.409778	0.637509	0.586407	0.157463	0.29828	0.260735	0.570915	0.72897	0.923337	0.0311676	0.0576292	Klhl32	4	24612554	24851124
ENSMUSG00000020639	0.519673	0.419015	0.474912	0.230198	0.272748	0.0389392	0.0112328	0.247316	0.150603	0.0679648	0.255691	0.171718	0.113317	0.106528	0.0315134	0.151007	0.33462	0.258184	-1.36003	0.00734898	0.0238374	-1.78237	0.00196408	0.00722546	-1.48366	0.00246958	0.00845256	-2.52428	3.18381e-06	1.51789e-05	-0.900189	0.0502416	0.0923484	-0.386915	0.636443	0.811897	-0.096087	0.892585	0.942588	-1.11772	0.162561	0.303484	0.435684	0.525509	0.630434	Pfn4	12	4769022	4778813
ENSMUSG00000030494	0.661692	0.674339	0.532324	0.218184	0.260762	0.246047	0.144793	0.289815	0.245958	0.249082	0.193877	0.245942	1.22009	1.05905	0.995625	0.187365	0.516199	0.571642	-1.35939	3.83492e-05	0.000200407	-1.4519	3.9991e-05	0.00020694	-1.41467	3.26886e-05	0.000158488	0.787094	0.00109813	0.00355824	-0.526336	0.171467	0.263397	-0.0637517	0.886849	0.94728	-0.0309042	0.942996	0.969381	2.18187	9.39053e-14	1.07544e-12	0.807087	0.086621	0.142221	Rhpn2	7	35334170	35392289
ENSMUSG00000092187	4.74184	3.77587	3.47328	1.77475	1.49606	1.36459	1.81075	1.81218	1.29914	1.34966	2.18167	2.34021	0.873634	0.580714	0.515366	0.288648	1.05133	0.868588	-1.35885	0.000607087	0.00255876	-1.27674	0.0012163	0.00468358	-0.999742	0.0112579	0.0322826	-2.62798	7.16475e-08	4.13657e-07	-2.39971	5.15807e-06	1.64616e-05	0.112131	0.823447	0.919024	0.383901	0.43804	0.615057	-1.23272	0.0509157	0.120786	-1.0711	0.12607	0.196437	Gm20457	7	64337550	64345964
ENSMUSG00000086746	0.929933	1.45983	1.3988	0.499022	0.546276	0.422062	0.426132	0.792013	0.59645	0.276252	0.361491	0.284357	0.890473	0.513181	0.939328	2.12035	2.31374	1.70706	-1.35848	0.00216679	0.00806239	-1.05652	0.0154058	0.0439337	-2.01715	4.43272e-05	0.000210821	-0.710066	0.0934632	0.180302	0.707763	0.0441964	0.0821955	0.33128	0.541176	0.744345	-0.632499	0.31292	0.490305	0.681716	0.190697	0.341734	2.04231	1.60228e-06	4.86891e-06	Gm15222	14	46387519	46389282
ENSMUSG00000116656	1.1887	1.10016	0.842927	0.398675	0.616133	0.192681	0.69478	0.333758	0.315286	0.308281	0.495086	0.377645	2.38305	2.89919	3.4046	0.0679289	0.228383	0.45992	-1.35823	0.00555549	0.0186418	-1.21339	0.0105907	0.0318285	-1.38379	0.00333622	0.0110732	1.44991	1.04511e-06	5.29838e-06	-2.00061	0.000991222	0.00246088	0.17599	0.781787	0.897547	0.00164066	0.997948	0.998521	2.84044	1.91202e-13	2.14032e-12	-0.672944	0.419938	0.528175	AC131339.2	16	90341595	90349642
ENSMUSG00000033983	6.31129	7.44349	7.07998	2.42263	3.09187	2.57338	2.85242	1.80135	3.09915	3.59943	3.42687	3.07027	1.78499	1.96095	2.32513	0.950735	1.44154	0.981686	-1.35674	1.28426e-19	1.93794e-18	-1.41999	1.33314e-15	1.73811e-14	-1.02298	1.49929e-12	1.52535e-11	-1.79756	2.06735e-28	4.06405e-27	-2.6096	1.40243e-40	3.35227e-39	-0.0336852	0.875409	0.943235	0.359313	0.0425696	0.106626	-0.406982	0.0458378	0.1105	-1.27765	5.1878e-07	1.63128e-06	Coil	11	88970252	88991613
ENSMUSG00000058975	0.723496	0.583439	0.615696	0.110523	0.383568	0.255835	0.238432	0.448834	0.339585	0.624005	0.657357	0.631601	0.624235	0.747756	0.599903	0.256705	0.291576	0.198336	-1.35121	5.88597e-05	0.000297925	-0.897633	0.00114886	0.00445697	0.0184607	0.933679	0.963559	0.0161358	0.943092	0.968086	-1.35335	6.25651e-06	1.98156e-05	0.482555	0.234666	0.448274	1.39491	3.85683e-05	0.000223481	1.40287	4.38286e-05	0.000215101	-0.0246243	0.957138	0.971009	Kcnc1	7	46396497	46438704
ENSMUSG00000031480	1.43086	1.81175	1.57356	0.385693	0.717846	0.785712	0.497828	0.619739	0.538479	0.453048	0.444629	0.340303	0.698196	0.857245	0.885682	0.63809	0.36171	0.692134	-1.34842	1.20563e-06	7.83639e-06	-1.53452	2.97758e-09	2.43093e-08	-1.94233	4.11607e-12	4.08354e-11	-1.00154	4.45957e-05	0.000182054	-1.49643	7.17113e-07	2.47259e-06	-0.158123	0.656761	0.823448	-0.567741	0.138756	0.270554	0.380604	0.254997	0.422907	-0.173214	0.67553	0.761211	Thsd1	8	22227313	22261334
ENSMUSG00000040855	2.25417	2.21227	2.66497	0.994766	0.895086	0.889963	1.68275	1.28897	1.47517	1.29228	1.79351	1.44563	0.861839	1.24805	0.974449	2.03281	1.70197	2.48133	-1.34808	2.62715e-17	3.59025e-16	-0.673593	1.41791e-05	7.82652e-05	-0.628707	0.00011891	0.000527879	-1.23039	1.96607e-12	1.67329e-11	-0.180595	0.275712	0.385913	0.7045	9.86832e-05	0.000666554	0.745105	7.80641e-05	0.000425578	0.153147	0.462189	0.636974	1.14394	3.88536e-09	1.41924e-08	Reps2	X	162411954	162643649
ENSMUSG00000021822	23.5036	25.1434	23.8929	8.76278	9.29171	10.4061	20.3474	17.5712	13.9434	16.9047	16.3661	15.6818	8.62709	8.72456	7.2973	13.6395	13.4216	14.0774	-1.34308	4.52858e-39	1.19476e-37	-0.477289	6.36399e-05	0.000318685	-0.543742	1.27323e-08	9.43038e-08	-1.57885	4.23695e-44	1.35045e-42	-0.80388	6.04623e-16	3.91084e-15	0.89465	2.05639e-11	3.61804e-10	0.824747	1.49453e-13	2.90209e-12	-0.201488	0.139954	0.271072	0.515193	2.67545e-05	7.36608e-05	Plau	14	20836660	20843385
ENSMUSG00000091183	0.701791	0.696057	1.02872	0.387673	0.232994	0.327885	0.283754	0.236649	0.178841	0.238456	0.296431	0.307931	0.333961	0.348838	0.368551	0.0192658	0.129547	0.130441	-1.34292	0.000953751	0.00383903	-1.78491	3.44909e-05	0.00018047	-1.49512	0.000321001	0.00132168	-1.22317	0.0020027	0.00615309	-3.05642	1.67002e-07	6.08775e-07	-0.411995	0.454608	0.676648	-0.127375	0.809338	0.894797	0.153682	0.760108	0.862062	-1.75153	0.0246877	0.0466159	Gm5141	13	62772200	62785808
ENSMUSG00000037824	14.8034	14.5763	14.749	5.31487	6.09623	5.89995	8.71238	9.48981	8.71384	8.2546	6.3366	7.537	7.95106	7.13099	6.97275	7.80004	9.65726	9.18371	-1.34178	1.24306e-31	2.79271e-30	-0.706311	2.99356e-11	2.87114e-10	-0.971086	4.29134e-15	5.12931e-14	-1.02051	2.74044e-18	3.33404e-17	-0.710764	3.5984e-09	1.49108e-08	0.664925	2.52127e-07	2.67337e-06	0.395692	0.00716207	0.0239166	0.35557	0.0122065	0.0360189	0.606484	4.38855e-05	0.000118079	Tspan14	14	40906445	40966807
ENSMUSG00000004360	1.32471	1.04191	1.34349	0.5247	0.402992	0.527157	0.30724	0.437931	0.336076	0.600884	0.86615	0.838159	0.591714	0.686747	0.41792	0.295839	0.401681	0.231117	-1.34054	1.4377e-07	1.02883e-06	-1.77024	9.90007e-11	9.09661e-10	-0.657385	0.00715561	0.0217204	-1.15116	1.30415e-05	5.74888e-05	-1.98482	1.83951e-10	8.33517e-10	-0.399895	0.248176	0.466259	0.708254	0.0172991	0.0505937	0.224953	0.493052	0.663521	-0.668052	0.0994483	0.160272	9330159F19Rik	10	29211606	29230779
ENSMUSG00000067879	1.3243	1.02942	1.00033	0.608298	0.470047	0.22866	0.544182	0.462095	0.442189	0.365847	0.326408	0.728265	0.665421	0.886206	0.601426	2.21687	1.91415	1.45547	-1.34023	0.000367175	0.00162312	-1.20369	0.000374096	0.00162328	-1.20248	0.00159575	0.00569409	-0.662219	0.0404456	0.0897326	0.746746	0.00819276	0.0177433	0.167899	0.716814	0.858612	0.161155	0.749333	0.855693	0.714933	0.101116	0.210517	2.06391	2.85651e-08	9.84654e-08	Vxn	1	9601199	9627143
ENSMUSG00000048096	9.23602	11.9375	10.2999	3.6929	4.19245	4.52595	1.84959	2.68131	2.21615	2.83893	2.50352	2.57572	3.12809	2.60821	2.81072	2.97514	3.98152	2.81334	-1.33645	8.23217e-25	1.51061e-23	-2.21566	3.94566e-49	1.48056e-47	-1.96802	3.28886e-45	1.09965e-43	-1.90091	5.5017e-41	1.60642e-39	-1.67391	7.43028e-27	8.79154e-26	-0.850753	9.20489e-07	9.01735e-06	-0.606495	0.000121184	0.000636739	-0.530623	0.000940664	0.00362301	-0.36229	0.0444463	0.0791519	Lmod1	1	135324807	135368065
ENSMUSG00000034245	1.50993	1.75226	1.55139	0.657519	0.73635	0.499698	0.962533	0.53051	0.748126	2.6728	1.62911	1.24398	0.591048	0.485082	0.834899	2.19925	2.04913	2.46247	-1.33432	7.27587e-07	4.85139e-06	-1.0967	6.5057e-05	0.000325533	0.223518	0.401935	0.572214	-1.34827	2.14229e-06	1.04546e-05	0.493157	0.0231644	0.0460561	0.267933	0.443992	0.667644	1.58342	4.39225e-07	3.67808e-06	0.0195476	0.957408	0.978242	1.80452	5.26928e-11	2.15685e-10	Hdac11	6	91156665	91174692
ENSMUSG00000027956	2.0027	1.67628	1.7549	0.899335	0.390141	0.85405	1.03166	0.940017	0.841673	0.76086	1.50868	0.706175	0.714541	0.876175	0.835176	1.39255	1.86643	1.78376	-1.33417	7.56939e-06	4.40763e-05	-0.941761	0.000149057	0.00070266	-0.847191	0.00463344	0.0148005	-1.183	5.57672e-06	2.58035e-05	-0.0885021	0.715116	0.801126	0.421586	0.230011	0.442769	0.51401	0.190935	0.343458	0.184861	0.617828	0.763018	1.21958	0.000360738	0.000884401	Tmem144	3	79812564	79852773
ENSMUSG00000054057	3.56579	3.77534	2.99487	1.25409	1.32565	1.50608	0.778844	0.954441	0.868831	0.737325	0.786548	0.836956	0.497076	0.770455	0.609433	1.1461	1.06129	0.847589	-1.33394	3.42841e-11	3.3132e-10	-1.98429	2.3817e-19	3.80839e-18	-2.10465	1.61867e-20	2.56228e-19	-2.48548	4.5804e-24	7.45905e-23	-1.75245	1.01418e-13	5.70632e-13	-0.621912	0.0241081	0.0818706	-0.746689	0.00823692	0.026953	-1.11737	0.000301081	0.00127465	-0.441266	0.140373	0.214817	A930004D18Rik	2	18025193	18037737
ENSMUSG00000097616	1.48661	1.67367	2.36218	1.01531	0.751867	0.393584	0.557362	1.23956	0.830316	0.780642	1.16453	0.604852	1.3432	1.53355	1.41889	2.64899	2.83089	1.9074	-1.33358	0.000939761	0.00378954	-1.06357	0.00603587	0.0195153	-1.09397	0.00477111	0.0151819	-0.380498	0.249321	0.392451	0.435021	0.177133	0.270421	0.301387	0.547364	0.748708	0.267931	0.593379	0.743827	0.986981	0.0210033	0.0573072	1.7433	2.2802e-05	6.30298e-05	1110019D14Rik	6	13871526	14044385
ENSMUSG00000028795	2.31336	2.07806	2.72811	0.92329	1.28701	0.581846	0.954064	0.769159	0.847308	1.57679	0.314744	0.742754	0.347556	0.586447	0.793072	0.647772	0.762255	1.12082	-1.3335	4.2367e-05	0.000219467	-1.4611	2.03686e-06	1.25551e-05	-1.41354	0.00058072	0.00227825	-2.05683	9.47548e-09	5.91212e-08	-1.46351	2.45552e-05	7.3338e-05	-0.0965795	0.816767	0.915223	-0.051792	0.919962	0.956479	-0.688468	0.155598	0.293579	-0.155369	0.744344	0.814741	Ccdc28b	4	129619274	129623947
ENSMUSG00000021754	2.54892	2.28884	2.17358	0.98997	0.981907	0.791473	1.00939	1.0607	1.01873	1.74498	1.56271	1.45123	1.16375	1.35994	1.35524	2.04427	1.89601	2.04167	-1.33153	2.76756e-15	3.4432e-14	-1.17583	2.69122e-13	2.98856e-12	-0.536165	0.000563125	0.00221314	-0.873966	5.97935e-08	3.47912e-07	-0.215027	0.158853	0.247505	0.185708	0.358057	0.588753	0.821009	1.40861e-05	9.01694e-05	0.492411	0.0137431	0.0397723	1.09359	8.64797e-09	3.0827e-08	Map3k1	13	111746428	111808993
ENSMUSG00000026890	2.75067	2.06716	2.89627	0.904549	1.09711	1.04589	0.871597	0.84992	0.668427	0.912751	0.984264	1.05342	0.924361	0.788915	0.992733	0.505289	0.218093	0.205473	-1.32946	9.6022e-11	8.96532e-10	-1.68139	1.50547e-14	1.82847e-13	-1.35777	9.87661e-11	8.81695e-10	-1.52672	1.66392e-12	1.42718e-11	-3.06894	3.77373e-23	3.64257e-22	-0.321881	0.21535	0.424159	-0.0031291	0.989863	0.994775	-0.163324	0.524361	0.690119	-1.75469	7.1265e-06	2.05921e-05	Lhx6	2	36081953	36105408
ENSMUSG00000066026	14.8436	15.7943	14.1119	6.14644	5.82916	5.72315	5.08126	5.4708	4.86216	8.87931	7.47979	8.77114	1.85054	1.54638	1.45814	4.16987	4.37167	4.16573	-1.32941	4.60345e-33	1.06637e-31	-1.53116	5.3853e-40	1.68934e-38	-0.8079	2.32131e-12	2.33664e-11	-3.22594	5.48831e-102	4.69587e-100	-1.80243	5.84757e-46	1.79511e-44	-0.172393	0.210102	0.417212	0.54655	2.9708e-05	0.000176545	-1.86185	1.58201e-24	3.43149e-23	-0.49644	0.0014583	0.00333834	Dhrs3	4	144892827	144928209
ENSMUSG00000026494	1.93266	2.33915	1.99803	0.808636	1.02985	0.641709	0.529765	0.420491	0.399416	0.707396	0.412212	0.629894	0.803486	0.78538	0.710667	1.03144	0.938258	1.13536	-1.32745	4.54934e-17	6.13795e-16	-2.20911	2.00972e-45	7.03224e-44	-1.81688	2.60591e-25	4.94453e-24	-1.469	5.95513e-25	1.00668e-23	-0.999698	2.95626e-12	1.51109e-11	-0.852044	5.17711e-05	0.000372574	-0.4646	0.0377021	0.0963745	-0.106117	0.577874	0.734364	0.305112	0.114347	0.180441	Kif26b	1	178529125	178939200
ENSMUSG00000024535	12.141	11.3929	12.4161	4.00923	5.54782	4.68624	4.56958	5.11626	5.59648	6.04815	6.21842	5.65156	5.15723	5.08602	4.78076	8.0628	8.3612	6.40692	-1.32674	6.69772e-18	9.39547e-17	-1.22723	6.81365e-17	9.59463e-16	-0.980366	5.03025e-12	4.95846e-11	-1.27852	4.17194e-18	5.02293e-17	-0.642316	2.7224e-05	8.09228e-05	0.129222	0.498346	0.710794	0.371871	0.0427414	0.106933	0.0828172	0.667186	0.79908	0.660907	0.000790298	0.0018668	Snx24	18	53245662	53390823
ENSMUSG00000074215	1.96153	2.54013	2.40959	1.15128	0.682942	0.904878	1.12356	1.26075	1.12367	1.37337	1.92069	0.954229	0.996064	0.86105	0.827835	2.62145	2.44821	1.40863	-1.32582	0.000158839	0.000750218	-0.972316	0.00267166	0.00950031	-0.68421	0.0461293	0.10728	-1.38553	7.29225e-05	0.000287952	-0.0865209	0.796869	0.863782	0.383015	0.358712	0.589216	0.668671	0.118345	0.238497	-0.0250653	0.956039	0.97751	1.21637	0.0038437	0.00828374	Gm10643	8	84063561	84065137
ENSMUSG00000048728	0.677013	0.404873	0.977622	0.249769	0.210548	0.358483	0.354553	0.354833	0.137125	0.111732	0.285105	0.150559	0.0894186	0.630463	0.476625	0.189573	0.295918	0.183361	-1.32148	0.0135246	0.0406343	-1.26961	0.0213689	0.0584029	-1.88496	0.00163787	0.00582667	-0.801948	0.17353	0.297047	-1.59915	0.0078346	0.0170283	0.0815776	0.902431	0.954659	-0.536845	0.463891	0.638487	0.554937	0.423705	0.60197	-0.30552	0.685375	0.768625	Zfp454	11	50872720	50887651
ENSMUSG00000025475	3.46337	3.69593	2.95951	1.21557	1.57865	1.23257	0.727731	0.708353	0.462664	0.653443	0.493309	0.601122	8.07552	8.93948	7.60722	2.60723	2.88778	2.63047	-1.32092	1.75243e-14	2.07998e-13	-2.40638	1.71426e-32	4.4494e-31	-2.50932	5.9149e-36	1.57213e-34	1.26036	1.36115e-23	2.17587e-22	-0.303569	0.054573	0.099323	-1.05676	3.74249e-05	0.000276343	-1.16349	4.12155e-06	2.92788e-05	2.61633	5.9852e-75	6.09171e-73	0.994365	2.40645e-07	7.76181e-07	Adgra1	7	139834174	139878088
ENSMUSG00000063594	1.01621	1.53081	0.972725	0.506072	0.372432	0.529935	0.423332	0.494278	0.582136	0.675927	1.08234	0.988712	0.676177	0.297389	0.890741	2.15569	0.724765	2.04335	-1.31904	0.00722986	0.0234964	-1.22839	0.011201	0.0333373	-0.335438	0.444048	0.613674	-0.932568	0.0646626	0.133408	0.490638	0.290292	0.402324	0.119137	0.844058	0.929025	1.00899	0.0573773	0.134744	0.417168	0.501931	0.671101	1.78761	0.00112339	0.00260367	Gng8	7	16891786	16895436
ENSMUSG00000094786	1.89626	1.87592	2.44364	0.930243	0.718821	0.824245	0.74573	0.811218	0.735668	0.621232	0.481333	0.688415	2.51856	4.23653	2.72888	1.03026	0.73273	1.43086	-1.3179	0.000188926	0.000881365	-1.43044	6.32156e-05	0.000316721	-1.76445	4.47471e-06	2.47354e-05	0.589052	0.0416254	0.0919592	-0.93873	0.0144031	0.0299259	-0.0825156	0.855491	0.934034	-0.422155	0.387677	0.566253	1.94154	1.66746e-08	1.27481e-07	0.354639	0.466669	0.574123	Gm14403	2	177498215	177509763
ENSMUSG00000022150	41.4042	37.9191	42.5003	16.4857	16.3212	15.8615	21.7783	20.5221	22.1367	21.6153	23.9423	22.8686	21.2249	23.6654	20.2432	15.8731	14.8591	16.372	-1.31424	1.31669e-86	6.9934e-85	-0.911914	3.4121e-38	1.03254e-36	-0.807073	5.08815e-27	1.03321e-25	-0.923365	1.2228e-29	2.50769e-28	-1.35555	9.45763e-81	1.407e-78	0.432167	1.30271e-11	2.35643e-10	0.532566	1.7267e-14	3.60188e-13	0.425454	3.9591e-08	2.90163e-07	-0.0652046	0.354395	0.460739	Dab2	15	6299788	6440712
ENSMUSG00000019845	0.35878	0.323331	0.201478	0.147405	0.0723197	0.134567	0.178108	0.14397	0.11304	0.179609	0.277967	0.0639968	0.0414636	0.158806	0.128123	0.0334878	0.0422209	0.0503851	-1.31273	0.00378466	0.0132288	-1.01621	0.0173017	0.0486849	-0.747076	0.126216	0.240492	-1.45225	0.00363872	0.0106097	-2.78323	2.24589e-06	7.43063e-06	0.325547	0.54292	0.745579	0.592718	0.312368	0.489767	-0.105254	0.866969	0.927787	-1.49821	0.0514926	0.0902225	Tube1	10	39133976	39152542
ENSMUSG00000006720	0.533659	0.430512	0.519765	0.187932	0.177491	0.229593	0.320963	0.382401	0.331025	0.416147	0.378161	0.597104	0.370045	0.45095	0.28586	0.093395	0.0942008	0.0983642	-1.31089	0.00673811	0.0221161	-0.511867	0.230914	0.392495	-0.060585	0.884059	0.936789	-0.444581	0.30661	0.458933	-2.35759	0.000121513	0.000338936	0.828317	0.123354	0.28716	1.27436	0.0127982	0.0391596	0.901326	0.0984528	0.206136	-1.07228	0.184647	0.269405	Zfp184	13	21945094	21960779
ENSMUSG00000033083	3.13842	3.12582	3.4717	1.24713	1.21846	1.43873	1.14716	0.616035	1.03162	1.45309	1.62685	1.25348	2.33568	2.61663	1.66804	1.47037	2.04063	1.9679	-1.3107	1.41104e-20	2.20873e-19	-1.79363	3.61716e-22	6.65341e-21	-1.14512	1.19171e-14	1.39436e-13	-0.577988	0.000323265	0.00114795	-0.80963	1.93129e-07	7.00296e-07	-0.453453	0.0423894	0.128652	0.191265	0.285044	0.459926	0.767282	3.58272e-05	0.000177988	0.475455	0.0129062	0.025557	Tbc1d4	14	101442360	101609191
ENSMUSG00000018387	0.825296	0.835279	0.750972	0.346848	0.246453	0.377654	0.245118	0.537351	0.168535	0.270727	0.069312	0.475832	0.0588753	0.233692	0.261972	0.199711	0.0239803	0.28975	-1.30704	0.000115897	0.000560012	-1.33486	0.000729889	0.00296043	-1.52621	0.000883539	0.00334846	-2.13858	8.05079e-07	4.14492e-06	-2.21211	2.03178e-05	6.11805e-05	-0.000504628	0.999189	0.999668	-0.198974	0.725468	0.8385	-0.799792	0.156276	0.294551	-0.93101	0.170539	0.252466	Shroom1	11	53457205	53467766
ENSMUSG00000070583	1.32455	2.04377	1.68075	0.518278	1.19119	0.314712	0.66143	1.28497	0.642037	0.5493	0.5776	0.396527	0.471003	1.02497	0.727701	0.570603	0.719408	0.321944	-1.30487	0.00699974	0.0228642	-0.958496	0.0265094	0.0700891	-1.71312	0.000221963	0.000941881	-1.20936	0.00668858	0.0184121	-1.6439	0.00119398	0.00293107	0.376041	0.522921	0.730452	-0.379353	0.555438	0.715245	0.133804	0.827514	0.906598	-0.35638	0.615726	0.709078	Fv1	4	147868979	147870358
ENSMUSG00000027330	3.44474	2.96039	3.32262	1.32821	1.39886	1.18162	1.32503	1.0378	0.876386	1.71383	2.46596	1.81032	0.668349	0.39459	0.363655	0.809681	0.784118	0.357524	-1.30353	1.32693e-11	1.31776e-10	-1.578	8.50887e-14	9.76834e-13	-0.674936	0.000578611	0.00227221	-2.79035	3.90612e-27	7.33346e-26	-2.31769	5.2701e-17	3.64368e-16	-0.244186	0.354747	0.586116	0.654716	0.00545244	0.0189562	-1.45065	1.00924e-05	5.45416e-05	-1.03266	0.00353717	0.00767097	Cdc25b	2	131186949	131198497
ENSMUSG00000031506	0.898661	0.622977	0.574208	0.243439	0.297262	0.30503	0.237578	0.237766	0.0907501	0.124227	0.139336	0.194299	0.177533	0.101993	0.172802	0.193567	0.334435	0.380227	-1.30177	7.67353e-05	0.000382063	-1.87893	1.2379e-06	7.84136e-06	-2.15995	1.47352e-08	1.07977e-07	-2.22549	8.25495e-09	5.18e-08	-1.17987	0.00147709	0.00358226	-0.548729	0.248205	0.466259	-0.835294	0.0751836	0.167312	-0.891495	0.0627156	0.143494	0.095732	0.834269	0.883955	Ptpn7	1	135132700	135145317
ENSMUSG00000079450	0.370185	0.259682	0.203364	0.122806	0.116794	0.0958771	0.322672	0.193756	0.152131	0.269611	0.319346	0.477616	0.0558022	0.155435	0.155186	0.247875	0.217815	0.330568	-1.30043	0.0116197	0.0355964	-0.310079	0.508141	0.675236	0.385914	0.360643	0.53108	-1.2052	0.0269071	0.0631382	-0.0484054	0.918299	0.947057	1.02017	0.0685595	0.186582	1.71105	0.0005401	0.00245178	0.130498	0.845839	0.915691	1.22967	0.0321511	0.0592462	Cldn34c1	X	123103495	123188795
ENSMUSG00000030321	1.86559	1.38144	1.77903	0.619796	0.574718	0.838736	0.927472	0.564995	0.914957	0.894628	1.11746	0.633579	0.711898	0.828595	0.697642	3.67153	3.72806	2.74352	-1.29906	4.11501e-05	0.000213438	-1.05368	0.000836827	0.00334663	-0.904649	0.00433975	0.0139877	-1.18638	0.000135639	0.000514955	1.02887	2.38848e-05	7.14361e-05	0.275003	0.484525	0.698886	0.420857	0.281517	0.455669	0.146669	0.709157	0.82953	2.30316	5.10177e-15	2.54139e-14	Efcab12	6	115810729	115838412
ENSMUSG00000026437	5.84382	4.83057	5.59378	2.19422	2.05843	2.31815	2.99795	2.87625	2.68509	2.25037	2.1974	2.73757	2.30805	2.25648	2.32929	4.1322	3.95946	3.63708	-1.29863	3.85277e-20	5.92032e-19	-0.918537	1.91859e-11	1.86188e-10	-1.15037	1.87098e-14	2.16252e-13	-1.25705	3.22252e-18	3.90915e-17	-0.457627	0.000926624	0.00231102	0.409911	0.00935832	0.0373173	0.173304	0.318044	0.495677	0.0757836	0.654637	0.789727	0.816943	4.42125e-07	1.39845e-06	Cdk18	1	132112237	132139684
ENSMUSG00000087408	2.63091	2.43628	1.99204	1.14511	1.07255	0.626106	0.880484	1.32177	0.698527	1.72459	1.2736	1.36615	0.905317	1.42739	0.839231	1.53133	1.91328	1.58789	-1.29715	1.0423e-06	6.82989e-06	-1.27611	2.20205e-06	1.35184e-05	-0.671832	0.00442352	0.0142233	-1.17966	9.6845e-06	4.33126e-05	-0.473956	0.0493565	0.0908548	0.0514414	0.882882	0.946462	0.651288	0.0326943	0.085815	0.155287	0.6534	0.789002	0.801005	0.0117766	0.0235049	Cers1	8	70315775	70331592
ENSMUSG00000059498	33.4506	36.4487	39.5138	17.0186	13.2568	13.9383	20.4131	21.6674	24.0833	23.2051	21.4271	25.0856	12.4181	12.6779	12.0901	37.5346	40.3175	41.5165	-1.29706	1.2435e-30	2.72974e-29	-0.718899	2.45271e-12	2.55518e-11	-0.624435	2.34524e-09	1.86359e-08	-1.57704	4.29706e-47	1.45869e-45	0.141568	0.132433	0.212568	0.607762	4.32395e-07	4.45221e-06	0.697534	1.02423e-08	1.10946e-07	-0.245578	0.0654422	0.148489	1.4142	1.63631e-36	1.84181e-35	Fcgr3	1	171051174	171064935
ENSMUSG00000038618	2.74162	2.41001	1.78703	1.07276	0.842105	0.892915	2.04401	2.51961	2.28804	1.25685	1.30751	1.58776	1.08129	0.893063	0.419594	0.822527	0.614536	0.756285	-1.29593	2.05094e-05	0.000111763	-0.0129245	0.959336	0.979524	-0.714321	0.0130085	0.0366032	-1.56146	1.16311e-05	5.15435e-05	-1.65216	2.01242e-06	6.68942e-06	1.31254	9.29199e-06	7.67771e-05	0.606571	0.0759611	0.168654	-0.229519	0.596244	0.748149	-0.377735	0.38864	0.496818	Rassf7	7	141215860	141218658
ENSMUSG00000036295	7.38499	7.69916	8.2228	2.93235	3.34385	3.16236	9.57159	8.21667	8.69678	3.12404	2.3373	2.92599	4.77888	5.40164	4.7808	6.67229	5.63676	5.54316	-1.29538	8.31318e-24	1.47961e-22	0.191614	0.08391	0.180738	-1.44903	1.36886e-23	2.45718e-22	-0.660048	1.36013e-07	7.62702e-07	-0.372319	0.00382483	0.00873437	1.51657	5.85672e-33	5.59969e-31	-0.128722	0.457629	0.633019	0.669947	5.83875e-06	3.27442e-05	0.899434	5.07803e-09	1.83829e-08	Lrrn3	12	41451668	41486431
ENSMUSG00000059772	1.70383	1.47434	1.2474	0.875025	0.402472	0.511006	0.731964	0.763065	0.817818	0.538224	0.558407	0.647552	0.846092	0.498132	0.556161	0.428641	0.924203	0.238342	-1.29407	5.53433e-05	0.000281542	-0.930187	0.000707904	0.00288254	-1.31602	9.25801e-06	4.88628e-05	-1.23904	5.99428e-05	0.000239645	-1.46359	0.00033815	0.000895198	0.394267	0.288309	0.514833	0.00301783	0.993997	0.996686	0.0898228	0.827675	0.906598	-0.192054	0.714739	0.791485	Slx1b	7	126689468	126695784
ENSMUSG00000027954	2.40746	2.54633	2.10342	1.5032	0.836324	0.508551	2.20052	2.31971	2.23924	3.13629	2.70052	4.33579	0.710365	0.803843	0.576196	0.251003	0.120556	0.134876	-1.29155	0.000336369	0.00149803	-0.0570326	0.823262	0.903574	0.554095	0.0320394	0.0791213	-1.78062	1.80251e-07	9.99656e-07	-3.82232	6.27757e-14	3.57466e-13	1.26416	0.000527503	0.00305088	1.86871	1.0085e-07	9.34862e-07	-0.450326	0.357057	0.536329	-2.53754	0.000255128	0.000636186	Efna1	3	89271733	89281142
ENSMUSG00000034858	5.01382	4.90849	5.33871	2.21329	2.19494	1.77613	3.44629	3.0523	2.60317	3.72825	3.04247	3.09867	3.41951	3.33314	2.69327	3.18358	2.60939	3.04207	-1.29128	4.93118e-24	8.81568e-23	-0.738129	4.972e-09	3.97034e-08	-0.604895	1.0282e-06	6.15965e-06	-0.712684	3.25244e-08	1.93892e-07	-0.774611	1.29734e-09	5.56221e-09	0.58316	0.000142297	0.000932229	0.711908	2.07298e-06	1.56241e-05	0.613836	8.55304e-05	0.000398573	0.493926	0.00235544	0.00523551	Fam214a	9	74952884	75032468
ENSMUSG00000070576	6.48327	6.14897	5.58205	2.86185	2.26247	2.27968	2.04248	1.91247	2.30599	1.81004	1.18683	1.86608	3.21558	3.06533	3.37154	2.03288	1.60536	2.61761	-1.28836	3.11758e-25	5.7734e-24	-1.53438	1.04276e-35	2.90969e-34	-1.87844	3.30134e-34	8.30998e-33	-0.935608	8.02334e-16	8.46832e-15	-1.5251	2.69598e-22	2.47004e-21	-0.216015	0.15801	0.343175	-0.565173	0.00227134	0.00874304	0.386969	0.00647031	0.0206192	-0.259591	0.176416	0.25991	Mn1	5	111417362	111457033
ENSMUSG00000002803	3.91244	4.27397	3.69485	1.68082	1.60979	1.54841	2.21794	3.0752	1.85856	2.28324	1.94356	3.33567	0.815742	0.584284	0.54014	1.44001	1.25783	1.31696	-1.28729	2.31092e-09	1.91751e-08	-0.725936	0.00106091	0.00414271	-0.622774	0.00686216	0.0209283	-2.63691	5.88155e-22	8.67155e-21	-1.55483	2.07689e-10	9.38683e-10	0.590362	0.0272408	0.0902738	0.688679	0.0117108	0.0362822	-1.31467	0.000151589	0.000677306	-0.289968	0.356408	0.46302	Btbd6	12	112976482	112978945
ENSMUSG00000007379	1.29166	1.25165	1.43199	0.521452	0.694295	0.398061	0.861211	0.822715	0.775163	0.805311	0.953065	0.771314	0.434397	0.387748	0.336793	0.440141	0.522754	0.503869	-1.28674	4.96505e-08	3.70721e-07	-0.684975	0.000594996	0.00246693	-0.627888	0.00228416	0.00788962	-1.79898	7.63084e-14	7.20203e-13	-1.41919	4.08463e-09	1.68567e-08	0.631485	0.0177281	0.0636324	0.684658	0.0117347	0.0363261	-0.475845	0.143284	0.275585	-0.156117	0.639037	0.730075	Dennd2c	3	103102604	103169769
ENSMUSG00000072437	3.11503	2.64383	2.92805	1.31694	0.866069	1.35872	1.21687	1.09468	1.1281	0.785913	0.663056	0.73156	2.95171	3.0832	2.81296	1.78795	1.65731	1.31991	-1.28633	1.39899e-09	1.18625e-08	-1.32881	2.43262e-11	2.3457e-10	-1.96871	6.49129e-19	9.45785e-18	0.0073027	0.965181	0.981543	-0.855585	4.46831e-05	0.000130182	-0.0130668	0.960464	0.981224	-0.657343	0.0254058	0.0697427	1.32775	7.75697e-10	6.75527e-09	0.407438	0.142821	0.217891	Nanos1	19	60755987	60759913
ENSMUSG00000022206	38.4873	39.517	38.6692	15.3467	16.3369	15.8792	12.278	11.8184	11.153	15.19	15.2756	17.5282	7.86894	7.44814	6.74904	43.024	45.4795	42.3352	-1.28585	1.39949e-104	8.9151e-103	-1.71998	2.72353e-155	3.25174e-153	-1.25627	2.14305e-62	9.50609e-61	-2.42286	1.68683e-208	3.82782e-206	0.179871	0.00263431	0.00616325	-0.404581	8.70178e-10	1.27049e-08	0.0549207	0.464769	0.639291	-1.10265	1.42226e-42	6.05742e-41	1.44182	1.44874e-141	1.01412e-139	Npr3	15	11839896	11907287
ENSMUSG00000037235	12.807	13.5496	12.4028	5.30521	5.59959	4.90026	8.34852	8.32979	7.67674	7.62745	6.11386	7.13332	6.9279	6.90303	7.38107	6.61376	7.3145	5.75525	-1.28484	1.01661e-52	3.52226e-51	-0.663753	4.8306e-17	6.87592e-16	-0.868433	1.02083e-19	1.5543e-18	-0.889621	2.46831e-25	4.29783e-24	-0.964233	1.13947e-22	1.06883e-21	0.650463	1.05187e-13	2.32189e-12	0.44147	1.969e-05	0.000121599	0.429578	5.2681e-06	2.98135e-05	0.29686	0.00620706	0.0129712	Mxd4	5	34173883	34187720
ENSMUSG00000028860	0.893445	1.05516	0.509567	0.284044	0.42772	0.295678	0.170588	0.490829	0.241911	0.301046	0.823046	0.488966	0.473247	0.247164	0.358938	0.912104	1.09521	1.09787	-1.28144	0.00682555	0.0223557	-1.44013	0.00505636	0.0166796	-0.587377	0.213473	0.360259	-1.20879	0.0121028	0.0312363	0.346743	0.387384	0.506653	-0.131092	0.83284	0.923574	0.719476	0.191373	0.344033	0.10631	0.855088	0.921014	1.60706	0.000620747	0.001484	Sytl1	4	133253090	133263113
ENSMUSG00000045071	0.912786	0.747915	0.895221	0.354281	0.320501	0.370291	0.607172	0.4473	0.634903	0.480479	0.450686	0.630258	0.493417	0.466523	0.465285	0.649288	0.671349	0.798582	-1.28064	3.19614e-10	2.84556e-09	-0.589505	0.00299933	0.0104987	-0.680915	0.000866078	0.00328663	-0.860827	1.08339e-05	4.81849e-05	-0.25098	0.197776	0.295448	0.721224	0.00219398	0.0107464	0.624473	0.0098907	0.0315351	0.453973	0.0555942	0.129808	1.00514	2.23732e-05	6.19166e-05	E130308A19Rik	4	59626211	59761439
ENSMUSG00000048478	0.78423	0.664948	0.986303	0.549789	0.237117	0.20186	0.324426	0.424586	0.321727	0.339745	0.259336	0.254337	0.40281	0.236674	0.478426	0.304994	0.422984	0.36711	-1.2803	0.00139152	0.00540341	-1.17601	0.000797387	0.00319864	-1.48906	6.04166e-05	0.000281376	-1.13457	0.00217457	0.00663624	-1.1304	0.00275759	0.00642481	0.134841	0.78034	0.897169	-0.181545	0.722855	0.836757	0.178534	0.723435	0.839131	0.125316	0.813336	0.868564	Spata33	8	123212832	123222046
ENSMUSG00000020453	5.25526	5.37943	4.73936	2.13397	2.14102	2.01766	2.81922	2.85786	2.91698	3.98936	3.2852	2.88093	3.69726	3.97696	3.12971	1.98948	2.11127	2.04014	-1.27991	1.38601e-23	2.44312e-22	-0.83299	6.6347e-12	6.72344e-11	-0.576526	3.49185e-05	0.000168808	-0.530894	5.52669e-05	0.000222099	-1.30978	5.4318e-21	4.64453e-20	0.476398	0.000799218	0.00438156	0.72863	3.21333e-06	2.34871e-05	0.783689	1.64444e-07	1.11771e-06	-0.0532971	0.753685	0.822034	Patz1	11	3288874	3309083
ENSMUSG00000056856	0.550209	0.679789	0.395878	0.182996	0.266175	0.218505	0.136569	0.0841089	0.0866769	0.254253	0.114367	0.312272	0.572281	0.420656	0.402791	0.398004	0.647481	0.396	-1.27984	0.00148387	0.00572531	-2.39787	4.46264e-07	2.95103e-06	-1.22697	0.00517827	0.016324	-0.244771	0.491132	0.642843	-0.162755	0.674694	0.770062	-1.09038	0.0655581	0.180034	0.0752013	0.887229	0.940098	1.07002	0.0111658	0.0333294	1.09364	0.0184942	0.0357435	Jakmip3	7	138940730	139083976
ENSMUSG00000055240	0.877524	0.407432	0.691319	0.30384	0.259599	0.242356	0.18804	0.188188	0.313278	0.342784	0.200417	0.245693	0.408574	0.259113	0.290826	0.247487	0.200589	0.10639	-1.27912	0.000135407	0.000647137	-1.51118	2.58998e-05	0.000138123	-1.29912	0.000234034	0.000990365	-1.05901	0.00189432	0.00585285	-1.83027	7.43953e-06	2.33918e-05	-0.200223	0.618639	0.799311	0.00596885	0.987816	0.99352	0.254504	0.49758	0.667216	-0.571899	0.233332	0.326238	Zfp101	17	33360507	33394641
ENSMUSG00000032120	4.44112	4.65065	4.23649	1.87602	1.79688	1.78603	2.34606	2.55969	2.38165	2.42151	1.88482	1.84403	5.31815	5.38055	5.63544	2.74351	2.76907	1.99625	-1.27911	1.43076e-21	2.33587e-20	-0.864748	1.74751e-11	1.70341e-10	-1.09403	1.36365e-13	1.48418e-12	0.272924	0.0170932	0.0424725	-0.817529	1.78227e-07	6.48248e-07	0.443789	0.00394949	0.0179675	0.210538	0.226645	0.390238	1.5864	1.04444e-33	3.25927e-32	0.438158	0.0183683	0.0355098	C2cd2l	9	44309237	44320285
ENSMUSG00000022034	1.43821	0.99606	1.43268	0.628957	0.545696	0.401302	0.638044	0.573885	0.841297	0.773737	1.59066	1.3307	0.37479	0.621271	0.468277	0.0197411	0.2323	0.118808	-1.2787	3.20352e-07	2.20242e-06	-0.905058	0.00016622	0.000776875	-0.0369115	0.883925	0.936744	-1.42122	5.84731e-08	3.40704e-07	-3.35529	1.46871e-05	4.48735e-05	0.404645	0.159563	0.345249	1.26798	9.83916e-06	6.49161e-05	-0.106041	0.741037	0.849418	-2.08708	0.000108954	0.000281283	Esco2	14	65819038	65833994
ENSMUSG00000085433	2.38091	4.03754	2.83191	1.29391	1.22647	1.28405	1.71735	2.83082	2.29213	1.57903	0.999797	1.32984	1.57961	1.9161	1.27536	2.46921	1.0896	2.18264	-1.27719	0.000566236	0.00240066	-0.432224	0.206328	0.360983	-1.22206	0.0013932	0.00504165	-0.982645	0.00754568	0.0204959	-0.681945	0.0919957	0.156182	0.873586	0.0277153	0.0915562	0.0795931	0.861012	0.924752	0.329518	0.450292	0.626451	0.572708	0.234289	0.327427	Gm16001	5	124111109	124112264
ENSMUSG00000097649	1.85738	1.61987	1.44772	0.736206	0.612645	0.670564	1.29879	1.27216	1.62451	1.11467	2.37937	1.87753	0.724806	1.223	1.34379	1.18203	1.07868	1.47358	-1.27688	0.000379943	0.00167431	-0.225308	0.466218	0.639099	0.151332	0.646898	0.784095	-0.600761	0.0856003	0.168006	-0.382262	0.271417	0.381457	1.08142	0.00439877	0.0197055	1.45378	0.000199696	0.00100442	0.710378	0.0981939	0.205684	0.87106	0.045759	0.081233	Gm10561	1	55226251	55235622
ENSMUSG00000030725	2.48012	2.53167	2.28498	1.19099	0.579454	1.23116	1.58204	1.55098	1.03226	1.20468	1.53378	0.904882	2.21482	1.29283	1.20773	0	0.0331657	0.118737	-1.27621	0.000193	0.000899741	-0.801737	0.00883364	0.0271783	-0.983637	0.00236072	0.00812454	-0.650629	0.0430361	0.0945908	-5.44606	6.63759e-13	3.54349e-12	0.503079	0.219381	0.429621	0.319679	0.456925	0.632598	0.65916	0.117368	0.23684	-4.21779	4.44171e-06	1.30527e-05	Lipt2	7	100159277	100161365
ENSMUSG00000046192	3.00391	2.69815	3.02775	1.14525	1.1489	1.2915	0.808845	0.573998	0.697694	1.40888	1.2517	1.16156	0.756623	1.62715	1.08647	1.65351	1.29918	1.8118	-1.27542	2.31117e-10	2.08815e-09	-2.06142	5.29221e-19	8.26777e-18	-1.1684	1.17208e-08	8.7233e-08	-1.354	5.01315e-08	2.93657e-07	-0.857207	6.9297e-05	0.000198149	-0.756454	0.00955434	0.0379993	0.132681	0.600113	0.748878	-0.0431999	0.886112	0.93971	0.394039	0.1459	0.221802	Iqub	6	24444865	24515067
ENSMUSG00000081309	3.20079	1.92745	2.64803	1.34188	0.829525	1.00883	1.83341	1.39799	1.98092	0.528247	2.24654	2.52101	0.880737	1.56395	0.653156	0.213396	0.0896823	0.481608	-1.27506	0.0136118	0.0408234	-0.567627	0.221237	0.380411	-0.518274	0.340759	0.509581	-1.35382	0.0128961	0.0330791	-3.25761	2.42367e-05	7.24173e-05	0.737841	0.197593	0.400597	0.78246	0.229361	0.393597	-0.0406159	0.952612	0.975929	-2.0131	0.0438223	0.078155	Gm12397	4	40912741	40913355
ENSMUSG00000037259	0.680735	0.603582	0.812338	0.28634	0.288155	0.28536	0.279446	0.188613	0.261396	0.517729	0.520973	0.430507	0.367133	0.458816	0.200554	0.333577	0.57411	0.489943	-1.27457	3.15559e-06	1.94555e-05	-1.51496	2.21738e-07	1.52204e-06	-0.488382	0.0532856	0.120717	-1.0543	0.000657243	0.0022067	-0.561564	0.0517225	0.0947103	-0.209863	0.55955	0.757353	0.811747	0.00694013	0.0232736	0.256931	0.488297	0.659896	0.687529	0.0506904	0.0890209	Dzank1	2	144470557	144527414
ENSMUSG00000051735	0.931165	1.40988	1.75665	0.713523	0.453599	0.513602	0.607449	0.459654	0.382007	0.4034	0.601189	0.440403	0.328818	0.327854	0.374091	0.416458	0.532674	0.340541	-1.27384	0.000104555	0.000509243	-1.49148	9.75627e-06	5.51978e-05	-1.47982	1.36493e-05	7.01658e-05	-2.0089	1.48598e-08	9.12434e-08	-1.65419	7.40253e-06	2.32788e-05	-0.187896	0.638497	0.8131	-0.180134	0.654337	0.788439	-0.700894	0.101811	0.211807	-0.404359	0.372256	0.479883	Rinl	7	28788969	28798963
ENSMUSG00000052688	8.85882	10.926	9.78667	4.14057	3.87375	4.15947	4.7608	4.86916	3.65259	3.03279	2.62019	3.30368	14.373	13.6062	14.2034	0.950799	0.846881	1.0142	-1.27283	7.54016e-28	1.527e-26	-1.14806	6.84461e-19	1.06592e-17	-1.69727	1.86802e-37	5.15023e-36	0.491671	2.07555e-06	1.01502e-05	-3.37949	5.61695e-98	1.5723e-95	0.153695	0.27252	0.496874	-0.399683	0.00617838	0.021072	1.79889	1.17107e-69	1.04694e-67	-2.13067	4.94964e-29	4.39987e-28	Rab7b	1	131688695	131715439
ENSMUSG00000032898	11.5714	11.8977	12.1661	4.63355	5.42819	4.59869	6.77814	7.4134	6.46133	8.30977	8.10744	9.46552	4.41528	4.20382	3.69454	5.90515	6.00782	5.23471	-1.27185	3.34848e-38	8.6862e-37	-0.780031	3.45406e-17	4.94154e-16	-0.435406	6.23808e-06	3.37448e-05	-1.5538	1.20595e-47	4.16143e-46	-1.04208	4.20522e-25	4.51371e-24	0.521333	2.50871e-06	2.28129e-05	0.861487	1.62184e-14	3.39125e-13	-0.247084	0.0562743	0.131089	0.206327	0.0970229	0.157002	Fbxo21	5	117976730	118010201
ENSMUSG00000097027	0.963442	0.576637	0.716076	0.421333	0.228473	0.275081	0.194774	0.346538	0	0.414656	0.214185	0.202179	0.305649	0.387678	0.24286	0.449629	0.755847	0.736194	-1.27075	0.00904997	0.028617	-2.04772	0.00157725	0.00591618	-1.42276	0.00557756	0.0174477	-1.29111	0.00812223	0.0218854	-0.191634	0.672787	0.768765	-0.74581	0.369787	0.6008	-0.123536	0.847859	0.916869	0.0162996	0.97894	0.988402	1.05415	0.062834	0.107612	Gm26559	13	99516629	99521760
ENSMUSG00000055430	1.39793	0.9975	2.24803	0.626552	0.737755	0.538335	0.640584	0.699372	0.540544	0.616622	0.518712	0.5935	0.998709	1.87162	1.14364	1.49458	1.04686	1.87393	-1.27053	0.0024261	0.00891683	-1.29275	0.00211123	0.00772208	-1.39531	0.0011825	0.00435655	-0.228142	0.558257	0.701826	-0.0489511	0.902278	0.936256	0.0086937	0.985685	0.99349	-0.0992256	0.841773	0.913542	1.07735	0.0123572	0.036404	1.19676	0.00770021	0.0158442	Nap1l5	6	58905233	58907076
ENSMUSG00000033594	1.01803	0.751259	0.783326	0.275775	0.299916	0.483767	0.44856	0.239421	0.308414	0.572966	0.48833	0.698422	0.16592	0.0315111	0.139826	0	0.0307182	0	-1.26633	0.000930343	0.00375608	-1.34901	0.000535812	0.00224537	-0.506972	0.138909	0.259262	-2.92515	8.40227e-09	5.26928e-08	-6.34121	1.34551e-08	5.34435e-08	-0.0545306	0.912754	0.960154	0.783466	0.0678036	0.154259	-1.63213	0.0137336	0.0397622	-5.10391	4.38844e-05	0.000118079	Spata2l	8	123229801	123236233
ENSMUSG00000027932	7.55298	8.19416	5.7821	2.95538	3.3097	2.63243	2.09002	1.84067	1.78909	2.78209	2.3167	3.37256	2.10842	1.67378	2.28678	6.56449	7.08486	5.53408	-1.26613	1.09214e-12	1.16568e-11	-1.90637	7.98004e-24	1.54579e-22	-1.31904	7.04241e-12	6.86059e-11	-1.8453	1.08105e-20	1.48774e-19	-0.155762	0.368099	0.486454	-0.611094	0.00534581	0.0233846	-0.0283261	0.895935	0.944522	-0.545344	0.0168235	0.0473276	1.08724	7.83039e-09	2.79778e-08	Slc27a3	3	90385239	90389938
ENSMUSG00000049791	4.53342	3.68	4.10512	1.65379	1.69547	1.74496	1.72583	1.41534	1.58216	1.47449	1.60525	1.54716	1.90223	2.24797	2.35366	0.136707	0.295471	0.367297	-1.2644	2.39236e-20	3.69878e-19	-1.37539	2.36679e-21	4.20811e-20	-1.38683	7.27625e-22	1.21439e-20	-0.940097	5.10164e-11	3.88003e-10	-3.89619	3.57773e-63	2.53709e-61	-0.0809937	0.625671	0.804512	-0.0969707	0.557049	0.716013	0.358772	0.0260483	0.0687199	-2.66371	5.4001e-20	3.34017e-19	Fzd4	7	89404355	89413134
ENSMUSG00000020834	3.71709	3.57425	3.23645	1.25866	1.49851	1.60864	1.55591	1.66641	1.66099	1.48645	2.08018	2.80512	0.936258	1.09302	1.30187	1.26768	2.13104	2.20849	-1.26422	3.45764e-07	2.36904e-06	-1.10205	4.36745e-06	2.58686e-05	-0.693869	0.00806054	0.0241007	-1.67807	5.10973e-10	3.56656e-09	-0.885787	0.00138609	0.00337387	0.191216	0.527496	0.733481	0.593957	0.0606161	0.14085	-0.38107	0.267626	0.437334	0.351704	0.313738	0.416942	Dhrs13	11	78032280	78037866
ENSMUSG00000059839	1.06379	1.27297	1.26337	0.464648	0.598408	0.425738	1.92721	2.48182	1.79763	2.48648	2.70675	2.2024	3.33083	3.31495	2.8359	0.346368	0.203791	0.390853	-1.26337	3.75459e-05	0.000196519	0.792053	0.00049393	0.00208584	1.06113	7.632e-07	4.646e-06	1.37554	9.08315e-12	7.39294e-11	-1.92041	3.31708e-07	1.18085e-06	2.08438	3.99595e-14	9.19674e-13	2.34937	1.74753e-19	5.56463e-18	2.67302	2.07578e-27	5.01191e-26	-0.679645	0.167715	0.249003	Zfp874b	13	67471513	67484258
ENSMUSG00000054889	0.611393	0.833672	0.699958	0.216446	0.311032	0.366131	0.272382	0.150207	0.321052	0.353158	0.390608	0.410731	0.358896	0.392457	0.244325	0.781264	0.588148	0.766613	-1.26148	2.51303e-06	1.57054e-05	-1.52357	1.95449e-07	1.35052e-06	-0.869336	0.00041539	0.00167575	-1.13292	2.44144e-05	0.000103513	0.00493689	0.983441	0.989066	-0.234221	0.525488	0.732384	0.416894	0.176975	0.325678	0.163212	0.628598	0.771301	1.24315	2.76285e-05	7.59606e-05	Dsp	13	38151294	38198577
ENSMUSG00000051022	5.9479	7.75348	6.86025	3.23195	2.74524	2.55963	4.045	3.46989	3.99798	2.88937	2.02549	3.00596	2.84186	2.3088	2.72447	2.0598	2.52277	1.97016	-1.25846	5.85517e-12	5.96481e-11	-0.831086	1.29465e-06	8.18239e-06	-1.35027	1.41638e-11	1.34823e-10	-1.40428	1.45858e-13	1.34737e-12	-1.63652	3.61981e-15	2.22437e-14	0.456806	0.0243637	0.0825527	-0.0671754	0.777068	0.874352	-0.111684	0.624568	0.768541	-0.401393	0.119979	0.188127	Hs3st1	5	39613935	39755475
ENSMUSG00000023909	9.395	9.66229	9.61234	4.20328	3.43021	4.29421	4.427	4.93858	5.17315	4.03428	3.45686	3.82879	4.03577	2.88883	3.70318	9.20756	7.5097	5.78785	-1.25743	2.47096e-19	3.69542e-18	-0.973166	2.30104e-13	2.5683e-12	-1.31598	1.54805e-20	2.45243e-19	-1.44956	1.23002e-20	1.68831e-19	-0.339079	0.0350051	0.0667952	0.31373	0.0601988	0.168677	-0.0335182	0.850916	0.918692	-0.158914	0.412689	0.590912	0.894293	2.92887e-06	8.72793e-06	Paqr4	17	23736186	23740867
ENSMUSG00000035172	4.40947	5.10086	4.45	2.02743	2.04139	1.73208	3.59749	5.11548	4.00399	3.70341	2.74449	3.53907	2.40432	1.2952	2.2989	2.72956	3.04875	2.61846	-1.25733	7.13841e-14	8.16455e-13	-0.128784	0.421086	0.597178	-0.459079	0.00551816	0.0172754	-1.23575	3.74583e-09	2.42711e-08	-0.720546	2.25728e-05	6.76913e-05	1.15779	4.30411e-10	6.48797e-09	0.823207	2.13475e-05	0.000130926	0.0551266	0.823592	0.904397	0.513626	0.0138653	0.0273199	Plekhh3	11	101162679	101171351
ENSMUSG00000033597	0.926438	1.24507	0.863537	0.383302	0.293891	0.593089	0.41757	0.444019	0.421688	0.491273	0.232462	0.310309	0.596766	0.375843	0.423038	1.63729	1.22427	1.51166	-1.25695	2.19654e-05	0.000118989	-1.23758	4.46277e-06	2.63855e-05	-1.53487	1.06777e-06	6.38136e-06	-1.14256	6.19416e-05	0.000247257	0.535434	0.0223101	0.0445238	0.0478943	0.891068	0.948992	-0.253538	0.525443	0.690886	0.147191	0.68643	0.813251	1.7709	1.47257e-09	5.5144e-09	Caskin1	17	24488783	24508905
ENSMUSG00000047409	6.33043	5.52093	5.75269	2.68196	2.38096	2.24742	3.78641	4.06895	4.04381	4.06872	4.22861	3.64629	4.69641	3.88089	4.044	1.94709	1.79598	2.16863	-1.25668	8.70471e-22	1.43158e-20	-0.557845	2.59785e-06	1.58192e-05	-0.535772	1.7863e-05	9.03544e-05	-0.498966	0.00010554	0.000408028	-1.55743	2.22276e-26	2.56159e-25	0.728543	1.87218e-07	2.03412e-06	0.746446	3.00308e-07	2.58949e-06	0.792088	1.14791e-07	7.94368e-07	-0.324065	0.0783502	0.13033	Ctdspl	9	118926453	119043998
ENSMUSG00000093553	1.192	1.08289	0.644978	0.388677	0.560635	0.262988	0.51208	0.512486	0.332528	0.918041	1.25762	0.789272	0.516589	0.799409	0.833605	0.20861	0.389647	0.191809	-1.25597	0.00298842	0.0107442	-1.0996	0.00656065	0.0210086	0.0412159	0.907555	0.949304	-0.464233	0.220268	0.356961	-1.87278	0.000164239	0.000450608	0.185996	0.709941	0.854547	1.32289	0.00163888	0.00654127	0.827028	0.0716015	0.159627	-0.638186	0.315984	0.419537	Gm20633	3	96243550	96246380
ENSMUSG00000115100	0.960177	1.48289	1.33747	0.540075	0.544343	0.489884	0.584362	0.860036	0.673584	1.15547	0.65772	0.924468	0.751333	0.772728	0.685772	0.406095	0.588504	0.779555	-1.25564	7.70356e-06	4.47799e-05	-0.830476	0.0024853	0.00890837	-0.443213	0.111127	0.21807	-0.797432	0.00297872	0.00883838	-1.068	0.000852422	0.00213547	0.45409	0.153988	0.336713	0.837103	0.00781217	0.0257566	0.492799	0.114311	0.231905	0.162451	0.672363	0.75864	Gm34934	14	46866576	46882757
ENSMUSG00000040751	1.41268	1.10727	0.828455	0.293873	0.5623	0.544446	0.676023	0.47154	0.211277	0.268557	0.587958	0.139185	0.45465	0.712354	0.613035	2.27828	1.47303	2.16595	-1.25393	0.00185668	0.00700299	-1.29282	0.00285652	0.0100668	-1.73778	0.000340103	0.00139372	-0.933813	0.0145776	0.0369385	0.832459	0.00911306	0.019581	-0.0114399	0.983005	0.992651	-0.456316	0.446495	0.622612	0.354734	0.456177	0.631848	2.06513	7.29915e-08	2.44446e-07	Lat2	5	134600022	134615025
ENSMUSG00000068264	6.97383	6.45141	6.9565	2.88343	3.38056	2.20515	3.84905	4.53187	4.00306	3.78365	3.71334	3.90077	2.64301	1.32925	2.0871	0.395297	0.598062	0.475805	-1.25363	1.20948e-09	1.02903e-08	-0.711317	9.281e-05	0.000454476	-0.812504	1.22099e-05	6.32223e-05	-1.76572	2.51227e-13	2.27642e-12	-3.7696	1.70593e-33	2.9315e-32	0.572213	0.0156397	0.057374	0.466331	0.0541999	0.128863	-0.477373	0.125293	0.248918	-2.54005	4.59572e-10	1.78205e-09	Ap5s1	2	131207078	131213514
ENSMUSG00000085555	4.30426	4.50115	3.2522	1.87133	1.42193	1.74101	1.89476	1.87342	2.21314	1.72657	1.78486	1.55104	1.81933	1.46738	1.81461	1.95296	1.59461	1.55314	-1.25314	3.68943e-08	2.78889e-07	-1.00659	4.11413e-06	2.44747e-05	-1.2311	7.01626e-08	4.76853e-07	-1.26082	5.24439e-08	3.06944e-07	-1.23414	5.33578e-07	1.86424e-06	0.275927	0.289236	0.51593	0.0476689	0.861091	0.924752	0.0259298	0.925673	0.961926	-0.00321269	0.991504	0.993963	2610035F20Rik	14	122470284	122475199
ENSMUSG00000055782	2.13613	1.93171	2.2658	0.943787	1.01052	0.678238	1.09263	0.560305	0.670543	0.992573	1.4031	1.19638	0.901844	0.85638	1.0809	0.971158	0.630762	0.846823	-1.25242	3.28481e-10	2.91935e-09	-1.43866	4.30502e-10	3.75427e-09	-0.791793	3.56359e-05	0.00017211	-1.17399	1.47911e-09	9.94823e-09	-1.35952	5.93233e-10	2.59733e-09	-0.154699	0.591367	0.779975	0.486373	0.0443583	0.110087	0.112821	0.652561	0.788612	-0.12768	0.658393	0.746771	Abcd2	15	91145871	91191799
ENSMUSG00000059708	2.99029	3.13902	3.24722	1.40224	1.42584	1.07488	1.4937	1.76342	1.61432	0.892951	0.637352	0.957134	1.54294	1.66822	1.41358	0.743314	0.863657	0.945685	-1.25228	1.20708e-14	1.44979e-13	-0.937858	4.76896e-10	4.14235e-09	-1.88597	3.10623e-24	5.70934e-23	-1.04097	2.8623e-11	2.22971e-10	-1.8562	9.33784e-24	9.35279e-23	0.344354	0.0732553	0.195976	-0.608912	0.0102867	0.0326066	0.246814	0.216896	0.376486	-0.628263	0.0106372	0.0213842	Akap17b	X	36608314	36645395
ENSMUSG00000022773	0.576378	0.767239	0.574946	0.356098	0.269051	0.174015	0.683465	0.394173	0.57347	0.630819	0.733745	0.737874	0.444074	0.537096	0.205829	1.11843	1.20186	1.1822	-1.24951	0.00140837	0.00546464	-0.212344	0.527951	0.690934	0.154263	0.616187	0.761734	-0.721393	0.0669573	0.137277	0.878939	0.00223485	0.00528093	1.06714	0.0112877	0.0438714	1.42865	0.00020241	0.00101689	0.565997	0.249616	0.416804	2.10549	6.68002e-09	2.39635e-08	Ypel1	16	17069696	17087045
ENSMUSG00000018809	1.34251	1.96398	1.97216	0.635449	0.707079	0.874251	1.02945	0.782007	0.984969	0.988099	0.920638	0.642559	2.21466	1.97351	2.18058	0.545691	0.840888	0.821036	-1.24745	1.13297e-06	7.3976e-06	-0.91048	0.00021555	0.000983176	-1.0301	8.74197e-05	0.000396497	0.2505	0.232314	0.371478	-1.23602	1.33666e-05	4.09861e-05	0.366034	0.203372	0.407817	0.242843	0.42671	0.603674	1.53297	6.41215e-11	6.07166e-10	-0.0155247	0.96414	0.975369	Smyd4	11	75348433	75405705
ENSMUSG00000045374	8.35085	9.02533	8.08469	3.85386	3.55988	3.24409	8.39185	9.078	8.14349	10.3628	9.97398	9.89373	7.60377	6.43117	8.50411	0.717916	0.634771	0.743488	-1.24662	1.16909e-33	2.74286e-32	0.0148518	0.86815	0.930296	0.271417	0.00221245	0.00766047	-0.1952	0.0832987	0.164322	-3.58817	1.27592e-139	1.00533e-136	1.29072	7.56735e-38	9.04406e-36	1.543	9.61897e-56	2.04321e-53	1.08556	1.02615e-18	1.61635e-17	-2.36444	3.285e-41	4.18837e-40	Wdr81	11	75440944	75454717
ENSMUSG00000071324	0.854172	0.642587	0.714017	0.352086	0.220807	0.353891	0.231562	0.186892	0.261933	0.421833	0.465744	0.418703	0.406918	0.291234	0.349272	0.949417	1.33513	0.947738	-1.24561	2.52299e-05	0.000135326	-1.69302	3.70631e-08	2.74903e-07	-0.7336	0.00632439	0.0195057	-1.09453	0.000141858	0.000536418	0.565254	0.0227735	0.0453552	-0.417403	0.290154	0.516805	0.53751	0.111475	0.227523	0.184355	0.614368	0.760516	1.78591	4.73642e-09	1.71927e-08	Armc2	10	41914990	42018442
ENSMUSG00000024525	3.52714	3.86359	4.18922	1.12618	1.94521	1.79294	1.55162	2.29692	2.13368	1.89068	2.33544	2.16884	1.79355	0.851568	1.72309	4.50368	4.98085	3.44751	-1.24555	4.46627e-06	2.69019e-05	-0.946194	0.000201745	0.000926646	-0.830765	0.000774744	0.00296542	-1.4206	1.91359e-06	9.39781e-06	0.172097	0.466775	0.587584	0.328281	0.320672	0.550496	0.439546	0.171006	0.317411	-0.143566	0.708727	0.829174	1.39339	4.24367e-06	1.25085e-05	Impa2	18	67289253	67319146
ENSMUSG00000034255	2.00918	1.89881	1.74627	0.711836	0.839439	0.822084	0.677958	0.561223	0.664681	0.869363	0.604702	0.909879	0.726144	0.388065	0.657483	0.930844	0.748004	0.91573	-1.2451	6.24078e-11	5.92021e-10	-1.56405	6.88014e-15	8.54595e-14	-1.21891	4.90509e-09	3.78033e-08	-1.68995	3.95029e-13	3.52136e-12	-1.11107	7.1929e-08	2.69547e-07	-0.289622	0.247782	0.465726	0.0503404	0.842609	0.913742	-0.41238	0.149951	0.285202	0.110701	0.670667	0.756999	Arhgap27	11	103331497	103363692
ENSMUSG00000030852	4.16123	3.6132	3.72812	1.68537	1.76954	1.3731	1.95144	1.95996	1.86526	1.17722	1.16915	1.23117	3.93022	3.80786	3.77042	1.4054	1.46048	1.51221	-1.24119	1.61707e-28	3.34206e-27	-0.986463	4.7345e-23	8.93387e-22	-1.65912	2.11612e-51	7.98486e-50	-0.018635	0.844849	0.908918	-1.37734	2.74724e-36	5.43672e-35	0.284385	0.0185426	0.0661665	-0.39279	0.00373743	0.0136246	1.25672	1.38097e-29	3.65929e-28	-0.159674	0.248955	0.344062	Tacc2	7	130577438	130764785
ENSMUSG00000066058	0.560709	0.671188	0.64827	0.296832	0.119671	0.378401	0.20152	0.17647	0.220827	0.190518	0.398887	0.278118	0.203295	0.132719	0.247347	0.538747	0.426953	0.61373	-1.24025	0.00371979	0.0130316	-1.64499	6.71604e-05	0.000335143	-1.0914	0.00724181	0.0219553	-1.70191	7.67567e-05	0.000302235	-0.236457	0.520608	0.637648	-0.37648	0.506706	0.717034	0.173665	0.750832	0.856618	-0.432491	0.464173	0.638689	0.978354	0.0530076	0.0924989	Cldn19	4	119255414	119262438
ENSMUSG00000020101	16.2834	18.0165	14.7438	7.16519	6.57962	6.95418	7.80652	8.48787	7.20083	7.59157	6.78283	9.43116	6.00636	4.23152	5.09725	16.1365	17.3582	15.8511	-1.23649	7.51605e-37	1.88182e-35	-1.05532	1.25211e-25	2.5775e-24	-1.01701	5.72147e-17	7.56333e-16	-1.69649	8.96458e-41	2.59215e-39	0.0220793	0.816932	0.877349	0.210294	0.0388463	0.120016	0.244525	0.0471837	0.115477	-0.426324	0.00123596	0.00466086	1.23506	5.87235e-42	7.6512e-41	Vsir	10	60346851	60372684
ENSMUSG00000080824	5.4034	3.17578	8.0394	3.99874	1.70479	1.24397	2.55679	3.63621	1.66543	1.89984	2.26408	3.88576	4.34408	1.9852	2.89439	4.44041	4.97635	3.83536	-1.2343	0.0162647	0.0475401	-1.06827	0.0254788	0.067893	-1.00616	0.0373423	0.0899903	-0.86077	0.0688185	0.14032	-0.304742	0.496934	0.615412	0.196786	0.740531	0.873621	0.251172	0.674209	0.803405	0.406705	0.487479	0.659149	0.903013	0.108275	0.172281	Gm9001	6	75782358	75782756
ENSMUSG00000067189	5.65439	4.493	13.2304	2.94998	2.27953	4.6574	3.45475	4.46592	2.37537	3.33872	7.26568	3.30085	5.37297	6.21905	2.28845	5.10177	10.055	3.17629	-1.23338	0.00786308	0.0253011	-1.17171	0.0107112	0.0321223	-0.72267	0.119888	0.231148	-0.771667	0.0993357	0.189495	-0.328471	0.501645	0.61988	0.0926236	0.852475	0.932704	0.537291	0.277352	0.451151	0.49662	0.323919	0.501312	0.875523	0.0983387	0.158789	Gm7335	17	37713552	37713924
ENSMUSG00000075271	1.88936	1.94435	1.39256	0.768851	0.776913	0.666952	0.678192	0.505436	0.729215	0.494743	0.614078	0.575982	0.203793	0.608204	0.49928	0.405602	0.222338	0.291864	-1.23126	2.91056e-06	1.80493e-05	-1.44528	1.97884e-07	1.36639e-06	-1.60917	1.37382e-08	1.01117e-07	-2.01841	2.88232e-09	1.8893e-08	-2.50778	7.9375e-13	4.22261e-12	-0.184396	0.582003	0.773694	-0.352726	0.30254	0.479155	-0.751986	0.0692875	0.155542	-1.2953	0.00325944	0.0071039	Ttc30a1	2	75978247	75981967
ENSMUSG00000074194	1.28865	0.582744	0.552796	0.39218	0.17317	0.463323	0.255158	0.21888	0.263157	0.349206	0.252528	0.216703	0.441265	0.268871	0.289747	0.11137	0.0561656	0	-1.23015	0.0116299	0.0356223	-1.70956	0.000497857	0.00210107	-1.54611	0.00170637	0.00605527	-1.29492	0.00687345	0.0188489	-3.9251	2.49066e-07	8.95948e-07	-0.449339	0.446386	0.669893	-0.289286	0.622976	0.766134	-0.0313681	0.956208	0.97751	-2.69782	0.00465636	0.00991838	Zfp791	8	85108553	85123095
ENSMUSG00000019944	0.95666	0.968897	0.893572	0.335084	0.354568	0.510643	0.539135	0.63686	0.52869	0.409989	0.402371	0.728108	2.00612	1.58326	1.77703	0.334848	0.272368	0.373791	-1.22935	8.65149e-06	4.98724e-05	-0.719288	0.00384499	0.013089	-0.839481	0.0038278	0.0124991	0.908734	4.61756e-06	2.16194e-05	-1.50737	9.0476e-07	3.097e-06	0.538719	0.0916878	0.231487	0.411959	0.252752	0.422134	2.17361	1.16379e-18	1.83025e-17	-0.304217	0.454524	0.562486	Rhobtb1	10	69151434	69291791
ENSMUSG00000074736	6.48892	6.52213	6.45171	2.8592	2.78473	2.61977	1.02458	1.13448	1.4614	1.64876	2.2438	2.0736	2.68297	2.68764	2.85408	6.66051	7.92721	6.99485	-1.22593	6.03099e-14	6.9334e-13	-2.42112	3.32615e-33	8.86673e-32	-1.67936	1.70182e-19	2.55606e-18	-1.262	6.86095e-14	6.49892e-13	0.164621	0.269528	0.379405	-1.16478	4.08706e-06	3.59164e-05	-0.42817	0.0628519	0.145039	-0.00167621	0.993591	0.996001	1.36666	3.40127e-14	1.63536e-13	Syndig1	2	149829211	150004392
ENSMUSG00000021301	0.25236	0.231233	0.302717	0.0937452	0.150674	0.0888022	0.354974	0.282006	0.301939	0.140235	0.177469	0.121212	0.0775267	0.11183	0.092401	0.120755	0.101498	0.19178	-1.22509	0.00034265	0.00152432	0.265397	0.313519	0.488518	-0.817876	0.0110317	0.0317298	-1.50077	1.75723e-05	7.60957e-05	-0.900812	0.0133676	0.0279408	1.51926	3.78449e-06	3.3433e-05	0.433623	0.287253	0.462632	-0.239608	0.596447	0.748149	0.299933	0.522457	0.627454	Hecw1	13	14226438	14523228
ENSMUSG00000029348	4.42973	3.92444	3.60584	1.70128	1.42771	1.96496	2.42353	2.23784	2.23712	2.56549	3.02138	2.31983	2.09367	1.56613	1.51511	3.33824	4.97904	4.07475	-1.22502	5.32424e-12	5.4377e-11	-0.787092	1.06765e-06	6.79133e-06	-0.574373	0.000670773	0.00259734	-1.22873	5.52869e-11	4.18652e-10	0.0678646	0.698826	0.788688	0.467408	0.0179299	0.0642541	0.676421	0.000795926	0.00345722	0.0300035	0.89573	0.945343	1.26825	1.02729e-09	3.88157e-09	Asphd2	5	112384354	112394866
ENSMUSG00000061536	4.45018	4.2886	3.73408	2.01403	1.37102	1.92649	2.64119	2.83648	2.37105	2.30067	1.71949	2.01957	1.15961	1.43318	0.828787	3.62467	2.98352	2.58965	-1.22379	6.53753e-15	7.96131e-14	-0.661791	8.59162e-07	5.52579e-06	-1.02251	1.13013e-11	1.08559e-10	-1.89089	3.97765e-25	6.82809e-24	-0.42963	0.00514883	0.011535	0.591463	0.000553888	0.00318586	0.226567	0.231254	0.396065	-0.631573	0.00600893	0.0193352	0.771148	5.68433e-05	0.000151159	Sec22c	9	121680045	121705490
ENSMUSG00000043639	0.745481	0.933089	0.770406	0.380826	0.342276	0.31981	0.292581	0.371951	0.489329	0.22328	0.516522	0.308929	0.28718	0.383298	0.236637	0.637832	0.771677	1.0978	-1.22276	9.17491e-06	5.26936e-05	-1.08145	0.000143572	0.000678754	-1.20123	0.000172368	0.00074505	-1.45959	1.14308e-06	5.76847e-06	0.0523183	0.847981	0.899143	0.17097	0.622576	0.8019	0.0473925	0.901913	0.94781	-0.200755	0.588514	0.742734	1.25162	0.00012262	0.00031494	Rbm20	19	53677306	53867080
ENSMUSG00000041073	3.09456	3.81013	2.9759	1.43953	1.34411	1.43313	1.00975	1.31811	1.19988	1.02934	1.32522	1.3889	0.963283	0.589838	0.841646	0.268272	0.383331	0.403637	-1.22184	2.16564e-12	2.28004e-11	-1.48059	1.5356e-15	1.99679e-14	-1.3742	5.60833e-13	5.86729e-12	-2.06284	4.45776e-22	6.61441e-21	-3.19985	2.41323e-37	4.99893e-36	-0.229988	0.287528	0.514182	-0.127815	0.56042	0.718647	-0.808176	0.00134762	0.00503033	-2.0051	7.15871e-11	2.90857e-10	Nacad	11	6597823	6606053
ENSMUSG00000018861	1.43646	1.48585	1.72354	0.490175	0.808043	0.685438	0.631452	0.593652	0.572308	0.849035	0.606007	0.650044	0.598405	0.423429	0.554723	1.09911	0.786238	0.879629	-1.22005	0.000114	0.000552036	-1.36215	1.31562e-05	7.29665e-05	-1.11904	0.000344697	0.00141138	-1.57536	1.96124e-06	9.61596e-06	-0.738147	0.0194932	0.0394087	-0.112995	0.778671	0.896493	0.126373	0.75043	0.85644	-0.322207	0.450806	0.626902	0.458983	0.261382	0.358392	Fdxr	11	115268024	115277050
ENSMUSG00000084128	0.529162	0.828809	0.534431	0.253536	0.3004	0.257322	0.222688	0.160958	0.229669	0.124759	0.146929	0.0840564	0.0998439	0.0782187	0.20825	0.574547	0.800631	0.398103	-1.21716	0.00218724	0.00813094	-1.6224	0.000133113	0.000633104	-2.40053	6.37242e-07	3.90303e-06	-2.30219	3.00123e-06	1.43708e-05	-0.0864936	0.826028	0.883906	-0.376725	0.464893	0.685025	-1.15657	0.0495931	0.120208	-1.05536	0.0818443	0.177681	1.10692	0.0162461	0.031696	Esrp2	8	106130319	106136974
ENSMUSG00000042724	0.404998	0.554054	0.685643	0.307619	0.153668	0.241781	0.436673	0.254927	0.309624	0.449529	0.360144	0.471304	0.605712	0.680625	0.638064	0.344663	0.196246	0.100369	-1.21549	0.00160168	0.00612591	-0.70809	0.0476913	0.114352	-0.333304	0.318184	0.484903	0.207271	0.492195	0.643723	-1.36372	0.00317559	0.00733603	0.537045	0.219656	0.430059	0.906637	0.0250176	0.0688615	1.45632	6.2492e-05	0.000297786	-0.16783	0.771584	0.835854	Map3k9	12	81721010	81781175
ENSMUSG00000097467	2.20847	1.71206	2.26078	0.984165	0.791403	0.866222	0.702782	0.773672	1.06306	0.401601	0.579616	0.497389	0.756235	0.715867	0.569588	2.46216	2.21388	1.55073	-1.21392	5.08803e-05	0.000260153	-1.27583	4.07682e-05	0.0002103	-2.03573	3.57229e-09	2.79633e-08	-1.61832	5.66681e-07	2.97925e-06	0.0228181	0.936465	0.959319	-0.0309968	0.935166	0.97055	-0.795791	0.0632789	0.145735	-0.368827	0.358782	0.538024	1.21293	0.000410259	0.000999971	Gm26737	9	44112923	44121960
ENSMUSG00000002346	1.7822	1.72473	2.14814	0.871687	0.813016	0.734667	0.788017	0.627327	0.812719	0.975266	0.638096	0.844174	1.39117	1.29273	1.28124	0.645687	0.671495	0.78213	-1.21254	1.42955e-09	1.21165e-08	-1.33615	1.53476e-10	1.39202e-09	-1.17646	5.43019e-08	3.74024e-07	-0.530452	0.00427806	0.0122936	-1.40921	2.84602e-10	1.276e-09	-0.0930713	0.711304	0.855426	0.0616711	0.810547	0.89528	0.716376	0.001075	0.00409747	-0.220896	0.429127	0.537506	Slc25a42	8	70184340	70212305
ENSMUSG00000074863	1.56987	1.3559	1.81268	0.712197	0.761293	0.552164	0.451782	0.565175	0.537628	0.779762	0.885653	0.929721	0.595994	0.769024	0.869356	0.732643	0.455159	0.399391	-1.21175	4.70561e-08	3.52396e-07	-1.59979	4.18013e-12	4.29123e-11	-0.839946	7.25016e-05	0.000333492	-1.10134	1.18093e-06	5.9465e-06	-1.57436	5.84071e-09	2.38083e-08	-0.35726	0.208452	0.415315	0.396829	0.11953	0.24044	0.145293	0.597415	0.748967	-0.381798	0.258034	0.354597	Platr25	13	62671784	62760709
ENSMUSG00000048200	2.25526	2.307	1.89257	0.836007	1.04591	0.897875	1.28209	1.20534	0.961662	0.626863	0.134578	0.494941	0.489918	0.839257	0.599485	0.783444	1.47664	0.607237	-1.20788	5.51337e-06	3.28258e-05	-0.897872	0.000484583	0.00205032	-2.33447	6.78381e-10	5.64922e-09	-1.7679	5.2569e-09	3.3593e-08	-1.15753	0.000623293	0.00159408	0.339106	0.283679	0.509864	-1.10349	0.0188722	0.0544952	-0.524524	0.165849	0.308059	0.0256382	0.950539	0.966421	Cracr2b	7	141461094	141466613
ENSMUSG00000027387	1.5873	1.38432	1.45861	0.643674	0.907506	0.343835	0.760424	0.727938	1.12525	0.633473	0.588981	0.758138	0.66706	1.11484	1.02031	0.929338	0.577357	0.729529	-1.20758	0.00525516	0.0177583	-0.754946	0.0516044	0.121866	-1.13206	0.00561217	0.017534	-0.680846	0.080387	0.159559	-0.978064	0.0244104	0.0482942	0.483975	0.343791	0.574828	0.100363	0.853255	0.919962	0.562855	0.273076	0.443006	0.211331	0.718167	0.794213	Zc3h8	2	128926268	128944077
ENSMUSG00000003644	5.87784	5.96139	5.95718	2.46789	2.76898	2.41878	2.34543	2.68801	2.7961	1.66581	1.59742	1.83131	2.21342	2.49805	2.77118	2.88183	2.51291	2.22594	-1.20741	3.18815e-19	4.73984e-18	-1.17813	8.19826e-18	1.21069e-16	-1.77767	1.15612e-32	2.83853e-31	-1.26889	1.63626e-18	2.02012e-17	-1.21402	1.54683e-15	9.75029e-15	0.0590278	0.724984	0.864465	-0.545448	0.00314784	0.0116782	-0.0271604	0.877574	0.934556	-0.0289515	0.878679	0.915968	Rps6ka1	4	133847290	133887797
ENSMUSG00000054517	0.916181	0.931038	1.06534	0.533058	0.298693	0.421847	0.383323	0.210081	0.451816	0.386555	0.659385	0.286796	1.12326	1.19254	1.27171	0.0669244	0.037501	0.0755198	-1.20521	2.19231e-05	0.000118824	-1.47214	1.58501e-06	9.8969e-06	-1.10862	0.000400665	0.0016206	0.282441	0.191475	0.320331	-3.99806	2.34311e-18	1.74903e-17	-0.235939	0.550315	0.750702	0.124471	0.750525	0.856492	1.52105	3.78788e-08	2.78437e-07	-2.81691	1.45156e-06	4.42407e-06	Trim65	11	116121846	116131128
ENSMUSG00000034758	1.13833	0.953052	1.47026	0.427595	0.660826	0.442017	0.730275	0.887464	0.502111	0.38575	0.567874	0.502079	0.841948	0.476371	0.617886	1.10499	1.50032	1.32684	-1.20505	0.000618226	0.00259973	-0.73834	0.0284301	0.0742408	-1.26143	0.000411436	0.00166148	-0.894054	0.0102831	0.0270411	0.164964	0.592482	0.701733	0.496599	0.223645	0.434563	-0.0309963	0.943781	0.969587	0.345255	0.416461	0.59464	1.34444	0.000332853	0.000818379	Tle6	10	81590904	81601073
ENSMUSG00000031714	15.2263	13.9227	15.4982	6.91775	6.83735	5.49379	8.57898	7.04202	7.15896	11.3362	11.2406	10.3458	4.59371	4.67588	4.20898	7.95386	8.82343	9.56795	-1.2025	1.15264e-31	2.59247e-30	-0.963508	1.21044e-21	2.17371e-20	-0.414887	5.05629e-06	2.7682e-05	-1.74806	2.65373e-64	1.27654e-62	-0.743558	4.27648e-14	2.45819e-13	0.268976	0.0244413	0.0827502	0.81267	8.00202e-14	1.58026e-12	-0.510644	6.36316e-05	0.000302998	0.434911	0.000363701	0.000891358	Gab1	8	80764438	80880519
ENSMUSG00000040430	6.08187	5.82344	6.63517	2.57113	2.86336	2.57106	3.43496	2.91756	3.40864	5.00345	3.71299	4.08971	4.57931	4.63784	4.30578	3.30479	4.00396	3.89722	-1.20152	9.07879e-26	1.71763e-24	-0.918254	2.8616e-15	3.65588e-14	-0.50946	5.20984e-05	0.000244979	-0.474768	1.59724e-05	6.93979e-05	-0.708315	4.21335e-09	1.73644e-08	0.313199	0.017946	0.0642983	0.717409	2.20038e-07	1.93176e-06	0.761245	7.26464e-10	6.33486e-09	0.468964	0.000921433	0.00215494	Pitpnc1	11	107207892	107470699
ENSMUSG00000030411	1.36038	1.45007	1.62691	0.598013	0.826024	0.489112	0.519481	0.673935	0.661439	0.8537	0.571253	0.83336	0.866955	1.0137	0.911626	0.493791	0.58633	0.595538	-1.20123	9.89312e-09	7.82202e-08	-1.25151	1.70084e-10	1.54124e-09	-0.947773	3.07537e-06	1.73558e-05	-0.688453	0.000141291	0.000534758	-1.38524	5.36978e-11	2.5118e-10	-0.0201173	0.938075	0.971934	0.278208	0.287122	0.462507	0.547843	0.0215004	0.0583986	-0.208365	0.468418	0.576042	Nova2	7	18925888	18965319
ENSMUSG00000038765	1.60391	2.11078	1.86072	0.958292	0.813093	0.635688	0.924217	1.01304	0.862408	1.08734	0.816689	0.775584	0.266387	0.521725	0.452726	0.645436	0.565108	0.566481	-1.20014	2.14908e-07	1.50682e-06	-0.988055	4.87854e-06	2.86545e-05	-1.0372	7.07922e-06	3.79351e-05	-2.19049	2.17034e-15	2.24531e-14	-1.64017	1.3905e-10	6.36297e-10	0.241687	0.367486	0.598597	0.189049	0.504092	0.673623	-0.954379	0.00613259	0.0196884	-0.461222	0.160526	0.240621	Lmx1b	2	33560965	33640511
ENSMUSG00000045838	7.78692	8.25376	8.3127	3.62637	3.98533	2.90807	3.21324	2.91219	3.62682	3.51225	2.81319	2.14692	2.77684	2.04813	2.25893	4.66846	4.80107	3.55335	-1.1998	2.42817e-21	3.92287e-20	-1.31391	4.23739e-27	9.22392e-26	-1.50297	9.72328e-23	1.68332e-21	-1.80061	1.40634e-38	3.79331e-37	-0.891313	3.68772e-11	1.74455e-10	-0.0839437	0.593073	0.780982	-0.276574	0.136816	0.267609	-0.566011	0.00133396	0.00498965	0.285832	0.0915595	0.149221	Ccdc9b	2	118754158	118762661
ENSMUSG00000021684	3.13308	2.87845	2.61899	1.17914	1.26308	1.29806	2.14624	2.0931	1.88385	2.4038	2.39529	2.28817	1.40964	1.15485	1.23842	2.79041	2.69253	2.77094	-1.19867	2.32613e-13	2.57847e-12	-0.488442	0.00121588	0.00468286	-0.260472	0.0787625	0.165726	-1.20186	3.03096e-12	2.53617e-11	-0.0507038	0.736989	0.818218	0.739709	2.52785e-05	0.00019278	0.963652	1.41813e-08	1.50707e-07	0.030781	0.880272	0.936067	1.12459	2.17164e-10	8.57607e-10	Pde8b	13	95024454	95250336
ENSMUSG00000026489	1.03602	1.5754	1.01627	0.415773	0.59972	0.562643	0.740517	0.893385	0.983434	2.03569	2.56008	2.43812	0.961938	0.876518	0.825314	1.00419	1.12539	0.848705	-1.19779	2.19172e-05	0.000118824	-0.46774	0.0668543	0.150873	0.975512	4.74971e-06	2.61253e-05	-0.469933	0.0662467	0.136137	-0.276172	0.306697	0.421109	0.759154	0.00863177	0.0349454	2.20101	4.21938e-22	1.62956e-20	0.762832	0.00839237	0.0260093	0.898504	0.00369314	0.00797852	Coq8a	1	180165238	180199602
ENSMUSG00000026627	12.0406	10.6647	11.2937	4.87463	5.09805	4.7513	6.38287	5.5027	6.87882	7.4492	6.62466	8.14151	5.47441	6.37323	6.21494	12.6506	14.4394	13.1874	-1.19721	6.6269e-19	9.72299e-18	-0.850445	5.84797e-10	5.05507e-09	-0.587101	1.5151e-05	7.74269e-05	-0.931987	1.52118e-11	1.21213e-10	0.260573	0.0334876	0.0641986	0.376764	0.0183936	0.0657331	0.635248	4.50049e-05	0.000256427	0.299852	0.0642542	0.146312	1.43382	3.92793e-24	2.86666e-23	Tmem206	1	191325912	191350914
ENSMUSG00000072763	0.67336	0.709599	0.98965	0.230542	0.356291	0.445686	0.369629	0.579007	0.348066	0.421364	0.588492	0.586898	0.729554	0.846725	0.64624	0.117844	0.198101	0.295509	-1.19617	0.00348071	0.0122989	-0.862435	0.0274499	0.0720921	-0.541459	0.145613	0.268511	-0.113475	0.741134	0.838092	-1.91678	0.000118643	0.000331409	0.362104	0.455421	0.677283	0.679134	0.137884	0.269245	1.11727	0.00808336	0.0251893	-0.753889	0.242733	0.336984	5430403G16Rik	5	109674545	109691041
ENSMUSG00000020605	7.59821	7.8104	6.89974	3.20506	3.24557	3.2426	5.96981	5.04437	6.35973	8.18308	7.34113	8.69812	2.72269	1.88343	3.24268	1.59461	1.19342	1.87336	-1.19458	4.64055e-17	6.25263e-16	-0.354648	0.0096748	0.0294444	0.143464	0.26555	0.424629	-1.52335	1.03273e-16	1.14866e-15	-2.24219	2.78699e-31	4.22598e-30	0.869387	3.03038e-08	3.66891e-07	1.36324	3.13862e-21	1.14369e-19	-0.295868	0.166892	0.309504	-1.07163	7.3976e-06	2.13473e-05	Hs1bp3	12	8313432	8343824
ENSMUSG00000079481	2.08741	2.12189	2.18335	0.856804	0.876077	1.0504	0.84251	0.627627	0.721922	0.871972	0.855769	1.06254	1.09276	1.39843	0.87082	0.855467	0.878465	0.751304	-1.19297	4.69092e-23	8.11937e-22	-1.53709	2.36183e-31	5.98046e-30	-1.16841	7.36327e-20	1.12627e-18	-0.949419	2.68374e-10	1.92604e-09	-1.35042	2.30651e-25	2.50991e-24	-0.315052	0.05191	0.15066	0.0489215	0.751871	0.857242	0.277932	0.110602	0.225827	-0.181646	0.270958	0.36916	Nhsl2	X	101849385	102092055
ENSMUSG00000090093	1.64708	1.00552	1.65719	0.580033	0.752543	0.532975	0.356413	0.671426	0.410831	0.634267	0.560234	0.373921	1.37475	2.29759	2.01943	0.743054	0.452263	0.539716	-1.1929	0.000752795	0.00310401	-1.57309	4.57344e-05	0.000234505	-1.43777	0.000145509	0.000637092	0.384967	0.200075	0.331163	-1.30228	0.000954116	0.00237485	-0.349014	0.449613	0.67275	-0.217335	0.629398	0.771055	1.61189	1.8534e-06	1.11165e-05	-0.130473	0.786688	0.847799	Gm14399	2	175129493	175142012
ENSMUSG00000005951	1.97837	2.06773	2.05003	0.90313	0.835546	0.914539	0.827423	0.918086	0.909015	0.943235	1.21054	1.16102	0.961729	0.720258	1.00927	2.00046	1.92163	1.6703	-1.19197	3.23257e-06	1.99118e-05	-1.19295	3.49745e-06	2.09485e-05	-0.852768	0.000753115	0.00288701	-1.19638	8.09098e-06	3.66053e-05	-0.112747	0.637288	0.739603	0.028437	0.9293	0.967402	0.364161	0.241372	0.408018	0.0287303	0.931307	0.964888	1.05572	0.000359368	0.000881245	Shpk	11	73199460	73224511
ENSMUSG00000010154	1.66188	2.00305	1.57289	0.745253	0.6775	0.865144	0.427829	0.899152	0.485365	0.81973	0.613959	0.74487	0.733713	0.247952	0.580131	0.339861	0.417505	0.649019	-1.19096	0.000105627	0.00051384	-1.52515	1.2846e-05	7.13665e-05	-1.24287	8.71536e-05	0.00039565	-1.7608	2.89887e-06	1.39222e-05	-1.86876	1.10868e-06	3.76835e-06	-0.30689	0.475077	0.692246	-0.0274523	0.943736	0.969587	-0.539266	0.24665	0.413485	-0.706732	0.147882	0.224479	Spire2	8	123332713	123369515
ENSMUSG00000107134	1.001	1.14805	1.38606	0.498986	0.514105	0.526405	0.911109	0.628848	1.3123	0.300983	0.513047	0.360215	1.15684	0.960074	0.396638	0.460756	0.403413	0.519933	-1.19002	0.000200606	0.000932607	-0.302715	0.337631	0.515128	-1.56556	1.11467e-05	5.80788e-05	-0.514733	0.152823	0.268222	-1.33473	0.000198403	0.000539333	0.917319	0.012753	0.0485735	-0.349687	0.420346	0.597988	0.710564	0.0886971	0.189471	-0.16936	0.706069	0.784684	Gm42528	5	39606927	39610344
ENSMUSG00000031431	6.44565	6.00748	6.32075	2.80092	2.96414	2.40112	4.79906	5.08756	4.37546	4.31566	2.9991	3.91823	1.79678	1.29031	1.66562	2.0558	2.37593	2.31984	-1.18957	8.71921e-19	1.26911e-17	-0.389146	0.00127103	0.00487715	-0.715739	1.00844e-06	6.0485e-06	-1.99889	4.04006e-36	1.02609e-34	-1.45748	3.54321e-23	3.42628e-22	0.830035	1.20752e-08	1.53295e-07	0.499264	0.00375931	0.0136929	-0.77492	8.87475e-05	0.000412693	-0.291703	0.121481	0.190213	Tsc22d3	X	140539528	140600659
ENSMUSG00000004462	3.26237	2.86286	3.00123	1.39545	1.5521	1.0193	1.59399	1.47134	1.89933	1.74788	1.99875	1.7152	1.62363	1.88349	2.05506	1.57925	1.3433	1.36591	-1.18911	5.19887e-13	5.64777e-12	-0.871504	6.49071e-09	5.12699e-08	-0.716281	8.61216e-07	5.20301e-06	-0.733076	9.45023e-07	4.82024e-06	-1.07763	1.37939e-11	6.75065e-11	0.348004	0.0733925	0.196198	0.498448	0.00844165	0.0274886	0.490648	0.0111617	0.0333221	0.0899176	0.674379	0.760314	Tbccd1	16	22813214	22857669
ENSMUSG00000037847	1.68139	1.89407	1.34254	0.526323	0.864243	0.760469	0.70627	0.546186	1.04295	0.857908	0.762536	0.967905	0.906803	0.997941	1.23089	0.804303	1.03879	0.678858	-1.18891	4.67859e-05	0.000241054	-1.09532	0.0002701	0.00120767	-0.901253	0.00115026	0.00424956	-0.670039	0.0132848	0.0339928	-0.953359	0.00188998	0.00451413	0.122455	0.740251	0.873576	0.312166	0.360152	0.53842	0.55291	0.0959867	0.20187	0.211778	0.582059	0.680207	Nmrk1	19	18631950	18652194
ENSMUSG00000040852	8.31738	7.49717	8.19865	3.81909	3.48205	3.18956	6.80709	5.60293	6.51384	5.93664	5.39418	6.29773	5.90737	5.82543	6.46054	5.16493	5.51065	6.12221	-1.18359	1.70967e-29	3.59997e-28	-0.33634	0.00100257	0.0039391	-0.419821	3.945e-05	0.000189203	-0.419099	2.99952e-05	0.000125644	-0.498281	1.8295e-06	6.1033e-06	0.877198	2.20057e-14	5.20056e-13	0.788892	9.41588e-12	1.50464e-10	0.798742	3.0974e-12	3.20178e-11	0.661526	9.28241e-08	3.08741e-07	Plekhh2	17	84511895	84622142
ENSMUSG00000103839	1.60815	0.685671	0.507983	0.587298	0.302546	0.331149	0.409398	0.307292	0.232227	0.536705	0.344402	0.191234	0.516253	0.841231	0.784852	0.300203	0.294382	0.26348	-1.18335	0.0166671	0.0485822	-1.55335	0.00224709	0.00814513	-1.37003	0.00922623	0.027187	-0.406428	0.36751	0.526027	-1.69513	0.00188929	0.00451299	-0.339424	0.546036	0.748305	-0.160231	0.781711	0.8771	0.810785	0.0875396	0.187422	-0.532951	0.394057	0.501885	Gm37607	1	58383512	58386134
ENSMUSG00000044026	2.7681	2.16683	1.91939	0.982733	1.20848	0.804363	1.1447	0.727614	1.08486	0.795566	0.704236	0.98532	1.04554	1.10842	0.867958	3.28947	2.38352	2.88708	-1.18212	2.16136e-06	1.3592e-05	-1.20616	2.46794e-06	1.50661e-05	-1.43443	3.64057e-08	2.55698e-07	-1.20357	1.33032e-06	6.65382e-06	0.332553	0.131004	0.210767	0.00643351	0.983331	0.992765	-0.227662	0.469979	0.644371	0.0141955	0.962411	0.980493	1.49218	6.54299e-09	2.34916e-08	Slc35g1	19	38395980	38405607
ENSMUSG00000029603	3.10382	4.34349	2.67817	1.51376	1.5166	1.41275	1.45693	1.23376	0.851126	1.98293	1.48225	1.8171	1.2642	0.504587	1.24814	2.80159	2.36526	2.60406	-1.18173	5.70234e-10	4.96489e-09	-1.50927	3.98375e-12	4.09912e-11	-0.916552	3.56179e-06	1.99598e-05	-1.76374	3.13156e-11	2.42949e-10	-0.372358	0.0513458	0.0941341	-0.299485	0.185143	0.383761	0.289798	0.136393	0.266964	-0.549689	0.0527841	0.124552	0.786473	2.4701e-05	6.81297e-05	Dtx1	5	120680202	120711927
ENSMUSG00000054619	13.6723	16.1454	14.434	6.19076	5.89778	7.33998	8.93842	9.58741	9.17593	13.8754	13.4333	13.6538	9.93552	8.30685	8.43628	18.7881	17.7472	20.9824	-1.18162	3.09734e-21	4.97999e-20	-0.669743	2.65838e-09	2.17936e-08	-0.087822	0.419203	0.589193	-0.750554	2.2431e-09	1.4857e-08	0.392225	0.000444902	0.00116204	0.541303	3.20896e-05	0.000240139	1.11954	2.71072e-20	9.20375e-19	0.465	0.00114926	0.00435544	1.55055	9.84771e-35	1.06212e-33	Mettl7a1	15	100304140	100328662
ENSMUSG00000037709	0.691541	0.544745	0.549633	0.256625	0.339943	0.183088	0.230002	0.225068	0.247754	0.242249	0.440087	0.347268	3.72789	4.38407	3.50834	0.431008	0.393774	0.422925	-1.18143	2.33729e-05	0.000126104	-1.33832	5.00703e-07	3.29784e-06	-0.768048	0.00504819	0.0159406	2.68264	4.53385e-70	2.4208e-68	-0.502877	0.0493725	0.0908764	-0.126211	0.714858	0.857385	0.439316	0.200376	0.355953	3.89475	3.62211e-97	6.41858e-95	0.656428	0.0492959	0.086814	Fam13a	6	58932090	59024549
ENSMUSG00000054499	1.35567	1.31217	1.15515	0.487529	0.710803	0.477175	1.42737	1.68006	1.79617	2.39901	2.13232	2.66086	2.50858	1.80679	2.65287	0.186512	0.258206	0.255862	-1.18007	1.47078e-06	9.453e-06	0.364836	0.0535688	0.125842	0.936625	1.18145e-07	7.8089e-07	0.8472	1.28906e-05	5.68598e-05	-2.42422	2.44189e-15	1.52075e-14	1.57451	1.98051e-11	3.49188e-10	2.14155	3.98551e-23	1.67276e-21	2.06127	9.95389e-19	1.56914e-17	-1.2697	0.00167028	0.00379602	Dedd2	7	25199915	25220615
ENSMUSG00000053226	1.62738	1.47089	2.08739	0.972526	0.894637	0.391687	0.711833	0.915938	0.59431	0.273461	1.10707	0.892436	0.64971	0.714371	0.792478	1.15994	0.696396	0.966104	-1.17827	0.00442631	0.0152284	-1.21287	0.00211353	0.00772621	-1.15779	0.0111772	0.0320787	-1.28175	0.00122926	0.00393909	-0.865199	0.0352875	0.0672616	-0.00354281	0.994509	0.998208	0.0476089	0.93417	0.964344	-0.0680035	0.896228	0.945436	0.293341	0.589133	0.685976	Dand5	8	84815405	84822823
ENSMUSG00000087497	3.85768	4.09913	3.595	1.50946	1.93059	1.64353	2.03189	1.77931	1.30974	1.17819	0.703831	0.905972	2.92093	1.65934	1.71013	3.47652	5.16585	3.73622	-1.17653	0.000174204	0.000817038	-1.16664	0.000266196	0.00119237	-2.02912	3.1564e-08	2.22947e-07	-0.897431	0.00614846	0.0170761	0.11484	0.693558	0.784838	0.038776	0.92252	0.965439	-0.827395	0.0725111	0.162674	0.313225	0.435538	0.613186	1.26726	0.000381135	0.00093174	2810001G20Rik	11	64079484	64083259
ENSMUSG00000005949	5.9847	5.47255	6.21417	2.66081	2.84173	2.25046	6.36521	6.10085	5.96052	8.49463	9.08898	9.18467	4.776	4.65506	5.19734	2.8833	2.16324	2.32921	-1.17645	2.86442e-14	3.35628e-13	0.0683301	0.590974	0.742629	0.625571	2.62572e-07	1.66917e-06	-0.290657	0.0364467	0.0819934	-1.24991	3.98001e-13	2.15447e-12	1.27403	3.42484e-17	1.0457e-15	1.82638	5.72176e-38	6.15195e-36	0.91995	3.21018e-08	2.37379e-07	-0.0950915	0.660367	0.748218	Ctns	11	73183596	73199042
ENSMUSG00000023990	1.97594	2.48035	1.87161	0.980197	0.939904	0.864599	1.22179	1.3365	1.02566	0.983765	1.17171	0.884824	1.137	0.73854	0.832575	0.45143	0.486458	0.278651	-1.17632	3.14237e-09	2.57242e-08	-0.81481	2.87259e-05	0.00015237	-1.03725	4.72598e-07	2.93422e-06	-1.24526	1.68788e-08	1.03065e-07	-2.37667	6.0228e-19	4.63732e-18	0.390426	0.0797148	0.208927	0.164486	0.485276	0.657325	-0.0351059	0.890405	0.942098	-1.22172	0.000179002	0.000453271	Tfeb	17	47737030	47792419
ENSMUSG00000040734	5.631	5.87498	5.46351	2.7936	2.39068	2.27239	4.00758	4.80097	5.66971	4.64231	3.31751	3.60604	4.74923	4.16016	6.03261	2.03923	2.23434	2.24634	-1.17595	6.33006e-15	7.71799e-14	-0.223019	0.129459	0.254069	-0.530413	0.000657737	0.00255231	-0.201982	0.192053	0.320974	-1.3639	8.21008e-17	5.60171e-16	0.982691	1.41186e-08	1.7802e-07	0.671004	0.000263299	0.00128752	1.00799	2.35895e-08	1.76738e-07	-0.211516	0.311985	0.41505	Ppp1r13l	7	19359749	19378533
ENSMUSG00000047757	1.30409	0.890679	0.59557	0.534864	0.437056	0.249587	0.683982	0.28822	0.538349	0.363026	0.35628	0.504465	0.72632	0.189669	0.353483	0.483951	0.221876	0.479912	-1.17593	0.00616085	0.0204414	-0.878978	0.0383485	0.0954713	-1.15973	0.00609862	0.0188687	-1.15301	0.0158802	0.039838	-1.22452	0.00972472	0.020807	0.327737	0.510845	0.720492	0.0409489	0.934984	0.964898	0.0577723	0.918324	0.958229	-0.0674382	0.90688	0.935886	Fancb	X	164980592	164997272
ENSMUSG00000052040	5.85625	6.08435	5.57648	2.64457	2.6419	2.42208	7.51454	7.39918	6.94126	8.59883	8.86947	9.00992	3.22216	2.89239	3.05362	2.09989	2.60723	2.50396	-1.17489	1.5039e-27	3.01829e-26	0.325515	0.000368258	0.00159971	0.620305	1.08195e-11	1.04231e-10	-0.954011	1.62082e-17	1.88923e-16	-1.26331	3.50057e-24	3.5907e-23	1.52975	1.36912e-51	3.2726e-49	1.8203	7.63751e-75	2.77146e-72	0.255196	0.0470927	0.113181	-0.112345	0.449026	0.557186	Klf13	7	63886351	63938915
ENSMUSG00000020364	0.976882	0.567976	0.697157	0.382241	0.328186	0.273001	0.671468	0.460444	0.487327	0.689669	0.479951	0.53859	0.777732	1.03513	1.15121	0.0759835	0.204371	0.0457293	-1.17346	0.00161004	0.00615344	-0.460016	0.17938	0.325366	-0.366556	0.283697	0.446459	0.386567	0.208061	0.341351	-2.76667	3.86065e-07	1.36522e-06	0.74368	0.0611054	0.170573	0.832049	0.034526	0.0896235	1.59337	4.57924e-06	2.61688e-05	-1.61463	0.0177754	0.0344694	Zfp354a	11	51059257	51072799
ENSMUSG00000021767	2.26739	2.14264	2.15277	0.889378	1.07803	0.925522	1.3179	1.36366	1.56655	1.80849	1.65488	1.73177	0.833758	0.796923	0.814674	0.986669	0.980103	1.09726	-1.17244	7.72203e-23	1.32745e-21	-0.620814	4.44142e-08	3.26356e-07	-0.312424	0.00368332	0.0120747	-1.44376	5.4403e-32	1.21733e-30	-1.08249	1.66172e-18	1.24961e-17	0.581363	1.82612e-05	0.000143586	0.885216	4.61951e-12	7.73679e-11	-0.236854	0.116748	0.235958	0.0661507	0.669876	0.756352	Kat6b	14	21481434	21672478
ENSMUSG00000036611	2.07595	1.82442	1.44602	0.82479	0.753214	0.782146	0.512229	0.329551	0.811296	0.534996	0.525055	0.388421	1.08884	1.00241	1.14622	0.626011	0.695305	0.5214	-1.17137	4.04573e-05	0.000210223	-1.68898	7.49001e-07	4.85372e-06	-1.8664	9.32074e-09	6.98915e-08	-0.743433	0.00663405	0.0182813	-1.52676	3.92146e-06	1.26882e-05	-0.487567	0.233721	0.447235	-0.668451	0.0880734	0.189507	0.46206	0.153011	0.289745	-0.378054	0.353375	0.459692	Eepd1	9	25481547	25604110
ENSMUSG00000072915	1.71432	1.44896	1.6045	0.695634	0.895889	0.504302	0.53341	0.764351	0.625149	0.647934	0.815865	0.792785	0.758241	1.2519	0.974978	0	0.0124531	0.0891664	-1.17131	6.25384e-06	3.69721e-05	-1.3024	2.83842e-07	1.9275e-06	-1.0516	1.82426e-05	9.2141e-05	-0.696673	0.00482783	0.0136944	-5.40156	1.07101e-20	9.02003e-20	-0.10051	0.761129	0.886987	0.144978	0.649429	0.785321	0.510869	0.105454	0.217924	-4.2758	1.49851e-09	5.6086e-09	Gm12258	11	58847158	58861956
ENSMUSG00000043165	1.52804	1.67729	0.832202	0.556667	0.605396	0.627755	0.362176	0.362462	0.373529	0.57828	0.567535	0.692083	1.76593	1.39935	1.83459	1.18034	0.775078	1.41518	-1.17031	0.00662629	0.0217739	-1.87471	8.15714e-05	0.000402443	-1.1117	0.0109254	0.0314466	0.284792	0.425807	0.581436	-0.250356	0.560235	0.673739	-0.676352	0.228217	0.440227	0.0831592	0.868741	0.929754	1.49053	0.000163731	0.000727948	0.898129	0.0679438	0.115084	Lor	3	92080271	92083142
ENSMUSG00000018405	3.0396	3.12123	2.78753	1.38119	1.46256	1.10328	1.53514	2.4919	1.62188	2.22774	1.46374	1.65358	1.64309	1.34146	2.04837	1.30415	1.03848	0.929462	-1.16967	1.60101e-07	1.14042e-06	-0.657278	0.0039441	0.013394	-0.721677	0.00135677	0.00492231	-0.847334	0.000193507	0.000715525	-1.44601	1.41699e-08	5.61568e-08	0.542052	0.0496697	0.145802	0.473736	0.0839281	0.182141	0.356235	0.20245	0.357984	-0.296418	0.363685	0.470411	Mrm1	11	84813061	84819515
ENSMUSG00000030030	2.59561	3.42315	2.97742	1.23857	1.40371	1.34087	1.4505	0.991957	1.4461	1.90155	1.00488	1.08817	1.41449	0.713277	1.03995	1.65452	2.60749	2.60049	-1.16892	3.62174e-06	2.218e-05	-1.20484	5.12316e-06	2.9993e-05	-1.15288	6.49755e-05	0.000301062	-1.52418	2.09047e-07	1.15244e-06	-0.371481	0.159863	0.248696	-0.00686078	0.982737	0.992576	0.0410842	0.903714	0.948196	-0.322369	0.361641	0.540699	0.772592	0.0139276	0.0274275	1700003E16Rik	6	83156404	83162945
ENSMUSG00000047635	4.64934	3.01621	4.20837	1.45538	1.95327	1.8356	1.85018	1.68331	1.8889	2.09193	1.97908	2.76175	2.43207	2.85549	2.46425	1.713	2.28451	1.89005	-1.16891	1.01016e-07	7.33571e-07	-1.12219	1.85298e-07	1.28398e-06	-0.76679	0.000495605	0.001975	-0.633449	0.00224488	0.00682885	-0.992297	1.83528e-05	5.55387e-05	0.0770398	0.748801	0.879594	0.427516	0.0778011	0.171825	0.570154	0.0124192	0.0365596	0.151884	0.570327	0.669959	2810006K23Rik	5	124328089	124341844
ENSMUSG00000021902	1.31275	1.17582	1.16743	0.45813	0.600741	0.563602	0.772263	0.66101	0.660233	0.789021	1.05595	0.664505	0.768811	0.845889	0.617665	0.732691	0.626282	0.980943	-1.16446	4.24986e-06	2.56752e-05	-0.797031	0.000839188	0.00335539	-0.521353	0.0370228	0.0893694	-0.733975	0.00278065	0.00830139	-0.624986	0.0195508	0.0395177	0.396804	0.179459	0.375997	0.669114	0.026358	0.0719148	0.465539	0.123767	0.246761	0.515104	0.122281	0.19127	Phf7	14	31237689	31251317
ENSMUSG00000038949	2.02098	2.12244	2.15581	1.14891	0.908585	0.728354	1.27883	1.16459	1.32517	1.03902	0.68381	0.839022	1.03329	1.04739	1.21292	1.68141	1.96736	2.14533	-1.16406	1.46163e-11	1.44796e-10	-0.734492	4.62752e-07	3.05708e-06	-1.27443	4.70773e-13	4.94585e-12	-0.954108	8.81873e-10	6.05421e-09	-0.102843	0.493144	0.612299	0.459591	0.0187493	0.0668187	-0.0843978	0.712559	0.8298	0.244273	0.240186	0.405906	1.03717	2.12363e-07	6.87548e-07	Cnst	1	179546370	179627478
ENSMUSG00000019718	7.47029	5.6606	6.50257	3.0394	2.81411	2.84857	3.34702	2.94851	3.0592	2.12216	2.73729	3.71069	1.51639	1.9852	1.55563	5.58463	5.78516	5.45426	-1.16292	3.50339e-12	3.62961e-11	-1.06158	2.6361e-10	2.34876e-09	-1.16498	8.89678e-09	6.6838e-08	-1.97828	4.40637e-24	7.18685e-23	-0.206725	0.19441	0.291156	0.131444	0.486218	0.700422	0.0234986	0.917361	0.9552	-0.77995	0.000605123	0.00240969	0.932232	1.81365e-07	5.904e-07	L3hypdh	12	72073428	72085439
ENSMUSG00000021798	1.08247	0.977526	0.921515	0.414544	0.501384	0.406507	0.360589	0.176036	0.226764	0.399105	0.243718	0.306245	0.470231	0.537516	0.690869	0.397693	0.505922	0.388126	-1.16291	7.64734e-06	4.44916e-05	-1.95796	3.55378e-10	3.12403e-09	-1.62882	2.44422e-08	1.74871e-07	-0.829258	0.00142476	0.00451498	-1.19185	3.34907e-05	9.8627e-05	-0.76514	0.0489631	0.143981	-0.440224	0.223545	0.386319	0.367657	0.247817	0.41489	-0.0523463	0.885355	0.920553	Ldb3	14	34526603	34588682
ENSMUSG00000021180	0.79738	0.938639	0.930578	0.456479	0.346794	0.37958	0.75148	0.616971	0.997802	1.52017	1.59435	1.59747	0.322304	0.379337	0.446061	0.527947	0.536199	0.748829	-1.16291	1.51695e-08	1.18083e-07	-0.166299	0.404597	0.580903	0.845651	2.36685e-08	1.69762e-07	-1.23492	8.07914e-09	5.07731e-08	-0.53772	0.0123287	0.0259376	1.0264	1.15558e-05	9.40888e-05	2.03344	3.17076e-30	2.12416e-28	-0.0380278	0.885341	0.939424	0.601029	0.0227307	0.0431871	Rps6ka5	12	100548439	100726983
ENSMUSG00000024043	5.20375	4.8272	5.27729	2.32265	2.39303	2.07695	1.92722	1.64893	1.88465	2.5678	2.42126	3.05304	2.57882	2.36751	2.68006	1.91598	1.60017	2.02894	-1.16114	8.59939e-19	1.25337e-17	-1.4799	1.61841e-26	3.45051e-25	-0.900825	7.28911e-11	6.58958e-10	-1.02337	2.03877e-14	1.99829e-13	-1.44929	9.35518e-22	8.33775e-21	-0.288563	0.0851756	0.219796	0.285415	0.0786118	0.173083	0.172164	0.280316	0.451357	-0.31117	0.0978659	0.158151	Arhgap28	17	67842713	68004120
ENSMUSG00000021182	2.72502	3.06942	3.08597	1.24183	1.40889	1.30233	1.33925	1.04299	0.875428	1.9735	1.36278	1.8503	0.970466	0.765241	0.939313	1.41774	1.24008	1.40906	-1.15914	4.07681e-21	6.53393e-20	-1.4395	4.57104e-22	8.3689e-21	-0.750885	1.52877e-07	9.94322e-07	-1.74931	1.64959e-34	3.96756e-33	-1.1129	4.51155e-17	3.1294e-16	-0.251079	0.142465	0.318977	0.433141	0.00634465	0.0215589	-0.556321	0.000852027	0.003306	0.0226566	0.886117	0.921166	Ccdc88c	12	100911523	101029056
ENSMUSG00000046417	8.03206	9.11819	6.75633	3.63445	3.28329	3.74219	8.27621	7.15095	6.83912	6.79084	5.69803	7.13805	4.14861	5.25427	3.82174	3.20401	3.45871	3.7573	-1.15904	2.48433e-11	2.42647e-10	-0.0973052	0.533181	0.695331	-0.260783	0.115346	0.224473	-0.878167	1.51528e-06	7.532e-06	-1.18316	4.77351e-10	2.10762e-09	1.09112	1.00488e-10	1.65326e-09	0.923472	2.22932e-07	1.95421e-06	0.315312	0.121273	0.24295	-0.0478981	0.827908	0.879565	Lrrc75a	11	62604884	62648523
ENSMUSG00000025889	0.554864	0.89221	0.511205	0.305312	0.293592	0.275441	0.456874	0.556634	0.921904	0.400631	0.216253	0.506111	1.1823	1.71639	1.26318	0.48553	1.30592	1.07751	-1.15884	0.0168312	0.0489826	-0.0161263	0.970348	0.985337	-0.775967	0.115388	0.22451	1.05747	0.00279731	0.00834755	0.565976	0.211094	0.311863	1.17177	0.0187038	0.0666707	0.406226	0.480747	0.653385	2.25324	2.09542e-08	1.58309e-07	1.70173	0.00100279	0.00233476	Snca	6	60731575	60829855
ENSMUSG00000038605	2.81442	2.35434	2.43926	1.16867	1.27354	0.937744	1.62306	1.7341	1.47035	0.862609	1.2156	1.34119	1.08419	1.75651	0.943514	1.25985	2.00521	1.53257	-1.15762	8.62352e-06	4.97397e-05	-0.648484	0.00663727	0.0212188	-1.12354	3.64865e-05	0.00017592	-1.03222	0.000272136	0.000981071	-0.645848	0.0184882	0.0375806	0.53898	0.0664793	0.182021	0.0590487	0.859931	0.924044	0.162576	0.638239	0.778637	0.487988	0.151689	0.229106	Samd10	2	181595218	181599212
ENSMUSG00000078307	0.515128	0.631767	0.533921	0.207862	0.194691	0.35161	0.129091	0.0922807	0.133138	0.120881	0.0638802	0.0313245	0.148831	0.136029	0.0776065	0.191573	0.217853	0.127163	-1.15691	0.00151891	0.0058404	-2.24045	6.04094e-08	4.38815e-07	-2.96242	1.63142e-09	1.31469e-08	-2.24184	1.27667e-07	7.17348e-07	-1.64204	8.57127e-05	0.000242965	-1.05652	0.0471182	0.139734	-1.77619	0.00451911	0.0160936	-1.05111	0.0549278	0.12851	-0.510268	0.350527	0.45695	AI593442	9	52673042	52679780
ENSMUSG00000036599	11.3898	11.8715	8.5244	4.30914	4.4637	5.43731	4.13719	5.09596	4.85299	4.92855	4.74698	4.98093	1.49058	1.58093	1.70064	6.5286	5.27728	6.14447	-1.15623	4.87509e-13	5.30176e-12	-1.16849	2.49795e-13	2.77864e-12	-1.09332	4.25929e-12	4.21934e-11	-2.75572	1.42565e-47	4.90335e-46	-0.813411	9.13859e-07	3.12563e-06	0.0168808	0.922185	0.965304	0.0885271	0.598863	0.747942	-1.56588	3.40852e-13	3.73338e-12	0.319819	0.0769942	0.128294	Chst12	5	140505550	140525724
ENSMUSG00000108358	4.35411	3.92082	3.76458	1.70371	1.79814	1.87442	3.24426	2.71922	3.13684	2.08566	1.64555	2.16982	2.00461	2.26484	2.6926	4.21272	5.58211	4.92156	-1.15524	2.3273e-05	0.000125599	-0.39699	0.10664	0.218424	-1.00187	0.000305326	0.00126602	-0.808315	0.00268552	0.00804269	0.306596	0.207902	0.307933	0.787868	0.00810662	0.0331881	0.177942	0.598398	0.74759	0.380673	0.246485	0.413349	1.43768	1.00451e-06	3.09993e-06	Gm44509	7	55973519	55974842
ENSMUSG00000116632	1.73945	1.09563	1.66194	0.9075	0.740206	0.341131	0.479728	0.775557	0.951472	1.33968	0.730436	0.814856	0.818994	0.544395	0.793719	0.541191	0.303255	0.305349	-1.15475	0.0123432	0.0375218	-1.01858	0.0212537	0.0581686	-0.616315	0.148457	0.272855	-1.07254	0.014817	0.0374633	-1.96789	0.000265583	0.000711499	0.168429	0.763807	0.887899	0.564674	0.289086	0.464811	0.116762	0.835714	0.910491	-0.827008	0.24283	0.337098	AC126457.1	16	21331902	21333356
ENSMUSG00000020190	17.8587	20.6267	16.826	8.38263	8.38903	7.93872	13.0369	13.2819	14.1854	13.3555	10.1582	11.6345	22.1003	20.192	24.7058	6.38996	5.81022	6.15157	-1.15418	2.26106e-30	4.90466e-29	-0.443473	4.62082e-06	2.72413e-05	-0.63061	4.82744e-08	3.34701e-07	0.256273	0.0155774	0.0391394	-1.57941	2.19305e-44	6.27084e-43	0.739748	2.06798e-15	5.3729e-14	0.54832	1.38527e-06	1.07334e-05	1.44457	1.38709e-47	6.98718e-46	-0.448497	0.000149578	0.000381107	Mknk2	10	80665327	80678112
ENSMUSG00000048387	17.1731	18.1426	16.1473	7.19005	7.38047	8.49865	5.01581	5.43593	4.52976	5.21535	5.32421	6.00356	12.3222	9.22887	10.5721	1.36575	1.57508	1.38585	-1.15131	2.01951e-21	3.27317e-20	-1.77369	7.99941e-42	2.60047e-40	-1.61102	1.84007e-34	4.66111e-33	-0.699461	1.09027e-07	6.17348e-07	-3.5572	6.9325e-90	1.47482e-87	-0.593605	0.000160352	0.00104154	-0.435175	0.00527452	0.0184259	0.485384	0.00116697	0.00441588	-2.43062	3.69648e-29	3.306e-28	Osr1	12	9570116	9581500
ENSMUSG00000099881	3.18014	3.32817	3.69487	1.93088	1.45888	1.16131	2.18589	1.70987	1.37338	2.7364	3.70507	2.34725	3.42177	3.62715	3.47744	2.33368	3.35522	2.5179	-1.15007	4.88192e-06	2.91958e-05	-0.945239	0.000111664	0.000537058	-0.192749	0.402808	0.57298	0.0255418	0.898825	0.942692	-0.29657	0.215708	0.317422	0.235193	0.44993	0.672885	0.983558	0.000544042	0.00246838	1.20954	2.24337e-06	1.32908e-05	0.82962	0.00683299	0.0141646	2810013P06Rik	8	123042466	123044602
ENSMUSG00000049285	1.39746	2.15627	1.84872	0.757118	0.953404	0.711504	1.19043	1.3557	0.889059	1.24186	1.34067	1.63855	0.248465	0.47581	0.383879	0.551845	0.463838	0.226444	-1.14929	0.00589231	0.0196508	-0.647769	0.0986249	0.205512	-0.33042	0.380971	0.551175	-2.31027	4.59902e-06	2.15374e-05	-2.12972	7.36692e-05	0.000210114	0.530407	0.259936	0.481751	0.843537	0.0592533	0.138324	-1.12562	0.0712395	0.158996	-0.998538	0.139536	0.213811	Mblac1	5	138194314	138195621
ENSMUSG00000024118	2.24146	2.13109	1.70238	1.07835	0.955477	0.680991	1.01029	0.779379	0.738053	1.06126	0.499938	1.43005	4.60755	3.70386	4.34995	1.13181	1.12428	0.909504	-1.14909	8.55958e-05	0.000422833	-1.25858	1.73997e-05	9.47676e-05	-0.99154	0.00355764	0.0117146	1.03861	6.32995e-07	3.30459e-06	-0.931329	0.0020311	0.00482735	-0.0792475	0.828481	0.921594	0.182008	0.654764	0.78876	2.22101	3.72796e-19	6.03006e-18	0.196885	0.606033	0.700628	Tedc2	17	24215054	24220851
ENSMUSG00000071531	0.779955	0.719089	0.736771	0.292979	0.344978	0.365793	0.459522	0.526313	0.616105	0.648755	0.303191	0.529029	0.355402	0.247489	0.272161	0.0811194	0.0786724	0.00469425	-1.14844	4.81994e-07	3.25261e-06	-0.474336	0.0252791	0.067401	-0.569217	0.0275691	0.0697827	-1.37206	2.72164e-08	1.63322e-07	-3.76434	6.63182e-06	2.09605e-05	0.703627	0.00636819	0.0271264	0.603648	0.0460432	0.113402	-0.190046	0.534928	0.699474	-2.6616	1.81131e-06	5.47844e-06	Gprin2	14	34185688	34201653
ENSMUSG00000040479	11.8853	11.2	10.9718	4.97524	5.3068	4.9971	5.44633	5.8363	5.85552	4.76686	4.04265	4.0146	5.43381	4.39451	5.09321	10.6854	9.92255	9.98318	-1.14726	2.08068e-37	5.28173e-36	-0.984012	1.58517e-27	3.5048e-26	-1.38573	1.70928e-40	5.17738e-39	-1.20938	7.47177e-30	1.54138e-28	-0.141134	0.106837	0.177561	0.192863	0.0541993	0.155792	-0.213115	0.0639291	0.146989	-0.0279309	0.810915	0.897015	0.982515	1.13281e-24	8.45761e-24	Dgkz	2	91932824	91975864
ENSMUSG00000038077	2.83813	2.37208	2.60652	1.24934	1.08696	1.16885	0.957345	0.867715	0.661341	0.801478	0.822339	0.813064	0.655997	1.04686	1.08109	1.73292	1.61428	1.42822	-1.14669	1.3807e-11	1.36914e-10	-1.64414	9.97157e-18	1.46378e-16	-1.65582	3.11033e-19	4.5955e-18	-1.50826	1.63086e-13	1.49989e-12	-0.698384	7.16355e-05	0.00020456	-0.467545	0.0418584	0.127348	-0.483569	0.0292093	0.0783926	-0.326821	0.178476	0.32572	0.42503	0.0444647	0.0791781	Kcna6	6	126708329	126740674
ENSMUSG00000052609	3.30123	3.94916	3.45072	1.68894	1.5371	1.58719	1.836	1.45713	1.55356	1.49596	1.1419	1.55152	3.53804	2.92371	3.41251	0.6323	0.606715	0.665101	-1.14456	9.26894e-23	1.5893e-21	-1.13634	9.37321e-20	1.52858e-18	-1.32758	5.20739e-22	8.72751e-21	-0.136094	0.249205	0.392327	-2.47613	4.31128e-65	3.33521e-63	0.0373679	0.784759	0.898494	-0.158284	0.291804	0.467585	1.04245	1.75549e-17	2.54502e-16	-1.35523	1.91573e-15	9.71011e-15	Plekhg3	12	76530891	76580488
ENSMUSG00000022676	7.28192	6.02714	6.25111	2.85839	2.49624	3.46901	1.3018	0.930592	0.822004	2.00935	2.18236	2.05327	0.991646	1.76369	1.39131	0.0324688	0.0818722	0.0732777	-1.14179	1.86154e-09	1.55812e-08	-2.67033	1.0736e-29	2.57925e-28	-1.62202	3.5328e-16	4.48589e-15	-2.26013	2.26591e-22	3.44289e-21	-6.64572	1.87353e-29	2.58479e-28	-1.49994	3.20198e-07	3.36741e-06	-0.455059	0.0640564	0.147233	-1.08403	0.000178777	0.000788535	-5.53183	4.88891e-18	2.78438e-17	Snai2	16	14705852	14709385
ENSMUSG00000020173	3.00484	2.94692	2.92752	1.50686	1.32277	1.16588	1.62225	1.35295	1.44186	1.75563	1.49458	1.84822	1.55005	1.63995	1.49857	2.09543	1.88997	1.94622	-1.14054	8.23814e-16	1.04364e-14	-1.00039	2.86001e-13	3.16389e-12	-0.77424	2.62306e-08	1.86996e-07	-0.941945	4.67143e-12	3.86546e-11	-0.568987	2.8031e-05	8.32626e-05	0.170156	0.319691	0.549504	0.391363	0.0219291	0.061726	0.233575	0.170726	0.31479	0.54883	0.00147046	0.00336437	Cobl	11	12236608	12464960
ENSMUSG00000041147	0.66646	0.581237	0.719824	0.322611	0.299147	0.263762	0.36207	0.256012	0.292241	0.563559	0.506347	0.591608	0.313645	0.335911	0.316512	0.177961	0.133409	0.249664	-1.13871	1.92644e-07	1.3564e-06	-1.10354	9.91117e-07	6.32286e-06	-0.21614	0.270588	0.430786	-1.04486	1.60848e-06	7.97253e-06	-1.78717	1.62676e-10	7.40745e-10	0.0657406	0.808428	0.910678	0.947347	3.88771e-05	0.00022512	0.128757	0.62545	0.769149	-0.672117	0.0544015	0.094692	Brca2	5	150522630	150570329
ENSMUSG00000032411	3.14039	3.09719	3.6795	1.49416	1.57984	1.39751	1.96721	1.97643	1.97362	2.57044	2.94313	2.95141	1.67565	2.00841	1.57839	2.91402	3.12552	3.1493	-1.13857	1.09898e-23	1.94569e-22	-0.737524	1.01326e-11	1.01429e-10	-0.2022	0.0690008	0.149061	-0.934839	8.89293e-14	8.36296e-13	-0.0931893	0.380606	0.499412	0.430708	0.00018836	0.00120476	0.961616	1.01062e-16	2.60784e-15	0.238689	0.0774117	0.169811	1.0211	8.00019e-19	4.71039e-18	Tfdp2	9	96196275	96323646
ENSMUSG00000040289	16.6086	15.6741	16.3541	7.51537	6.94447	7.50599	4.57168	4.77279	3.45992	7.29676	7.04725	6.66202	7.15015	7.24339	7.18184	10.2298	8.54769	9.31354	-1.13775	9.56011e-31	2.10553e-29	-1.91781	7.11513e-54	2.92017e-52	-1.18728	7.05214e-30	1.5888e-28	-1.19226	1.95369e-30	4.11577e-29	-0.778754	3.55372e-13	1.9296e-12	-0.750532	1.73799e-07	1.89446e-06	-0.0240717	0.840517	0.912726	-0.0201761	0.866384	0.927456	0.335457	0.0072855	0.0150487	Hey1	3	8663359	8667256
ENSMUSG00000038816	26.5452	24.3673	26.501	11.4401	11.7867	11.7348	9.62976	9.23758	8.40647	10.6368	12.09	10.5832	8.00354	8.63332	8.39587	22.5184	21.195	23.6289	-1.13762	1.77271e-62	7.03839e-61	-1.49803	1.00874e-81	6.0771e-80	-1.19195	1.17379e-47	4.12501e-46	-1.64852	2.04574e-95	1.58769e-93	-0.185795	0.00881093	0.0189913	-0.330524	1.72228e-05	0.000136187	-0.0288712	0.720352	0.835048	-0.476382	1.98985e-09	1.66284e-08	0.928086	1.91406e-40	2.39901e-39	Ctnnal1	4	56810935	56865188
ENSMUSG00000066647	1.4655	1.17426	1.23446	0.741878	0.553881	0.448622	0.451198	0.640578	0.73589	0.73012	0.540011	1.09613	0.561024	0.685528	0.735949	0.2693	0.0431148	0.260475	-1.1362	1.68208e-05	9.31506e-05	-1.07731	4.20885e-05	0.000216713	-0.679624	0.014165	0.0394347	-0.984771	9.79875e-05	0.00038038	-2.74934	2.74604e-11	1.31338e-10	0.0900523	0.78506	0.898716	0.481388	0.151566	0.289534	0.186258	0.560933	0.721366	-1.63035	0.00229471	0.00510996	Gm5113	7	30169875	30182324
ENSMUSG00000018648	7.73513	7.43952	7.40878	2.91351	3.35151	3.98735	2.70533	2.87324	2.44849	1.47542	0.901591	1.6646	5.54185	4.42153	4.93078	2.699	1.89993	3.37559	-1.13381	1.13166e-10	1.04882e-09	-1.48507	1.06421e-16	1.48477e-15	-2.45058	2.45036e-27	5.09497e-26	-0.619411	0.000202253	0.000744565	-1.48414	1.2324e-11	6.05221e-11	-0.322608	0.155326	0.338796	-1.29473	5.26646e-06	3.66632e-05	0.548001	0.0079134	0.0247217	-0.375801	0.174704	0.257771	Dusp14	11	84048041	84069261
ENSMUSG00000089857	1.31321	1.12238	0.871119	0.554951	0.254118	0.695356	0.451325	0.466738	0.496504	0.364104	0.282893	0.562182	0.956126	0.935307	0.393925	0.330947	0.154538	0.193642	-1.13319	0.0019695	0.00738839	-1.21935	0.00022349	0.00101493	-1.41796	0.000113716	0.000507009	-0.557943	0.115701	0.214157	-2.29059	1.26751e-07	4.66844e-07	-0.0569769	0.896517	0.951395	-0.263115	0.582269	0.736205	0.610013	0.17236	0.317067	-1.17606	0.0426356	0.076238	Zfp882	8	71908608	71916354
ENSMUSG00000015745	9.9693	12.7594	9.70178	5.37	4.85417	4.4847	12.8793	11.603	9.79018	8.47578	7.53539	8.20895	6.45894	5.70471	6.24175	2.1148	2.15844	2.4546	-1.13221	3.83916e-13	4.19329e-12	0.0851507	0.554539	0.713501	-0.398382	0.00665715	0.0204059	-0.838401	6.16442e-08	3.58181e-07	-2.25331	1.07186e-32	1.74734e-31	1.24623	8.086e-17	2.35295e-15	0.758699	8.32921e-07	6.65191e-06	0.327901	0.0488071	0.116666	-1.14452	2.17334e-07	7.02899e-07	Plekho1	3	95988429	95996001
ENSMUSG00000073678	1.30637	1.05566	1.4082	0.576305	0.505043	0.627491	0.5495	0.54023	0.636732	0.981141	1.10367	1.07887	0.763029	0.783395	0.559214	1.39448	1.22189	1.27788	-1.13218	2.34328e-12	2.45934e-11	-1.11897	5.65942e-12	5.75287e-11	-0.225822	0.127049	0.24165	-0.860505	6.54087e-07	3.40788e-06	0.0628324	0.669914	0.766677	0.0433713	0.8108	0.911714	0.931866	4.18827e-09	4.77742e-08	0.306386	0.10953	0.224363	1.1704	6.96786e-13	3.1133e-12	Pgap1	1	54472994	54557684
ENSMUSG00000051550	4.07945	4.73718	3.8089	1.77262	1.70366	2.26751	1.89777	2.40315	1.61107	1.7966	1.59711	1.83104	1.54981	1.59164	1.31595	1.87754	1.68421	1.61424	-1.13208	4.07576e-11	3.91998e-10	-1.08847	1.07772e-09	9.11597e-09	-1.24876	3.53913e-13	3.73978e-12	-1.5253	1.93935e-17	2.25183e-16	-1.27704	2.61588e-12	1.34194e-11	0.0717894	0.734916	0.86992	-0.0918885	0.654873	0.788837	-0.359077	0.0986838	0.206427	-0.168584	0.453836	0.561788	Zfp579	7	4983483	4996158
ENSMUSG00000005611	2.6431	3.15531	3.04324	1.43446	1.35338	1.22687	0.825798	0.65329	0.69757	0.563105	0.583776	0.681304	1.05522	0.845316	0.706063	1.65322	2.01972	1.9234	-1.12917	1.90275e-13	2.12437e-12	-2.01553	1.04971e-30	2.60772e-29	-2.24574	6.71931e-35	1.73287e-33	-1.78415	2.84163e-22	4.28647e-21	-0.643307	5.05681e-05	0.000146445	-0.856682	4.26157e-05	0.000310425	-1.09196	5.35065e-07	4.40651e-06	-0.619958	0.00431285	0.0143861	0.461933	0.0138048	0.0272081	Mrvi1	7	110868266	110982461
ENSMUSG00000074211	1.39288	1.36251	0.65403	0.464001	0.614648	0.473422	0.862531	0.62583	0.733895	0.543628	0.320116	0.201448	0.652594	0.84072	0.705782	0.737888	0.53161	0.634407	-1.12914	0.00592861	0.0197522	-0.613667	0.110753	0.224895	-1.66852	0.000439465	0.00176716	-0.657779	0.0916741	0.177721	-0.834654	0.0519886	0.0951403	0.544635	0.199879	0.403179	-0.513483	0.342854	0.52134	0.506393	0.241144	0.406902	0.273129	0.57736	0.675795	Sdhaf1	7	30321406	30323895
ENSMUSG00000032741	6.53015	7.18772	6.87581	3.27034	3.16178	2.92546	3.82612	3.74659	3.99841	4.95255	4.69097	4.56437	3.23891	2.76806	2.37943	8.08804	8.2973	7.88133	-1.1285	2.82629e-30	6.09789e-29	-0.825273	4.26788e-18	6.40345e-17	-0.511837	1.11898e-07	7.41077e-07	-1.3169	5.54411e-27	1.03159e-25	0.250638	0.00489189	0.0110034	0.332694	0.00193713	0.00960943	0.641793	1.61036e-09	1.94517e-08	-0.153839	0.257721	0.426072	1.35532	1.8124e-43	2.44161e-42	Tpcn1	5	120534153	120588673
ENSMUSG00000022389	10.2948	10.2357	9.20247	4.84644	4.66904	3.99846	5.91048	6.20204	5.46225	5.71943	5.77527	5.80803	5.10188	4.86168	4.58266	4.7294	4.82348	4.21047	-1.12756	8.29515e-31	1.83496e-29	-0.751961	1.39883e-16	1.93247e-15	-0.756669	1.05777e-16	1.38544e-15	-1.05192	6.79612e-27	1.25671e-25	-1.09857	1.17214e-27	1.45484e-26	0.405008	9.5251e-05	0.000646547	0.395987	0.000146018	0.000754253	0.110151	0.32551	0.503303	0.00582182	0.960389	0.972879	Tef	15	81802421	81826863
ENSMUSG00000001552	13.7562	13.5341	12.9891	6.30869	6.25323	5.75509	9.6106	8.79164	8.78474	12.552	10.0895	12.6755	8.27292	8.34256	9.61943	6.70875	7.94411	6.08239	-1.12722	1.57097e-40	4.33201e-39	-0.560344	1.04222e-11	1.04116e-10	-0.164728	0.094915	0.192287	-0.637936	8.70385e-12	7.10361e-11	-0.943867	2.75729e-19	2.15736e-18	0.59643	4.5789e-11	7.79231e-10	0.987695	1.70981e-21	6.34999e-20	0.523652	2.38441e-07	1.59284e-06	0.159558	0.169225	0.250938	Jup	11	100368958	100397763
ENSMUSG00000041607	0.892417	0.749114	0.651886	0.36665	0.337286	0.339639	0.376992	0.51158	0.566739	0.341509	0.480612	0.732605	0.212716	0.296256	0.322672	0.312362	0.229729	0.4406	-1.1266	1.09143e-05	6.1906e-05	-0.650249	0.00997098	0.0301502	-0.529735	0.0630507	0.138592	-1.48246	1.62503e-07	9.05168e-07	-1.20351	9.37384e-05	0.000264657	0.506093	0.0844635	0.218464	0.621692	0.0545264	0.129472	-0.321632	0.341937	0.520485	-0.100262	0.78719	0.848213	Mbp	18	82475146	82585637
ENSMUSG00000040795	3.04323	2.98744	2.9102	1.17352	1.60024	1.30392	1.17895	1.5507	1.51119	1.85127	1.60018	1.84519	1.44418	1.40203	1.38601	1.31733	1.14185	1.26973	-1.1239	1.10147e-07	7.96147e-07	-1.06973	3.67852e-07	2.45567e-06	-0.730003	0.000260703	0.00109486	-1.09911	1.27096e-07	7.14808e-07	-1.24874	4.60185e-08	1.7504e-07	0.0837302	0.750533	0.880598	0.418845	0.0916573	0.195265	0.0593408	0.82099	0.903368	-0.147797	0.615718	0.709078	Iqcc	4	129615126	129619099
ENSMUSG00000074063	5.32837	5.70176	4.68765	2.57186	2.4378	2.15782	3.73479	4.94346	4.10037	2.89558	2.12636	2.79675	26.8598	22.6397	24.148	0.417176	0.412525	0.479987	-1.12339	3.36848e-10	2.98975e-09	-0.29308	0.0802708	0.17435	-0.982925	1.7916e-07	1.15735e-06	2.20637	8.87416e-75	5.27823e-73	-3.56656	1.08897e-38	2.41321e-37	0.859601	8.68384e-06	7.23236e-05	0.165399	0.453219	0.629088	3.36386	1.32381e-141	6.40821e-139	-2.46684	1.938e-13	8.94846e-13	Osgin1	8	119434124	119446256
ENSMUSG00000049086	2.62236	3.20183	2.40974	1.17534	1.21095	1.38856	0.764696	1.47594	0.901334	1.04655	1.24334	0.974173	1.59796	1.55403	1.88995	2.20289	1.96379	3.01311	-1.12133	0.00328582	0.0116696	-1.38462	0.000829797	0.00332054	-1.31527	0.00103442	0.00386232	-0.728458	0.0463579	0.100688	-0.182224	0.624123	0.728691	-0.235616	0.640755	0.814224	-0.16867	0.72954	0.841476	0.426476	0.335445	0.5139	0.915241	0.0419958	0.0752446	Bmyc	2	25706739	25707721
ENSMUSG00000001227	1.31109	1.35976	0.945203	0.388226	0.557128	0.71925	0.433005	0.595852	0.460534	0.654983	0.428542	0.574604	0.368564	0.242396	0.27839	0.859931	0.986889	0.447866	-1.11865	0.00036957	0.00163289	-1.27453	3.79999e-05	0.000197415	-1.10216	0.000397027	0.00160701	-2.04422	4.74064e-09	3.04711e-08	-0.650232	0.0581118	0.105009	-0.127867	0.739535	0.873123	0.0409316	0.914759	0.954172	-0.893326	0.0415692	0.101817	0.4436	0.28816	0.38803	Sema6b	17	56123085	56140343
ENSMUSG00000041609	1.89545	2.07132	2.25227	0.866765	0.957472	1.02784	1.11623	1.05602	1.1872	0.976146	1.32913	0.992444	1.38118	1.49785	1.75336	0.863272	0.788307	1.0904	-1.11731	1.25473e-09	1.06617e-08	-0.881539	7.58404e-07	4.90981e-06	-0.891647	4.19096e-06	2.32571e-05	-0.443356	0.0121861	0.0314279	-1.16247	2.72302e-08	1.0548e-07	0.265203	0.211332	0.418836	0.251142	0.269083	0.441052	0.707909	0.000615094	0.00244547	-0.0702548	0.784258	0.845874	Bicdl1	5	115648175	115731621
ENSMUSG00000028565	5.517	4.64637	5.64591	2.67736	2.16515	2.39263	2.57839	2.29426	2.64396	4.15126	4.80112	4.52196	1.78545	1.7507	1.68278	3.47046	3.65131	4.62327	-1.11724	4.1774e-23	7.23675e-22	-1.0652	1.13872e-21	2.05241e-20	-0.204572	0.0555034	0.12475	-1.61807	1.90816e-43	5.91927e-42	-0.41079	0.000765105	0.00193105	0.0820714	0.497735	0.710304	0.937965	6.79357e-17	1.78747e-15	-0.466476	0.000366726	0.00152683	0.682714	4.16959e-07	1.32119e-06	Nfia	4	97772734	98118874
ENSMUSG00000037940	0.652846	0.619418	0.638304	0.197904	0.273313	0.408366	0.242451	0.193292	0.241575	0.240351	0.345694	0.314102	0.397969	0.394047	0.345861	0.321417	0.34192	0.272024	-1.11706	9.52474e-06	5.4516e-05	-1.48929	2.19725e-10	1.97202e-09	-1.05895	4.5468e-06	2.50853e-05	-0.768318	0.000305142	0.00108952	-1.01817	1.92532e-05	5.81478e-05	-0.343849	0.287523	0.514182	0.0823205	0.792675	0.883793	0.382801	0.192816	0.344821	0.0737772	0.824453	0.877069	Inpp4b	8	81342556	82127914
ENSMUSG00000028799	18.9502	18.6564	15.442	7.89565	8.69207	7.7249	9.975	9.98289	9.45306	11.4429	9.64584	10.8025	11.5714	10.5111	11.5657	4.17109	3.74083	4.30243	-1.11692	1.14623e-23	2.02578e-22	-0.844615	4.39035e-15	5.52651e-14	-0.710128	7.32163e-10	6.07175e-09	-0.67677	2.25014e-09	1.48989e-08	-2.10516	2.2317e-57	1.18991e-55	0.301639	0.00643224	0.0273575	0.431853	0.000229433	0.00113789	0.474429	3.57109e-05	0.000177455	-1.01117	5.85307e-12	2.50395e-11	Zfp362	4	128773088	128806045
ENSMUSG00000016984	2.34063	1.75808	2.52349	0.893948	1.05648	1.08223	1.92447	1.54079	1.37612	1.70781	1.75226	1.92863	1.29427	1.68991	1.07981	0.235195	0.184508	0.212322	-1.11666	7.41554e-07	4.9396e-06	-0.442459	0.0405816	0.100145	-0.268404	0.191909	0.332092	-0.724973	0.00188703	0.0058312	-3.37741	1.91801e-24	1.99627e-23	0.704367	0.00336096	0.0156602	0.873544	0.000119652	0.000629068	0.426919	0.104587	0.216471	-2.28384	1.11842e-08	3.95844e-08	Etaa1	11	17938756	17953875
ENSMUSG00000037979	6.44036	5.54191	5.08143	2.72163	2.59638	2.50082	2.47903	2.79603	2.84082	2.61897	1.83037	2.62341	3.25508	2.42567	3.25666	3.72701	2.62737	3.00277	-1.11613	7.52651e-11	7.09975e-10	-1.06561	7.34552e-10	6.3053e-09	-1.24417	1.30692e-10	1.15329e-09	-0.950686	2.34337e-07	1.2844e-06	-0.85699	8.5265e-06	2.66363e-05	0.0802532	0.686338	0.840643	-0.103016	0.64167	0.77957	0.199415	0.340594	0.519143	0.236743	0.29035	0.390365	Ccdc92	5	124834418	124862424
ENSMUSG00000042647	1.4098	1.4679	1.52987	0.802123	0.504556	0.714125	0.461446	0.956609	0.756359	1.15503	0.970467	1.28768	0.839579	0.772784	0.832233	1.52064	1.64211	1.54549	-1.11602	3.93048e-07	2.67209e-06	-1.01286	2.8752e-05	0.000152467	-0.341763	0.0800411	0.167755	-0.869391	1.65417e-05	7.18263e-05	0.110511	0.548969	0.663416	0.132698	0.657931	0.823928	0.798831	0.00117346	0.00488513	0.28046	0.283659	0.455632	1.20219	5.57793e-07	1.75061e-06	Acad12	5	121596775	121618938
ENSMUSG00000017499	0.761873	0.812973	0.632324	0.378776	0.336051	0.29663	0.400461	0.246632	0.254163	0.331354	0.447146	0.436036	0.890843	0.595104	1.00826	0.112942	0.221504	0.188812	-1.11598	0.000543731	0.00231751	-1.28592	0.000178552	0.000828422	-0.836615	0.00871583	0.0258279	0.157611	0.585435	0.724875	-2.05009	6.92272e-07	2.39081e-06	-0.140384	0.737397	0.871582	0.3045	0.428865	0.606083	1.30727	0.000113446	0.000518315	-0.960297	0.0659621	0.112153	Cdc6	11	98907801	98923940
ENSMUSG00000032131	2.35647	1.96101	2.12134	1.17193	1.06602	0.702465	0.793385	1.00025	0.733242	1.4339	1.20331	1.32138	0.405382	0.347438	0.366155	0.881473	1.0055	0.682069	-1.11586	1.91031e-07	1.34597e-06	-1.3415	1.28952e-10	1.17517e-09	-0.676414	0.000353432	0.00144389	-2.54307	1.06681e-25	1.88107e-24	-1.31374	9.24614e-09	3.7212e-08	-0.195177	0.470892	0.689626	0.46463	0.0568375	0.133765	-1.39144	1.12214e-05	6.01436e-05	-0.218983	0.466065	0.57361	Abcg4	9	44273188	44288615
ENSMUSG00000037224	1.62851	2.04519	1.74044	0.783775	0.876458	0.829973	0.634311	0.653484	0.432923	0.34805	0.304655	0.435725	1.49623	1.18936	1.22126	0.832212	0.871971	0.823318	-1.11368	4.57809e-08	3.43229e-07	-1.64692	9.48287e-13	1.01694e-11	-2.28444	6.08093e-20	9.35143e-19	-0.492057	0.012778	0.0327965	-1.08637	8.30319e-07	2.85182e-06	-0.504847	0.0662369	0.181476	-1.14753	0.000126992	0.000664049	0.655789	0.00389347	0.0131239	0.00355642	0.989327	0.992246	Zfyve28	5	34194893	34288449
ENSMUSG00000063455	2.20579	2.04225	1.89693	0.826281	0.893461	1.1117	1.57685	1.19855	1.26808	1.75519	1.39071	1.35276	1.44172	1.8635	1.37008	1.46851	1.66899	1.65528	-1.11212	4.13367e-15	5.10809e-14	-0.59691	1.27787e-05	7.1033e-05	-0.427136	0.00197879	0.0069203	-0.416194	0.00348882	0.0102212	-0.342687	0.0089841	0.0193273	0.544491	0.000829189	0.00453843	0.710412	1.02532e-05	6.74688e-05	0.730476	1.24848e-05	6.6466e-05	0.745149	4.04073e-06	1.19317e-05	D630045J12Rik	6	38123174	38254009
ENSMUSG00000004609	3.54636	2.87195	3.54357	1.35932	1.50263	1.72453	3.68959	3.42284	3.54159	3.6789	3.55583	3.66166	0.843392	0.917366	0.827056	2.46569	2.35637	2.52827	-1.11084	3.16773e-14	3.70304e-13	0.105218	0.395435	0.571957	0.155871	0.213166	0.359831	-1.96428	3.89283e-34	9.29869e-33	-0.421864	0.00235335	0.00554862	1.24618	1.56417e-20	6.5758e-19	1.29235	1.0896e-21	4.09906e-20	-0.819041	1.43889e-05	7.59715e-05	0.664607	3.50398e-05	9.52357e-05	Cd33	7	43524216	43544428
ENSMUSG00000037992	4.09094	4.78518	5.43806	2.45781	2.67513	1.43559	3.30889	3.36075	2.48651	2.70416	2.66609	2.84155	2.01026	1.47764	1.59894	0.616356	0.745503	0.848192	-1.11071	1.21248e-08	9.52291e-08	-0.637222	8.13246e-05	0.000401326	-0.775893	5.55315e-07	3.42436e-06	-1.51151	2.8276e-17	3.2435e-16	-2.67049	1.21822e-37	2.56092e-36	0.50272	0.018205	0.0651287	0.358945	0.0877905	0.189039	-0.366185	0.125848	0.24987	-1.58592	3.12873e-08	1.07538e-07	Rara	11	98927818	98974942
ENSMUSG00000034382	0.611814	0.6791	0.722284	0.293802	0.302704	0.331322	0.159294	0.265699	0.317622	0.503329	0.483466	0.50507	0.203548	0.156664	0.238345	0.454248	0.479985	0.566289	-1.11012	0.000983738	0.00394554	-1.43334	0.000118112	0.000566682	-0.407196	0.185617	0.323532	-1.76458	3.86085e-06	1.82153e-05	-0.405453	0.223112	0.325906	-0.293734	0.519784	0.727846	0.728006	0.0492645	0.119544	-0.622059	0.188906	0.339511	0.679764	0.0977169	0.157946	AI661453	17	47436615	47470638
ENSMUSG00000103473	0.825694	0.549236	0.795723	0.279275	0.456994	0.259362	0.288584	0.369037	0.181885	0.129341	0.238008	0.326788	0.485207	0.388563	0.344838	0.15675	0.115283	0.515905	-1.1092	0.00843521	0.0268928	-1.35981	0.00194367	0.00715973	-1.60488	0.000630624	0.00245569	-0.850189	0.0343577	0.0779404	-1.4243	0.00999471	0.021346	-0.220121	0.685003	0.840134	-0.472023	0.415977	0.593649	0.294195	0.552359	0.714181	-0.339498	0.618488	0.711455	Gm37696	3	61358549	61361897
ENSMUSG00000041633	3.20992	2.5745	3.59107	1.27843	1.59446	1.44169	1.9043	1.97153	2.12202	1.87621	2.88117	2.20288	0.684519	1.2455	0.511734	1.27066	1.34907	1.57975	-1.109	1.54716e-09	1.30584e-08	-0.635924	0.000224889	0.00102081	-0.40319	0.0348191	0.0849351	-1.96665	2.40714e-14	2.34941e-13	-1.13767	9.58818e-09	3.85375e-08	0.503093	0.00784488	0.0323222	0.73166	0.000409925	0.00190809	-0.82051	0.00541955	0.0176158	-0.0532694	0.818099	0.872302	Kctd12b	X	153685154	153696391
ENSMUSG00000046449	0.516157	0.446609	0.470729	0.252854	0.1917	0.215203	0.121055	0.139789	0.182473	0.169028	0.239615	0.26889	0.643483	0.529868	0.557324	0.30158	0.114786	0.231157	-1.10856	4.14398e-05	0.00021483	-1.68706	1.68772e-08	1.29219e-07	-1.05061	0.000209844	0.00089477	0.253364	0.256285	0.400483	-1.13935	0.000835089	0.00209526	-0.547853	0.140207	0.315394	0.0826482	0.811141	0.895758	1.39574	1.92979e-07	1.30141e-06	-0.0514147	0.902339	0.932733	Nexmif	X	104077434	104201185
ENSMUSG00000050605	1.02717	1.26523	1.25994	0.646384	0.499477	0.490626	0.703608	0.679883	0.68813	0.660607	0.324166	0.803625	0.685327	0.766988	0.907571	0	0.099692	0.0223067	-1.10719	8.23497e-05	0.000407798	-0.771682	0.00332988	0.0115207	-0.96027	0.00298601	0.0100259	-0.609107	0.0221312	0.0532663	-4.8074	2.55763e-16	1.68978e-15	0.36516	0.254662	0.47499	0.171199	0.655169	0.789097	0.532209	0.0989497	0.206874	-3.73091	1.88685e-07	6.12926e-07	Zfp61	7	24291039	24301232
ENSMUSG00000074738	12.3085	12.3008	12.2221	5.11609	6.48955	5.39254	4.7671	5.6246	5.22705	4.47837	4.17168	4.30436	4.12567	4.17727	4.03568	17.8767	16.933	14.9017	-1.1064	4.761e-16	6.10439e-15	-1.23096	6.92025e-20	1.14083e-18	-1.48305	2.67515e-26	5.26851e-25	-1.59803	2.13954e-29	4.35352e-28	0.44541	0.000186931	0.000509907	-0.095001	0.572447	0.767085	-0.351372	0.0444782	0.110328	-0.456953	0.0104125	0.031326	1.52829	2.23103e-26	1.78183e-25	Fndc10	4	155694342	155696481
ENSMUSG00000023927	0.564089	0.491956	0.482421	0.202407	0.232373	0.277168	0.352739	0.378436	0.398721	0.352868	0.430096	0.498498	0.318837	0.431168	0.292924	0.455235	0.463801	0.547431	-1.106	1.677e-07	1.19076e-06	-0.438462	0.0195662	0.0541217	-0.235652	0.235002	0.388289	-0.583462	0.00556784	0.0156168	-0.0520841	0.789619	0.857978	0.697095	0.00221587	0.0108378	0.895221	0.000138528	0.000717904	0.557297	0.0273781	0.0716001	1.0296	1.67629e-05	4.69853e-05	Satb1	17	51736187	51833290
ENSMUSG00000025407	2.74925	2.75776	2.49959	1.01333	1.56605	1.11789	0.795446	0.623951	0.543225	1.53927	1.57449	1.36939	2.42903	2.03885	2.3824	2.11506	2.49548	2.19399	-1.10578	1.3709e-08	1.07004e-07	-2.02098	5.92291e-22	1.07839e-20	-0.81446	3.43233e-06	1.92614e-05	-0.244461	0.137241	0.246248	-0.220066	0.201137	0.299587	-0.885975	0.00121137	0.00635981	0.31723	0.16265	0.30568	0.895674	2.13662e-05	0.00011003	0.862258	0.000125956	0.000323111	Gli1	10	127329882	127341974
ENSMUSG00000017491	1.71807	1.52943	1.49033	0.721023	0.473714	1.00165	0.316139	0.173503	0.305013	0.35994	0.393624	0.294477	0.185181	0.268652	0.257494	0.747799	1.15233	0.675074	-1.1053	1.43644e-05	8.01429e-05	-2.56977	3.01717e-19	4.80891e-18	-2.15702	3.39881e-16	4.32125e-15	-2.75549	1.55488e-21	2.23101e-20	-0.86451	0.000852928	0.00213649	-1.43585	0.00019261	0.00122865	-1.02517	0.00412225	0.0148534	-1.61778	3.1716e-05	0.000158716	0.214401	0.534777	0.638727	Rarb	14	16430839	16819156
ENSMUSG00000019564	1.87913	2.09448	1.95198	0.781438	0.947794	1.01509	1.43837	1.10137	1.27438	1.31421	1.14648	1.1642	1.1394	1.09861	1.11942	0.188765	0.0991632	0.434893	-1.10506	2.06777e-08	1.5948e-07	-0.629351	0.00075742	0.00305636	-0.686182	0.000249198	0.00105053	-0.840134	8.96553e-06	4.0287e-05	-2.99877	5.71594e-18	4.16584e-17	0.504851	0.026049	0.0871006	0.444109	0.0504341	0.121789	0.298947	0.197645	0.351336	-1.92402	9.2161e-06	2.64446e-05	Arid3a	10	79927043	79955018
ENSMUSG00000019773	3.55668	3.28554	3.35074	1.29097	1.78288	1.64168	1.39392	1.69012	2.21171	2.1896	3.13052	2.48151	1.56844	2.42922	1.60436	0.786253	0.41304	1.6266	-1.10454	6.92066e-06	4.05451e-05	-0.938554	0.000169722	0.000791179	-0.360938	0.117872	0.228232	-0.886952	0.000486699	0.00167947	-1.82379	1.19246e-06	4.04535e-06	0.195599	0.524517	0.731534	0.769051	0.00597811	0.0204933	0.252976	0.41809	0.596451	-0.745091	0.106509	0.170039	Fbxo5	10	5799160	5805600
ENSMUSG00000091475	1.66768	1.54532	2.12178	1.10116	0.798369	0.551904	0.796035	1.47383	1.19043	1.04357	1.18175	0.878885	1.0038	0.587172	1.11664	2.09165	2.08516	1.61012	-1.10309	0.00857157	0.0272843	-0.615922	0.116237	0.23378	-0.757285	0.0542138	0.122361	-0.99037	0.018084	0.0446369	0.132277	0.71814	0.803446	0.517776	0.285608	0.512306	0.372252	0.446632	0.622704	0.146647	0.779549	0.875151	1.21153	0.0082068	0.0168171	2810468N07Rik	17	25570811	25575043
ENSMUSG00000039851	0.997901	1.22697	1.15407	0.614503	0.534197	0.411456	0.20615	0.525159	0.251268	0.68036	0.667718	0.350162	0.415929	0.454205	0.78866	1.07648	1.07807	0.930436	-1.10238	0.00175174	0.00664828	-1.77499	2.08601e-05	0.000112568	-0.977578	0.00839029	0.0249707	-1.04172	0.00513225	0.0144968	-0.120022	0.712139	0.798801	-0.642597	0.213582	0.42172	0.152584	0.735285	0.845024	0.0942999	0.836507	0.911005	0.959707	0.0173187	0.0336295	4932438H23Rik	16	91053935	91095122
ENSMUSG00000097993	1.67699	1.75506	1.68807	0.755926	0.843732	0.772543	0.322755	0.276866	0.340798	0.511463	0.26619	0.496013	0.333349	0.210539	0.294642	0.817072	0.781495	1.14457	-1.10131	2.23326e-09	1.85537e-08	-2.43882	4.4497e-27	9.6754e-26	-1.97928	1.92103e-16	2.46437e-15	-2.62638	1.88931e-27	3.59882e-26	-0.881043	3.12378e-05	9.23374e-05	-1.30784	2.62643e-06	2.378e-05	-0.85399	0.00338807	0.0124659	-1.49183	5.68388e-07	3.61912e-06	0.196015	0.447865	0.556132	Ptprv	1	135108497	135132594
ENSMUSG00000054256	6.101	7.90022	5.93046	3.27258	3.34241	2.62079	2.93458	3.08513	2.33915	4.58368	3.12422	3.99398	2.9324	2.75087	3.20314	2.95287	4.13659	3.59171	-1.10067	4.39639e-15	5.4128e-14	-1.24752	4.40686e-18	6.60694e-17	-0.745137	9.23691e-07	5.56025e-06	-1.1859	4.98868e-17	5.64185e-16	-0.885086	7.41659e-09	3.00248e-08	-0.118068	0.444108	0.667698	0.380101	0.0164215	0.0483567	-0.0510842	0.732817	0.845004	0.192411	0.242877	0.337141	Msi1	5	115429599	115455698
ENSMUSG00000043015	0.370817	0.346499	0.425307	0.171006	0.208221	0.149016	0.227575	0.045551	0.219062	0.359541	0.247753	0.431653	0.237231	0.111909	0.205726	0.278127	0.148056	0.216206	-1.09981	0.00388349	0.0135461	-1.20796	0.00979322	0.0297313	-0.106741	0.758647	0.86141	-1.05568	0.00879487	0.0235067	-0.821596	0.0459325	0.0850603	-0.0759902	0.892657	0.949942	1.01734	0.014139	0.0424976	0.0779773	0.874623	0.932709	0.257337	0.615594	0.709078	Nemp2	1	52630703	52651919
ENSMUSG00000033618	0.354984	0.375261	0.413417	0.208351	0.123594	0.199358	0.301921	0.382324	0.298675	0.267185	0.219533	0.382011	0.354306	0.493452	0.357253	0.271092	0.284824	0.368225	-1.09786	0.00180267	0.00681846	-0.210919	0.48241	0.65222	-0.365524	0.267643	0.427052	0.0535843	0.856724	0.916266	-0.287333	0.388855	0.507955	0.916184	0.0141422	0.0529841	0.75614	0.0612311	0.141976	1.18622	0.00121264	0.00457728	0.785069	0.0634471	0.108471	Map3k13	16	21794346	21933439
ENSMUSG00000112922	0.585684	0.486466	0.58732	0.261909	0.32044	0.184597	0.335479	0.335744	0.362471	0.161099	0.442695	0.325622	0.692981	0.538679	0.493001	0.214761	0.213332	0.0587501	-1.09753	0.0170396	0.0494889	-0.674537	0.110709	0.224842	-0.807222	0.0895571	0.183518	0.0375619	0.922781	0.957071	-1.77433	0.00250793	0.00589154	0.453299	0.387805	0.617627	0.316584	0.585575	0.738616	1.16925	0.0137235	0.0397447	-0.692585	0.352847	0.459062	Gm47572	10	82157101	82160461
ENSMUSG00000002661	4.96471	4.56819	5.08363	1.17627	2.75433	2.89414	2.55679	2.45437	1.93734	2.52573	2.737	2.12714	1.05278	1.15466	1.56148	0.44639	0.911203	1.67907	-1.09521	0.000655175	0.00273851	-1.06448	0.000155185	0.000729281	-0.961599	0.000625318	0.00243741	-1.96992	1.70208e-09	1.13746e-08	-2.22221	5.06648e-08	1.91889e-07	0.0588791	0.879565	0.944905	0.159579	0.679519	0.806754	-0.843733	0.0605381	0.139256	-1.16328	0.0352909	0.0644443	Alkbh7	17	56997339	56999322
ENSMUSG00000028019	14.6159	13.1967	14.1968	6.49741	6.64973	6.38841	7.13228	6.36711	7.19264	7.33074	8.37446	8.56635	8.68518	9.28331	9.08718	13.2812	13.3416	13.1051	-1.09486	2.71449e-34	6.45895e-33	-1.01454	1.77656e-26	3.77543e-25	-0.765339	1.07311e-14	1.25928e-13	-0.654294	1.93193e-12	1.64826e-11	-0.065364	0.443649	0.563964	0.110214	0.280329	0.506147	0.355014	0.000713876	0.0031376	0.475066	1.4628e-06	8.88649e-06	1.00556	4.31651e-28	3.68659e-27	Pdgfc	3	81036416	81214040
ENSMUSG00000000126	3.12551	3.64673	2.6387	1.2395	1.51544	1.64007	1.43546	2.01769	2.47852	2.73248	2.07513	2.52043	2.55451	2.2944	2.33787	1.3798	0.878099	1.40873	-1.09453	2.87089e-07	1.98663e-06	-0.661258	0.00294616	0.0103365	-0.338508	0.0909262	0.1856	-0.411266	0.0353852	0.0799586	-1.34913	8.84816e-08	3.29256e-07	0.461683	0.0681699	0.185829	0.781316	0.000525123	0.00239001	0.717878	0.00125788	0.00473364	-0.278251	0.356074	0.462697	Wnt9a	11	59306928	59333552
ENSMUSG00000085882	3.34284	2.91537	2.75777	1.53725	1.37543	1.27736	0.947516	0.829732	0.977218	1.07494	1.21126	2.68239	0.876203	2.20488	1.47681	1.20624	1.45997	1.45191	-1.09439	0.000403954	0.00177005	-1.7042	5.1347e-07	3.37629e-06	-0.823941	0.0233047	0.0604157	-1.00808	0.00398401	0.0115312	-1.11188	0.00105486	0.00260943	-0.579459	0.165353	0.35434	0.294542	0.488318	0.659854	0.12259	0.770104	0.868868	-0.0412582	0.922438	0.946519	2610507I01Rik	11	59199836	59202385
ENSMUSG00000074579	0.520543	0.362034	0.416276	0.208838	0.135475	0.261675	0.286844	0.188862	0.179058	0.129407	0.246534	0.294901	0.388364	0.262488	0.240009	0.276758	0.511768	0.367824	-1.09377	0.00359717	0.0126571	-0.979049	0.00769199	0.0241293	-0.919178	0.0180435	0.0485373	-0.562295	0.110558	0.206747	-0.146327	0.6862	0.779028	0.14387	0.751323	0.880886	0.198243	0.675691	0.804427	0.565103	0.190763	0.341734	0.921022	0.0388399	0.0703018	Lekr1	3	65666228	65831159
ENSMUSG00000083307	5.74206	6.34104	6.98824	2.9325	2.70569	3.25764	2.13574	1.5817	2.07053	1.07688	1.73326	1.99525	5.08473	5.76134	4.23421	5.48133	4.34392	4.00573	-1.09268	1.46469e-06	9.42286e-06	-1.71343	1.16596e-11	1.1589e-10	-1.95539	2.05155e-12	2.06824e-11	-0.360456	0.094044	0.181205	-0.453586	0.0511221	0.0937643	-0.591354	0.0540534	0.155532	-0.839416	0.0127407	0.0390082	0.766899	0.00246524	0.00869669	0.615402	0.028049	0.0523399	AA414768	X	12936872	12938128
ENSMUSG00000050666	2.74894	2.39742	2.42703	0.74158	1.17705	1.62736	0.625924	0.920054	0.544679	1.04543	1.37446	1.41204	1.401	1.17485	0.841429	2.05583	2.45131	2.24794	-1.09253	6.78684e-05	0.000340102	-1.84889	5.14713e-11	4.8285e-10	-0.954734	0.00010856	0.000485216	-1.17025	8.73344e-06	3.93203e-05	-0.148214	0.515557	0.632998	-0.729267	0.0537622	0.154828	0.161745	0.625096	0.767836	-0.0435622	0.90134	0.948735	0.91881	0.00333215	0.00725573	Vstm4	14	32856756	32939491
ENSMUSG00000038473	0.426725	0.580792	0.605892	0.250458	0.18767	0.316678	0.244428	0.103779	0.137503	0.239019	0.183264	0.408889	0.844348	0.679032	0.720373	0.606497	0.441298	0.354113	-1.09196	0.00109253	0.00434122	-1.7244	6.85687e-06	3.95087e-05	-0.923497	0.0101067	0.0294168	0.455785	0.0825061	0.162959	-0.196067	0.549122	0.663487	-0.604487	0.19835	0.401499	0.191022	0.655273	0.789155	1.58246	3.44103e-07	2.2584e-06	0.871781	0.0276049	0.0515876	Nos1ap	1	170302668	170589861
ENSMUSG00000048814	3.2095	2.54314	2.82054	1.40731	1.46506	1.11588	1.55942	1.29577	1.43862	1.94767	1.80529	1.75574	1.27006	1.45478	1.39142	0.673153	0.698066	0.802358	-1.0915	5.09876e-12	5.21534e-11	-0.989896	1.0615e-10	9.72174e-10	-0.613229	3.01557e-05	0.000147353	-1.07767	4.89117e-12	4.04087e-11	-1.96005	6.47875e-27	7.68705e-26	0.131729	0.463328	0.684147	0.503445	0.00309003	0.0114818	0.048646	0.791651	0.883161	-0.892084	8.03578e-05	0.000210681	Lonrf2	1	38793645	38836711
ENSMUSG00000097412	1.14874	0.647347	0.930422	0.622367	0.427483	0.210554	0.384675	0.466028	0.417615	0.387919	0.721347	0.515844	0.265516	0.51202	0.454402	1.33614	0.665515	0.558425	-1.09109	0.0155962	0.0459329	-1.09444	0.0087131	0.0268536	-0.718318	0.085133	0.176225	-1.1639	0.0081325	0.0219046	-0.0842165	0.846413	0.898189	0.0277271	0.958248	0.980189	0.398677	0.443698	0.620152	-0.0364814	0.947886	0.973188	0.986896	0.0657766	0.111891	1810014B01Rik	10	86685525	86694806
ENSMUSG00000027318	0.834147	0.84115	1.39064	0.509985	0.357298	0.563611	0.467844	0.39848	0.533841	0.562131	0.650202	0.388882	0.45188	0.356629	0.418894	1.77613	2.29044	1.92188	-1.09	0.000363358	0.00160756	-1.12205	0.000210179	0.000961348	-0.914577	0.00321152	0.0107002	-1.33631	1.87578e-05	8.0827e-05	0.986964	4.88902e-05	0.000141798	-0.00187466	0.995638	0.998627	0.201454	0.562593	0.720109	-0.212732	0.552776	0.714551	2.0508	6.19492e-15	3.07521e-14	Adam33	2	131050591	131063814
ENSMUSG00000043993	2.62677	4.22138	3.41842	1.31653	1.96324	1.52373	1.85963	1.92878	1.88305	1.22748	1.03735	1.0912	1.02327	1.42514	0.822101	2.27271	3.43848	3.23296	-1.08975	0.000216163	0.000997104	-0.851575	0.00210412	0.0077005	-1.59182	3.50379e-07	2.20559e-06	-1.67834	2.9637e-07	1.60709e-06	-0.182587	0.525136	0.642091	0.267155	0.407075	0.635549	-0.477184	0.195689	0.349519	-0.552964	0.154845	0.292408	0.883217	0.00795758	0.016333	2900052L18Rik	11	120229802	120231585
ENSMUSG00000025170	1.86728	2.19847	2.23646	1.12336	0.592813	1.23592	0.668483	0.695773	1.15826	0.593225	0.21171	0.386061	1.24084	0.563528	0.825187	1.60127	2.06006	1.15545	-1.08898	0.000944972	0.00380742	-1.31602	7.83357e-05	0.000387353	-2.38255	2.26569e-09	1.80397e-08	-1.27839	0.000223229	0.000816602	-0.376108	0.240063	0.345612	-0.197634	0.645937	0.817015	-1.26884	0.0136757	0.0412935	-0.157366	0.723116	0.839131	0.687778	0.0948336	0.153877	Rab40b	11	121356125	121388251
ENSMUSG00000049999	1.6498	1.75162	1.52565	0.740973	0.694021	0.87358	1.7914	1.26648	0.779701	0.92811	1.23617	1.03289	2.13876	2.07817	2.30539	0.080342	0.050647	0	-1.08865	5.99218e-05	0.00030292	-0.353554	0.220749	0.379903	-0.600562	0.0214256	0.0562806	0.383909	0.0775347	0.154854	-5.32658	9.67638e-17	6.56008e-16	0.763425	0.0235687	0.0803978	0.513383	0.102026	0.212648	1.50732	6.30682e-09	5.05948e-08	-4.24679	9.90396e-09	3.51871e-08	Ppp1r3d	2	178411206	178414472
ENSMUSG00000001300	17.7629	18.4908	16.6514	8.11414	8.1698	8.46249	5.55332	5.11091	6.099	4.99985	4.85268	5.35499	16.4669	16.6887	17.9457	4.28847	3.28272	4.75284	-1.08811	7.14711e-45	2.14733e-43	-1.65167	2.72008e-75	1.53981e-73	-1.77331	5.18468e-87	3.25445e-85	-0.0701627	0.389971	0.54747	-2.0874	3.58391e-73	3.89001e-71	-0.534246	1.23937e-08	1.57099e-07	-0.660009	1.20253e-12	2.12431e-11	1.05228	2.88572e-40	1.12742e-38	-1.02267	3.17998e-16	1.67072e-15	Efnb2	8	8617434	8661242
ENSMUSG00000034227	30.3226	38.7248	24.7218	13.1722	14.8896	15.8715	7.32823	9.52604	6.65015	8.81435	7.77943	8.04921	6.60804	3.68847	6.48938	38.7512	43.2742	32.7091	-1.08696	1.27485e-16	1.68391e-15	-1.98932	1.74965e-16	2.39694e-15	-1.90476	2.77858e-42	8.70695e-41	-2.50068	8.65629e-15	8.6675e-14	0.304035	0.1773	0.270658	-0.873924	5.64411e-11	9.5103e-10	-0.792418	9.08161e-12	1.4606e-10	-1.37929	8.2527e-16	1.08615e-14	1.367	2.50423e-36	2.80988e-35	Foxj1	11	116330704	116335399
ENSMUSG00000064294	0.726387	0.424271	0.6245	0.297263	0.257912	0.273473	0.458063	0.236853	0.503917	0.654394	0.589344	0.855862	0.246451	0.24134	0.299855	0.690435	0.995966	0.93353	-1.08591	0.000856493	0.00348589	-0.557458	0.0986191	0.205512	0.273805	0.336864	0.505423	-1.18663	0.000432793	0.0015049	0.584126	0.0415304	0.0778292	0.559742	0.136769	0.309455	1.38466	7.28256e-06	4.94533e-05	-0.0664737	0.863726	0.925514	1.6453	2.06591e-07	6.6957e-07	Aox3	1	58113130	58200698
ENSMUSG00000079056	1.83721	1.97115	1.23861	0.884371	0.559489	0.927323	0.893362	1.07591	0.90575	0.885625	1.01903	1.37599	1.1609	0.941374	1.45848	1.92454	2.09979	1.83761	-1.08553	0.000185826	0.000868311	-0.807313	0.00261716	0.00932841	-0.59467	0.0328412	0.0808513	-0.522884	0.056173	0.118342	0.225981	0.366955	0.485395	0.307411	0.330433	0.560111	0.515707	0.109335	0.224443	0.596093	0.0608345	0.139788	1.2891	9.34245e-06	2.6782e-05	Kcnip3	2	127456498	127522094
ENSMUSG00000087259	1.83409	1.67664	1.6985	0.518786	0.935383	0.994563	1.62014	2.35613	2.03645	2.45071	3.48248	2.49395	1.07258	0.880283	0.994285	0.464069	0.546085	0.232743	-1.08534	0.00146258	0.00565319	0.213959	0.430272	0.605671	0.718008	0.00547687	0.0171569	-0.84011	0.00779619	0.0211131	-2.06564	1.39463e-06	4.70419e-06	1.32899	9.89873e-05	0.000667845	1.83002	1.05169e-08	1.13778e-07	0.278537	0.493724	0.663936	-1.00283	0.0726685	0.1221	2610035D17Rik	11	113043895	113201838
ENSMUSG00000035759	1.73701	1.43446	1.53762	0.83004	0.818008	0.549415	0.475467	0.45822	0.290591	0.426201	0.679708	0.822575	0.373064	0.482464	0.62579	0.0430432	0.126626	0.0809524	-1.08464	0.000239135	0.00109529	-1.93438	7.00913e-09	5.51658e-08	-1.25482	9.18829e-05	0.000415231	-1.68392	2.69898e-07	1.46902e-06	-4.18967	8.49568e-16	5.44225e-15	-0.81889	0.0510838	0.148986	-0.145335	0.713606	0.830286	-0.564445	0.17024	0.314172	-3.1311	9.50935e-07	2.94095e-06	Bbs10	10	111298679	111301727
ENSMUSG00000000416	0.652944	0.949082	1.09554	0.405042	0.404474	0.456768	0.370965	0.365172	0.614658	0.705256	0.710208	0.599124	0.196318	0.211471	0.0966806	0.289858	0.287361	0.341064	-1.08361	1.48004e-05	8.24386e-05	-0.99183	0.000266532	0.00119361	-0.39805	0.092647	0.188323	-2.44702	3.70476e-14	3.57083e-13	-1.5363	8.23179e-08	3.07341e-07	0.121209	0.681073	0.83792	0.710751	0.00409159	0.0147643	-1.32789	0.000316404	0.00133298	-0.477748	0.144548	0.21998	Cttnbp2	6	18366478	18514843
ENSMUSG00000074671	2.97506	3.59256	2.66668	1.25365	1.80829	1.27237	1.81772	1.80166	1.62233	1.1809	0.985981	1.02423	0.528958	0.884034	0.719173	0.662174	0.95156	0.353524	-1.08337	1.96707e-06	1.2448e-05	-0.811959	9.77011e-05	0.00047665	-1.51175	1.18564e-10	1.05045e-09	-2.139	5.05416e-16	5.39999e-15	-2.22602	1.94786e-12	1.008e-11	0.300705	0.232989	0.446525	-0.402993	0.158857	0.300366	-1.02029	0.00168007	0.00614982	-1.16469	0.00283464	0.00623325	Tspyl3	2	153222370	153225441
ENSMUSG00000024451	2.62873	2.18304	2.88124	1.02157	1.21528	1.37768	0.657796	1.18291	1.42043	0.995013	0.844287	1.23953	1.4827	1.12636	1.4802	1.28124	1.17193	1.08671	-1.08168	1.47181e-08	1.14702e-07	-1.23138	1.63398e-07	1.14025e-06	-1.29049	4.51714e-10	3.83036e-09	-0.927566	1.84023e-06	9.05883e-06	-1.10596	4.1006e-08	1.56815e-07	-0.119736	0.657306	0.823649	-0.184333	0.445198	0.62145	0.187712	0.406226	0.584865	-0.0486321	0.842108	0.889753	Arap3	18	37972624	37997574
ENSMUSG00000007613	10.9389	9.9342	11.3744	5.22891	5.12708	4.7762	11.2579	10.5019	12.2379	11.4439	13.7199	12.4086	6.3168	8.14816	6.8009	3.63548	3.97579	3.69443	-1.08104	1.65961e-30	3.62735e-29	0.0835803	0.362328	0.540665	0.246002	0.0107063	0.0308915	-0.620951	1.57658e-08	9.65793e-08	-1.49595	4.5988e-47	1.49366e-45	1.19441	7.29041e-38	8.77577e-36	1.35243	1.23928e-43	1.72686e-41	0.495086	1.76137e-05	9.16016e-05	-0.438849	0.000198361	0.000499222	Tgfbr1	4	47353222	47414931
ENSMUSG00000030956	10.783	11.2672	9.76137	5.6283	4.872	4.43486	4.22642	3.89542	4.63935	3.72146	3.22941	4.5462	10.2829	10.0287	10.1789	4.14928	3.79881	4.80719	-1.08097	2.63071e-25	4.90335e-24	-1.31154	4.58109e-38	1.37572e-36	-1.4417	4.69798e-32	1.12848e-30	-0.0816779	0.369147	0.527566	-1.30332	3.86735e-31	5.81853e-30	-0.200989	0.0911124	0.230425	-0.335857	0.0151699	0.0451907	1.03349	1.12154e-23	2.33081e-22	-0.245381	0.0642215	0.109577	Fam53b	7	132712082	132813886
ENSMUSG00000097287	1.46207	1.17948	1.62606	0.589968	0.629947	0.786275	0.575764	0.576219	0.41027	0.464495	0.279735	0.577898	0.644196	0.728048	0.567803	0.460576	1.0861	1.00096	-1.08094	1.15166e-05	6.51203e-05	-1.44029	4.23412e-08	3.12171e-07	-1.65705	1.63502e-08	1.19242e-07	-1.15711	4.44822e-06	2.08499e-05	-0.718206	0.0170673	0.0349659	-0.329958	0.29171	0.518472	-0.552488	0.112328	0.228914	-0.0416256	0.889575	0.941671	0.336211	0.342399	0.448163	D130017N08Rik	5	143758354	143768575
ENSMUSG00000094626	0.481296	0.663206	0.577721	0.180792	0.291046	0.344047	0.231576	0.353157	0.51179	0.500419	0.294672	0.627488	0.0444981	0.104581	0.257812	0.0539079	0.0679662	0.0912473	-1.0772	0.00554361	0.0186112	-0.647318	0.0883681	0.188526	-0.248041	0.499281	0.665075	-2.0901	4.22936e-05	0.000173232	-2.98226	4.17728e-08	1.59575e-07	0.458278	0.322499	0.552365	0.852785	0.0527403	0.126075	-0.985725	0.119601	0.240352	-1.93689	0.00499159	0.010595	Tmem121b	6	120488939	120493807
ENSMUSG00000052384	5.29614	4.99076	4.70221	2.16012	2.19843	2.71819	0.97693	1.31218	1.37876	1.72404	1.46301	1.73581	0.285285	0.203178	0.288502	0.267065	0.132044	0.295456	-1.07677	8.54929e-13	9.14923e-12	-2.02497	3.7643e-31	9.45877e-30	-1.58057	1.54457e-22	2.64418e-21	-4.28342	7.89305e-68	4.10931e-66	-4.41577	8.23222e-60	4.96125e-58	-0.919298	1.73202e-05	0.000136892	-0.479263	0.0148933	0.0445036	-3.17471	8.71027e-28	2.13687e-26	-3.3642	1.41029e-24	1.04926e-23	Nrros	16	32142785	32165594
ENSMUSG00000048878	20.6517	19.964	18.6385	10.0432	9.34195	8.52095	15.0093	15.4825	13.024	9.21787	9.82201	10.0465	6.86559	6.58865	7.35571	1.99017	1.43607	2.04804	-1.0763	4.11002e-29	8.61821e-28	-0.438628	3.33922e-06	2.00618e-05	-1.00139	4.3624e-25	8.21489e-24	-1.52882	2.38052e-49	8.53919e-48	-3.42273	7.47913e-135	4.97222e-132	0.667186	1.67641e-10	2.67649e-09	0.100102	0.362473	0.540868	-0.418213	0.000440709	0.00180718	-2.36893	8.10962e-46	1.18815e-44	Hexim1	11	103116231	103119725
ENSMUSG00000048696	11.423	11.1387	9.56469	5.44108	5.15469	4.54021	14.2862	15.8606	15.3614	14.158	13.2441	13.5852	8.20938	7.62229	10.4389	6.28869	6.99143	6.13659	-1.07582	1.32925e-17	1.83902e-16	0.508406	1.00642e-06	6.41632e-06	0.375134	0.000510719	0.00202754	-0.309391	0.0234136	0.0559145	-0.712911	3.58143e-08	1.37356e-07	1.61336	6.59356e-48	1.28283e-45	1.47584	1.18418e-37	1.22048e-35	0.800637	5.81027e-08	4.17662e-07	0.339685	0.0210541	0.0402336	Mex3d	10	80380355	80387659
ENSMUSG00000004568	15.8108	16.3891	16.4949	7.79219	7.65693	7.52352	13.623	13.1025	12.7902	15.2794	13.8941	15.193	6.00044	5.9712	6.45959	3.47052	3.57404	3.46935	-1.07475	2.33837e-51	7.99173e-50	-0.294528	2.49933e-05	0.000133578	-0.109531	0.148227	0.272647	-1.42106	4.70509e-66	2.34435e-64	-2.19679	7.83321e-151	7.57472e-148	0.80974	4.22398e-30	3.31811e-28	0.990401	8.66079e-39	9.60851e-37	-0.311991	0.000355865	0.00148504	-1.14581	8.68897e-34	9.03046e-33	Arhgef18	8	3393006	3456601
ENSMUSG00000045980	10.2582	9.8952	9.23832	4.69019	4.94296	4.23939	4.99655	4.87229	5.92196	3.85242	3.13533	3.84786	4.42957	4.66371	4.84687	3.07457	3.64906	3.19104	-1.07328	6.21553e-23	1.07031e-21	-0.889963	3.14183e-15	3.99574e-14	-1.41416	8.09983e-31	1.87347e-29	-1.09599	1.52765e-22	2.33818e-21	-1.55235	2.30345e-35	4.35201e-34	0.213083	0.0977602	0.242725	-0.315767	0.025199	0.0692297	0.0117911	0.927448	0.962663	-0.502553	0.000774476	0.00183044	Tmem104	11	115187487	115247023
ENSMUSG00000005470	3.16734	3.53157	3.48275	1.95313	1.21224	1.64528	1.76832	1.70077	2.17903	1.71375	1.2728	1.32628	2.17773	1.79075	1.86843	3.22764	3.37344	3.12489	-1.07251	6.31915e-06	3.73143e-05	-0.844207	0.000137234	0.000650665	-1.21755	3.63366e-07	2.2823e-06	-0.822613	0.000216196	0.000792542	-0.0522532	0.801279	0.866708	0.258159	0.357759	0.588502	-0.11913	0.693969	0.817427	0.283987	0.3149	0.490836	0.996394	0.000185575	0.000468862	Asf1b	8	83955507	83970197
ENSMUSG00000055805	3.72186	4.13271	4.28248	2.17321	1.67059	1.89202	0.7033	0.93481	1.13335	1.3963	1.06583	1.21328	1.36356	1.2506	1.2743	3.90815	3.52195	2.38438	-1.07172	6.30476e-12	6.40661e-11	-2.12514	1.04439e-29	2.51522e-28	-1.69959	5.28758e-23	9.25026e-22	-1.6619	1.53158e-23	2.44083e-22	-0.295813	0.0999313	0.167621	-1.02327	7.95264e-06	6.68325e-05	-0.60245	0.00394992	0.0143184	-0.555872	0.00636298	0.0203458	0.751948	0.000306678	0.000756978	Fmnl1	11	103171107	103198901
ENSMUSG00000031434	2.95107	2.61424	3.31118	1.42748	1.49884	1.26116	2.34256	2.27337	2.15975	2.01334	2.66091	1.68807	1.69183	1.72044	1.37747	1.70257	1.14848	1.46846	-1.0717	5.19771e-11	4.96582e-10	-0.38118	0.0103765	0.0312277	-0.456709	0.0111398	0.0319935	-0.909969	6.93933e-08	4.0142e-07	-1.02626	4.40378e-08	1.67926e-07	0.720155	1.46014e-05	0.000116728	0.641135	0.00122302	0.00507326	0.196802	0.305789	0.480597	0.0229007	0.917219	0.943244	Morc4	X	139821632	139871677
ENSMUSG00000029406	8.95186	8.90199	8.50735	3.95397	4.27239	4.25602	3.85878	3.80325	4.04441	4.03044	3.16526	3.67844	5.01882	4.52432	4.30059	7.78154	8.26267	7.66436	-1.07023	5.68345e-44	1.67263e-42	-1.1645	1.80006e-49	6.85902e-48	-1.25307	2.58452e-38	7.32808e-37	-0.949239	3.83894e-26	6.87945e-25	-0.138684	0.069364	0.122736	-0.0647326	0.448882	0.671978	-0.157783	0.123034	0.24621	0.15523	0.101705	0.211654	0.907787	2.07681e-29	1.88178e-28	Pitpnm2	5	124118690	124249760
ENSMUSG00000040389	7.86128	7.5963	8.28756	3.79312	4.25802	3.17941	5.30406	4.32402	5.06006	5.09249	4.77914	5.7904	3.72324	3.59799	2.92443	3.17361	3.43936	3.67772	-1.06879	5.43187e-18	7.65712e-17	-0.685761	3.03861e-09	2.47665e-08	-0.573558	9.08256e-07	5.47064e-06	-1.23345	1.34337e-21	1.93819e-20	-1.1883	8.15919e-22	7.29935e-21	0.412963	0.00351566	0.0162587	0.520043	0.000255363	0.00125399	-0.129277	0.414997	0.592976	-0.143552	0.369526	0.476909	Wdr47	3	108591279	108645719
ENSMUSG00000069755	1.43214	1.65658	1.63493	0.690148	0.893382	0.658548	1.0362	1.05431	1.30023	1.27134	1.53829	1.07071	1.06275	1.60144	1.53428	1.20306	0.443507	0.666877	-1.06507	0.000197124	0.000917695	-0.472438	0.0703574	0.157112	-0.262523	0.319298	0.486194	-0.191042	0.468873	0.62249	-1.02871	0.00424739	0.00964446	0.622342	0.0499499	0.146414	0.828395	0.00867902	0.0281301	0.908882	0.0040954	0.0137323	0.0163633	0.970146	0.978806	Zfp125	12	20877084	20921262
ENSMUSG00000074918	19.1435	19.4001	17.9585	9.08244	8.68923	9.10427	8.00201	8.25475	7.30966	5.85259	3.84663	6.333	10.9289	10.2482	9.71992	8.66184	10.8033	10.219	-1.06369	4.97605e-29	1.04016e-27	-1.25486	1.85113e-35	5.14347e-34	-1.79062	1.44527e-34	3.67971e-33	-0.89134	4.09116e-18	4.93421e-17	-0.912139	2.25399e-16	1.49708e-15	-0.161818	0.15148	0.333013	-0.702314	1.08136e-05	7.09315e-05	0.206599	0.0661915	0.149881	0.127548	0.307115	0.409334	Inafm2	2	118745758	118748810
ENSMUSG00000047205	11.6059	10.1835	10.6754	5.07175	5.37227	4.98274	6.45656	6.16004	6.83828	5.58753	5.87376	5.78868	11.6002	11.9093	12.1192	3.03164	2.91729	3.20786	-1.06356	7.42428e-25	1.3636e-23	-0.731654	1.19563e-12	1.26975e-11	-0.886897	5.82976e-17	7.69628e-16	0.114921	0.233035	0.372317	-1.80994	1.19924e-50	4.4996e-49	0.361719	0.00116031	0.00612828	0.202032	0.0795909	0.174621	1.21285	2.90032e-33	8.9383e-32	-0.76989	5.0239e-08	1.70272e-07	Dusp18	11	3895240	3901296
ENSMUSG00000030522	5.57804	4.72457	5.72914	2.77427	2.45514	2.38779	4.10554	4.12927	3.65045	3.29425	3.37477	3.18561	4.5476	4.52022	4.27941	2.84214	2.6621	2.51432	-1.0623	3.96034e-19	5.84041e-18	-0.423919	0.000172969	0.000804034	-0.676585	5.16584e-09	3.97208e-08	-0.283201	0.0118486	0.0306485	-0.985191	1.74752e-15	1.09698e-14	0.668165	1.94413e-08	2.40423e-07	0.410903	0.000906276	0.00388041	0.813258	7.66123e-12	7.74198e-11	0.0532483	0.703469	0.783054	Mtmr10	7	64287653	64340806
ENSMUSG00000039206	1.97919	2.01236	1.72803	0.937369	1.00132	0.7847	0.948474	0.893057	0.897171	1.30171	1.18309	1.13441	0.815282	0.987619	0.734775	2.38691	2.37522	2.38903	-1.06028	4.00492e-11	3.85368e-10	-1.05632	1.05652e-11	1.05491e-10	-0.637842	3.01718e-05	0.000147396	-1.19569	3.07668e-12	2.57339e-11	0.335246	0.0147616	0.0306288	0.0336143	0.857229	0.934615	0.447881	0.0128746	0.0393214	-0.0998799	0.62532	0.769084	1.37246	2.29632e-17	1.27726e-16	Daglb	5	143464584	143505942
ENSMUSG00000064036	1.1741	1.54978	1.43672	0.484241	0.844315	0.658097	0.569522	0.49721	0.399915	1.40526	1.41513	1.02913	0.342277	0.663973	0.55526	1.18473	1.07048	1.55971	-1.06003	0.000115449	0.000558205	-1.49747	9.37318e-08	6.69028e-07	-0.0921016	0.700263	0.821727	-1.43682	1.42563e-06	7.10502e-06	-0.108777	0.671942	0.768129	-0.408835	0.245339	0.462328	0.993922	0.000582711	0.00262468	-0.341973	0.356005	0.535316	0.927427	0.00354002	0.00767637	Mro	18	73859385	73881333
ENSMUSG00000041624	0.648408	0.799067	0.912781	0.297838	0.545532	0.279894	0.436	0.274736	0.582902	0.651372	0.383561	0.987441	1.01814	1.11455	0.77771	1.26305	1.75831	1.66281	-1.05933	0.000661445	0.00276185	-0.861219	0.00482092	0.0159751	-0.192633	0.539099	0.69887	0.280857	0.251484	0.394891	1.00731	1.27139e-05	3.90749e-05	0.22869	0.550046	0.750561	0.890732	0.0175776	0.0512189	1.37518	7.13087e-06	3.94884e-05	2.04154	2.4417e-12	1.06217e-11	Gucy1a2	9	3532778	3894736
ENSMUSG00000020546	2.45551	2.04135	2.74813	1.2785	1.04421	1.1272	1.15697	0.840036	0.931195	1.12555	1.53571	1.22922	0.915418	1.03747	0.882539	2.9333	2.50745	2.91583	-1.05908	2.72857e-13	3.008e-12	-1.29896	2.10325e-16	2.86344e-15	-0.871191	2.30798e-08	1.65897e-07	-1.37298	3.10921e-19	3.97982e-18	0.222708	0.0951716	0.160983	-0.20936	0.220754	0.431452	0.213668	0.197726	0.352363	-0.279236	0.0945083	0.199395	1.25718	5.45095e-19	3.22539e-18	Stxbp4	11	90476492	90638084
ENSMUSG00000035621	27.6076	29.2021	26.9148	13.9108	13.332	12.7198	17.9141	18.2277	18.45	15.6766	13.9171	16.7813	13.3181	11.4417	13.3485	5.56096	5.01987	6.96861	-1.05788	5.40332e-42	1.53195e-40	-0.610475	2.08856e-16	2.84541e-15	-0.827183	4.85424e-20	7.49965e-19	-1.15489	8.053e-36	2.03046e-34	-2.23723	1.18071e-90	2.58953e-88	0.476767	8.90918e-10	1.29964e-08	0.255825	0.00628891	0.0213988	-0.0628563	0.516	0.682282	-1.20265	2.17366e-22	1.49039e-21	Midn	10	80148272	80158368
ENSMUSG00000024891	1.11863	1.20708	1.35751	0.467379	0.642054	0.652558	0.781931	0.478225	0.716838	0.394262	0.451425	0.590299	0.85455	0.755291	0.629673	0.15927	0.312364	0.0599087	-1.05733	0.00315565	0.011265	-0.890431	0.0126386	0.0370122	-1.32679	0.000509222	0.0020224	-0.738542	0.0327281	0.0748291	-2.78945	2.73245e-07	9.79117e-07	0.196211	0.651948	0.820787	-0.24623	0.598342	0.747589	0.353204	0.402938	0.581963	-1.75525	0.0101908	0.0205465	Slc29a2	19	5024006	5031971
ENSMUSG00000029859	1.57502	1.40483	1.58301	0.812372	0.851418	0.505443	0.724467	0.90288	0.747177	0.86842	0.662887	1.12608	0.730845	0.691383	0.575232	2.53924	2.24662	1.72173	-1.05724	9.62376e-05	0.00047101	-0.934378	0.000233382	0.00105692	-0.749032	0.00529827	0.0166549	-1.2124	6.07667e-06	2.79433e-05	0.524128	0.0232628	0.046217	0.15318	0.63618	0.811694	0.332672	0.320388	0.498082	-0.118945	0.729312	0.843026	1.55824	6.22456e-08	2.09474e-07	Epha1	6	42358487	42373268
ENSMUSG00000048779	8.16589	6.86683	8.47848	3.03004	4.65333	3.54594	3.42204	3.12694	2.49354	1.70669	2.41124	1.76906	0.844281	1.29344	0.730474	0.136376	0.401194	0.34198	-1.05593	2.08672e-10	1.89045e-09	-1.37019	4.01602e-17	5.72886e-16	-1.97376	4.58317e-28	9.70145e-27	-3.06206	2.60268e-48	9.10154e-47	-4.68644	5.54489e-63	3.85497e-61	-0.284607	0.161101	0.347582	-0.891703	7.21128e-05	0.000395734	-1.96877	6.58675e-14	7.63148e-13	-3.6621	1.76085e-26	1.41317e-25	P2ry6	7	100937630	100974649
ENSMUSG00000030256	4.53342	4.56806	5.00839	2.34151	2.3281	2.06811	1.71784	1.87113	1.45032	1.65175	1.969	1.66252	2.83723	3.02255	3.33995	0.527298	0.484244	0.492179	-1.05555	9.69658e-18	1.34801e-16	-1.47782	2.34435e-27	5.15444e-26	-1.39301	1.15301e-24	2.14295e-23	-0.635783	3.11142e-07	1.68239e-06	-3.21794	4.48923e-76	5.45736e-74	-0.392382	0.0137039	0.0516427	-0.311664	0.0487407	0.118571	0.454192	0.00135743	0.00506406	-2.18481	8.14558e-25	6.13065e-24	Bhlhe41	6	145858243	145865558
ENSMUSG00000073700	11.5702	13.7311	11.3284	5.71428	6.18606	5.63463	15.3965	17.4578	13.9203	19.5064	15.4112	16.7484	32.4095	25.6064	33.6464	2.73277	2.3523	3.50482	-1.05481	7.20968e-21	1.14547e-19	0.358624	0.000919637	0.00363719	0.519332	4.03955e-06	2.24668e-05	1.30303	1.35736e-29	2.7782e-28	-2.07531	8.29203e-43	2.21893e-41	1.44246	8.54223e-42	1.26516e-39	1.59893	2.02556e-48	3.67513e-46	2.39182	4.9984e-104	1.10226e-101	-1.04391	6.86391e-10	2.62357e-09	Klhl21	4	152008803	152017680
ENSMUSG00000104117	0.707918	0.666392	0.579748	0.369332	0.326162	0.237998	0.205965	0.283426	0.265527	0.363478	0.356724	0.360781	0.272709	0.474763	0.421337	1.10126	1.13721	0.733785	-1.0524	0.00556614	0.0186713	-1.36628	0.000542223	0.00227031	-0.830244	0.0233827	0.0605923	-0.763348	0.0420707	0.0927956	0.614564	0.0590975	0.106537	-0.283276	0.562464	0.75927	0.247866	0.580773	0.734847	0.324727	0.479988	0.653351	1.64399	2.8049e-05	7.70863e-05	Gm20743	1	164863133	164936775
ENSMUSG00000029438	1.08652	1.15002	0.998432	0.515968	0.48979	0.54917	0.469598	0.713448	0.653538	0.764538	0.520753	0.648691	0.844727	0.816777	0.962958	0.221267	0.267346	0.260088	-1.05023	1.17268e-07	8.46397e-07	-0.81109	9.63635e-05	0.00047059	-0.719014	0.000509367	0.00202257	-0.321582	0.0828334	0.163482	-2.093	9.1747e-17	6.23587e-16	0.268092	0.271768	0.496097	0.356057	0.138912	0.270737	0.762663	0.000428407	0.0017622	-1.0681	0.00061756	0.00147718	Bcl7a	5	123343834	123374992
ENSMUSG00000032109	2.3149	2.08997	1.63926	0.842003	0.956238	1.11138	0.625635	0.887797	0.6934	0.979324	1.18292	1.17372	0.471003	0.393587	0.366761	0.0912965	0.143882	0.266141	-1.04952	3.10246e-07	2.13659e-06	-1.44737	4.97635e-11	4.6839e-10	-0.832326	4.21196e-05	0.000200944	-2.317	1.78673e-21	2.56016e-20	-3.54163	4.47393e-27	5.38339e-26	-0.369124	0.145099	0.323362	0.242565	0.287772	0.463255	-1.23371	1.5205e-05	7.98765e-05	-2.52422	2.23395e-10	8.81398e-10	Nlrx1	9	44252717	44268599
ENSMUSG00000097119	2.99422	3.2575	3.24118	1.71256	1.7275	1.11225	2.52012	2.34697	2.47277	2.58549	2.81458	3.10643	0.785644	1.22635	1.12108	1.8394	1.9865	1.51248	-1.04755	1.05015e-09	8.97265e-09	-0.364504	0.00694612	0.0221135	-0.132185	0.343641	0.513007	-1.6203	5.37393e-19	6.8036e-18	-0.818444	7.08858e-07	2.44492e-06	0.712594	8.35041e-05	0.000573324	0.939814	2.82898e-07	2.44785e-06	-0.536919	0.023717	0.0635315	0.206976	0.346068	0.452275	B230354K17Rik	17	45433598	45442544
ENSMUSG00000028385	4.34114	4.24747	4.65956	2.39267	2.02158	1.95004	3.02387	3.43298	3.55911	2.24361	2.42688	2.15279	2.57103	2.43152	2.80205	1.33007	1.35852	1.50089	-1.04657	1.69722e-17	2.34008e-16	-0.396394	0.000486008	0.00205547	-0.932931	1.40901e-14	1.639e-13	-0.781689	1.06181e-10	7.85522e-10	-1.64309	1.50467e-33	2.58984e-32	0.67989	3.2151e-07	3.37908e-06	0.139208	0.335164	0.512951	0.299054	0.037321	0.0928324	-0.620501	0.000284437	0.000705004	Snx30	4	59805840	59904737
ENSMUSG00000037625	9.72462	8.83082	9.21016	4.08951	4.21342	5.07626	4.62273	4.71259	4.97493	5.29871	7.07575	6.38896	3.79447	5.325	4.80633	15.2293	14.7177	15.6278	-1.04649	5.37772e-11	5.12807e-10	-0.949168	7.26943e-10	6.24543e-09	-0.539359	0.000744607	0.00285733	-1.01594	2.77661e-09	1.82459e-08	0.730335	1.25562e-08	5.00132e-08	0.126739	0.496477	0.709277	0.53234	0.00459539	0.0163319	0.0647124	0.75175	0.856486	1.75311	3.58866e-30	3.35526e-29	Cldn11	3	31149920	31164324
ENSMUSG00000036030	1.03891	1.00425	1.03463	0.54068	0.414702	0.528431	0.275557	0.305113	0.338615	0.40204	0.25531	0.298759	0.31347	0.315078	0.257691	1.01747	1.34905	0.964872	-1.04403	5.70044e-07	3.83138e-06	-1.7369	2.68921e-14	3.20493e-13	-1.66448	4.16167e-12	4.12673e-11	-1.81821	9.02126e-15	9.02429e-14	0.129519	0.519345	0.6364	-0.663166	0.0193384	0.0685676	-0.594796	0.0437003	0.108723	-0.739348	0.0114206	0.0339879	1.14898	2.15177e-06	6.47616e-06	Prtg	9	72806874	72917291
ENSMUSG00000056215	0.365069	0.304838	0.396661	0.232506	0.150306	0.128528	0.146823	0.151391	0.151425	0.394828	0.620867	0.256947	0.0852785	0.0984539	0.166428	0.315373	0.269649	0.22089	-1.0438	0.00115307	0.00455569	-1.23751	7.01814e-05	0.000348871	0.277669	0.371005	0.541744	-1.61846	5.10075e-06	2.37168e-05	-0.392647	0.199528	0.297669	-0.162888	0.679097	0.836473	1.34808	0.000203009	0.00101932	-0.540697	0.226323	0.388163	0.629126	0.104688	0.167557	Lrguk	6	34029448	34134034
ENSMUSG00000102101	3.26345	4.2692	3.25342	2.2822	1.17567	1.7464	1.63066	1.79117	1.88688	3.00807	2.716	1.92536	2.3271	2.17931	2.26881	3.06224	2.41046	3.03502	-1.0436	0.000754669	0.00311046	-1.01847	0.000403099	0.00173575	-0.478534	0.0929844	0.188893	-0.693246	0.0125778	0.0323104	-0.332019	0.247702	0.354307	0.0547147	0.880052	0.945246	0.591577	0.0901354	0.193014	0.384767	0.269803	0.43989	0.689067	0.0574471	0.0993956	Zbtb11os1	16	55973268	55974617
ENSMUSG00000020614	3.44357	3.36316	3.62585	1.57452	1.8406	1.62193	2.03896	2.43981	2.25526	2.39884	1.50615	2.22105	0.834688	0.591627	0.759941	3.08776	3.27831	2.79833	-1.04069	6.70452e-09	5.35776e-08	-0.624313	0.000264739	0.00118666	-0.742054	0.000186435	0.000802032	-2.27109	1.7001e-24	2.81466e-23	-0.172726	0.317259	0.432541	0.445981	0.0287776	0.0943577	0.323651	0.161625	0.304355	-1.19653	1.05375e-05	5.67845e-05	0.844164	5.01376e-05	0.000134176	Fam20a	11	109669749	109722279
ENSMUSG00000035403	13.2461	13.3891	11.0738	6.29191	6.33868	5.58555	2.88584	2.71965	2.72001	5.48082	5.40278	4.76566	3.80079	4.00389	3.6208	6.90678	7.34516	6.73625	-1.0405	5.99476e-26	1.13844e-24	-2.17276	8.77334e-93	5.93934e-91	-1.24585	8.87691e-32	2.11446e-30	-1.74378	4.23685e-58	1.82754e-56	-0.831942	3.17064e-16	2.08379e-15	-1.10297	3.19564e-23	1.64017e-21	-0.180398	0.0915391	0.195109	-0.668896	1.90436e-09	1.59544e-08	0.18518	0.069584	0.117537	Crb2	2	37776249	37799103
[truncated: 6,094 more rows]
[truncated: 5 more columns]
