# Supplementary material for: PI3K-AKT activation resculpts integrin signaling to drive filamentous tau-induced proinflammatory astrogliosis
Source: Cell Biosci. 2023 Sep 27;13:179. doi: 10.1186/s13578-023-01128-x (PMC10536728; doi:10.1186/s13578-023-01128-x)
Supplement: Supplementary file 3 — Supplementary Material 3 [file 13578_2023_1128_MOESM3_ESM.xls]

## Sheet: Sheet1
Ratio PFF/PBS exp. 1	Ratio PFF/PBS exp.2	Log 2 [A]	Log 2 [B]	Score	Intensity	Mol. weight [kDa]	Protein IDs	Protein names	Gene names	Signal seq
5.6548	3.9424	2.49948	1.97907	323.31	85470000000	186.48	P01027;P01027-2;H3BL60;H3BKW9	Complement C3;Complement C3 beta chain;C3-beta-c;Complement C3 alpha chain;C3a anaphylatoxin;Acylation stimulating protein;Complement C3b alpha chain;Complement C3c alpha chain fragment 1;Complement C3dg fragment;Complement C3g fragment;Complement C3d fragment;Complement C3f fragment;Complement C3c alpha chain fragment 2	C3	Y
10.139	6.6591	3.34184	2.73533	323.31	13151000000	121.08	G3X9T8;G3X8Q5	Ceruloplasmin	Cp	Y
14.273	4.9901	3.83522	2.31907	78.603	7960700000	16.326	P10148	C-C motif chemokine 2	Ccl2	Y
2.5551	2.1138	1.35338	1.07984	323.31	7529000000	192.91	P01029	Complement C4-B;Complement C4 beta chain;Complement C4 alpha chain;C4a anaphylatoxin;Complement C4 gamma chain	C4b	Y
7.5023	5.7047	2.90733	2.51215	11.12	6354100000	13.779	P01887	Beta-2-microglobulin	B2m	Y
3.6773	3.5649	1.87865	1.83386	323.31	5463800000	34.554	Q62356	Follistatin-related protein 1	Fstl1	Y
2.7506	1.8144	1.45975	0.859493	177.55	4426900000	30.26	O89051;A0A2I3BPW7	Integral membrane protein 2B;BRI2, membrane form;BRI2 intracellular domain;BRI2C, soluble form;Bri23 peptide	Itm2b
5.9529	2.7721	2.57359	1.47098	323.31	3471500000	42.804	Q61362-3;Q61362-2;Q61362	Chitinase-3-like protein 1	Chi3l1	Y
44.081	40.461	5.46209	5.33846	318.03	3265500000	54.104	Q922W6;P28862;O55123	Stromelysin-1	Mmp3	Y
5.2402	2.8221	2.38962	1.49677	323.31	3041100000	64.49	Q07797;E9Q5X5;F6VRP8	Galectin-3-binding protein	Lgals3bp	Y
15.654	12.242	3.96846	3.61377	323.31	2766800000	80.072	Q8CG16;Q8CFG9;Q3UZ09	Complement C1r-A subcomponent;Complement C1r-A subcomponent heavy chain;Complement C1r-A subcomponent light chain;Complement C1r-B subcomponent;Complement C1r-B subcomponent heavy chain;Complement C1r-B subcomponent light chain	C1ra;C1rb
54.826	17.61	5.77679	4.13832	19.307	2743100000	10.071	P30882	C-C motif chemokine 5	Ccl5	Y
4.4804	2.1917	2.16363	1.13205	104.13	2725300000	22.875	P11672;A0A0A6YW77	Neutrophil gelatinase-associated lipocalin	Lcn2	Y
24.466	14.562	4.61271	3.86414	175.48	2490100000	41.811	P48759	Pentraxin-related protein PTX3	Ptx3	Y
7.4365	5.1852	2.89462	2.3744	323.31	2462100000	142.32	B8JJN0;F6VQX8;B8JJM5;P04186;F6XQ00;B8JJM6;H3BK95;B8JJM3;F6WZA2;F6ZCY7	Complement factor B;Complement factor B Ba fragment;Complement factor B Bb fragment	Gm20547;Cfb
2.81	2.396	1.49057	1.26063	323.31	2441300000	469.78	E9PZ16;B1B0C7;Q05793;A0A571BD72	Basement membrane-specific heparan sulfate proteoglycan core protein;Endorepellin;LG3 peptide	Hspg2	Y
4.4141	2.0395	2.14212	1.02822	323.31	2400800000	81.317	P29533;Q3UPN1;A0A0G2JFP9	Vascular cell adhesion protein 1	Vcam1	Y
11.233	6.9684	3.48967	2.80083	158.46	1703400000	42.78	G3UZP7;P01899;P01897;P01898;Q4KN81;A7VMS6;E9Q0G4;G3UXE9;P01895-2;P01895	H-2 class I histocompatibility antigen, D-B alpha chain;H-2 class I histocompatibility antigen, L-D alpha chain	H2-D1;H2-L
3.9788	1.9577	1.99233	0.96916	323.31	1537900000	60.648	P07141;P07141-2;D3Z090;F6RNW8;D3YTW1	Macrophage colony-stimulating factor 1;Processed macrophage colony-stimulating factor 1	Csf1	Y
4.1284	2.6866	2.04558	1.42578	12.565	1522500000	10.984	Q3UA95;Q3THW5;P0C0S6;Q8R029	Histone H2A;Histone H2A.V;Histone H2A.Z	H2afz;H2afv
8.0819	7.9938	3.01469	2.99888	54.172	1336600000	53.055	Q61805;A2AC65;F6XKX9	Lipopolysaccharide-binding protein	Lbp	Y
6.3305	2.9203	2.66232	1.54612	113.41	1246100000	55.584	P97290;A2ATR8	Plasma protease C1 inhibitor	Serping1	Y
2.5767	2.3201	1.36552	1.21419	314.14	1137900000	47.994	P14211	Calreticulin	Calr	Y
6.8124	3.5702	2.76816	1.836	15.162	1110700000	14.888	Q8CBB6;Q8CGP2;Q8CGP1;Q6ZWY9;Q64525;Q64478;Q64475;P10854;P10853;Q8CGP2-2;Q9D2U9;Q8CGP0;Q64524;P70696	Histone H2B;Histone H2B type 1-P;Histone H2B type 1-K;Histone H2B type 1-C/E/G;Histone H2B type 2-B;Histone H2B type 1-H;Histone H2B type 1-B;Histone H2B type 1-M;Histone H2B type 1-F/J/L;Histone H2B type 3-A;Histone H2B type 3-B;Histone H2B type 2-E;Histone H2B type 1-A	Hist1h2br
1.9136	2.5074	0.936289	1.32619	159.87	1089200000	107.75	Q9EPL2-2	Calsyntenin-1;Soluble Alc-alpha;CTF1-alpha	Clstn1	Y
40.8	27.092	5.3505	4.75979	33.685	1067600000	10.249	D3YW23;P17515	C-X-C motif chemokine;C-X-C motif chemokine 10	Cxcl10	Y
5.8455	3.9961	2.54733	1.99859	225.12	1035000000	62.586	P51655	Glypican-4;Secreted glypican-4	Gpc4	Y
4.1112	2.8445	2.03956	1.50818	323.31	1005400000	231.8	Q80YX1;Q80YX1-2;Q80YX1-5;Q80YX1-4;Q80YX1-3;Q80YX0	Tenascin	Tnc	Y
7.5779	4.2406	2.9218	2.08427	323.31	934720000	77.499	E9Q6C2;Q8CG14;A0A1W2P7F1;Q8CFG8;E0CZE7	Complement C1s-A subcomponent;Complement C1s-A subcomponent heavy chain;Complement C1s-A subcomponent light chain	C1s1;C1sa
5.2595	1.7277	2.39493	0.788853	170.39	898750000	22.628	P12032	Metalloproteinase inhibitor 1	Timp1	Y
4.8009	2.0681	2.2633	1.04831	86.858	875120000	45.043	G5E899	Serpine1	Serpine1	Y
3.9906	1.686	1.99661	0.753605	34.276	787090000	11.367	P62806	Histone H4	Hist1h4a
6.1983	4.7131	2.63187	2.23668	249.83	766510000	28.969	Q61581;F8WH23;E9Q5D9	Insulin-like growth factor-binding protein 7	Igfbp7	Y
3.4266	3.9561	1.77678	1.98408	80.199	672980000	66.406	O88342;A0A0J9YU05	WD repeat-containing protein 1	Wdr1
2.2403	2.2349	1.16369	1.16021	323.31	668320000	72.369	A0A0R4J0Z1;P08003	Protein disulfide-isomerase A4	Pdia4	Y
2.3767	1.8636	1.24896	0.898092	155.23	635360000	32.191	P17751-2;P17751;H7BXC3	Triosephosphate isomerase	Tpi1
2.5843	2.3106	1.36977	1.20827	323.31	628740000	312.3	Q61554	Fibrillin-1	Fbn1	Y
2.3772	1.942	1.24926	0.957543	323.31	597640000	138.94	P08121;A0A087WPJ5;A0A087WPS3	Collagen alpha-1(III) chain	Col3a1	Y
4.05	1.8365	2.01792	0.876959	41.146	591160000	47.585	O88968	Transcobalamin-2	Tcn2	Y
2.5853	1.7285	1.37033	0.789521	176.35	574280000	33.563	A2AEX8;A2AEX6;P97447;A2AEY1;A2AEY2;A2AEX7;P97447-2;A2AEY0;A2AEX9	Four and a half LIM domains protein 1	Fhl1
2.1139	1.9151	1.07991	0.93742	264.81	511440000	37.063	O35887;G3V004;G3UWV3;G3UXA8;G3UWR0;G3UXA3;G3UY49	Calumenin	Calu	Y
4.197	2.6047	2.06936	1.38112	117.87	494890000	90.82	Q8VCC9;Q3UYD7	Spondin-1	Spon1	Y
4.4487	2.6012	2.15338	1.37918	127.26	493490000	27.392	O09164	Extracellular superoxide dismutase [Cu-Zn]	Sod3	Y
3.3752	3.6292	1.75497	1.85965	218.12	446420000	111.67	P98063;A0A2I3BRJ8;A0A2I3BQB3	Bone morphogenetic protein 1	Bmp1	Y
6.2542	5.8927	2.64483	2.55893	323.31	426810000	216.65	M0QWP1;Z4YK85;A2ASQ1-3;A2ASQ1-2;A2ASQ1;Z4YJS5	Agrin;Agrin N-terminal 110 kDa subunit;Agrin C-terminal 110 kDa subunit;Agrin C-terminal 90 kDa fragment;Agrin C-terminal 22 kDa fragment	Agrn
34.67	8.9193	5.11562	3.15693	35.284	413950000	13.773	P04918	Serum amyloid A-3 protein	Saa3	Y
3.937	1.949	1.9771	0.962734	58.024	413640000	15.944	Q9CQI6;A0A1D5RLP1	Coactosin-like protein	Cotl1
3.5705	3.5718	1.83613	1.83665	323.31	410490000	84.921	Q9R0E1;F6W3Q8	Procollagen-lysine,2-oxoglutarate 5-dioxygenase 3	Plod3	Y
4.8057	3.3718	2.26475	1.75352	109.08	408730000	106.75	Q8BJD1	Inter-alpha-trypsin inhibitor heavy chain H5	Itih5	Y
3.4304	3.3329	1.77838	1.73678	323.31	387780000	177.19	F8VQJ3;P02468;F6TLW1;F6SFQ3	Laminin subunit gamma-1	Lamc1	Y
2.7952	1.8414	1.48295	0.880803	26.15	376400000	43.292	Q9JK53	Prolargin	Prelp	Y
2.3159	1.8482	1.21157	0.886121	110.84	341190000	96.729	Q8CI94;Q9WUB3;E9PUM3;Q3UEJ6;Q9ET01	Glycogen phosphorylase, brain form	Pygb
2.0496	2.1686	1.03534	1.11676	100.37	334980000	51.813	Q9WVJ3;A0A2I3BS14;A0A2I3BPG0	Carboxypeptidase Q	Cpq	Y
6.0093	3.0357	2.5872	1.60203	8.0892	304740000	21.977	P43274	Histone H1.4	Hist1h1e
2.7736	2.1251	1.47176	1.08753	131.67	294880000	30.628	P47757-2;A2AMW0;P47757-4	F-actin-capping protein subunit beta	Capzb
2.3339	1.7557	1.22274	0.812046	129.48	293570000	272.43	P19096;A0A0U1RNJ1;A0A0U1RPP5	Fatty acid synthase;[Acyl-carrier-protein] S-acetyltransferase;[Acyl-carrier-protein] S-malonyltransferase;3-oxoacyl-[acyl-carrier-protein] synthase;3-oxoacyl-[acyl-carrier-protein] reductase;3-hydroxyacyl-[acyl-carrier-protein] dehydratase;Enoyl-[acyl-carrier-protein] reductase;Oleoyl-[acyl-carrier-protein] hydrolase	Fasn
3.4043	3.7882	1.76736	1.92151	274.87	292510000	201.82	P97927	Laminin subunit alpha-4	Lama4	Y
3.1859	3.091	1.6717	1.62807	76.114	286660000	202.44	E9QN70;P02469	Laminin subunit beta-1	Lamb1	Y
24.343	19.287	4.60544	4.26956	7.3138	283870000	15.359	A0A0U1RNV1;Q8K479;A0A0U1RNF8	Complement C1q tumor necrosis factor-related protein 5	C1qtnf5	Y
11.409	23.364	3.5121	4.54622	7.996	279900000	23.866	P12961	Neuroendocrine protein 7B2;N-terminal peptide;C-terminal peptide	Scg5	Y
7.4907	6.1817	2.9051	2.628	5.661	251770000	49.276	H3BJ97;Q99JR5	Tubulointerstitial nephritis antigen-like	Tinagl1	Y
10.082	12.819	3.33371	3.68021	135.4	251240000	34.49	O88531;B1B0P8;B1B0P9	Palmitoyl-protein thioesterase 1	Ppt1	Y
21.9	59.435	4.45286	5.89324	18.494	239470000	42.098	O35188;A0A1D5RMK8	Fractalkine;Processed fractalkine	Cx3cl1	Y
3.2565	2.765	1.70332	1.46728	132.57	237040000	86.9	E9Q718	Procollagen-lysine,2-oxoglutarate 5-dioxygenase 2	Plod2	Y
3.0602	2.2195	1.61363	1.15023	133.71	235760000	114.65	O09159	Lysosomal alpha-mannosidase	Man2b1	Y
2.3195	4.7645	1.21381	2.25232	13.175	226480000	51.027	A3KGE4;G3X9Q7;Q8R357;O88998-3;O88998;O88998-4;O88998-2	Noelin	Olfm1	Y
2.5467	3.0484	1.34863	1.60805	90.285	225210000	63.953	P06801;Q3TQP6	NADP-dependent malic enzyme;Malic enzyme	Me1
2.7353	2.4771	1.4517	1.30865	71.282	223930000	46.153	P60843;D6RJ60;D6RJ11;A0A0N4SVM5	Eukaryotic initiation factor 4A-I	Eif4a1
3.5416	2.6794	1.8244	1.42191	92.358	221150000	47.357	Q99JY9;A0A087WQ14;A0A087WRA1;A0A087WQ83;A0A087WS98;A0A087WP86;A0A087WPR6	Actin-related protein 3	Actr3
3.0345	3.7762	1.60146	1.91694	118.15	215110000	55.715	Q91ZJ5-2;Q91ZJ5	UTP--glucose-1-phosphate uridylyltransferase	Ugp2
2.9951	2.2802	1.5826	1.18916	323.31	209120000	50.167	Q61398;D3YUE2;D3YZE3;D3YWH0	Procollagen C-endopeptidase enhancer 1	Pcolce	Y
7.8321	8.0259	2.9694	3.00466	24.701	208810000	9.1413	Q9CQR2	40S ribosomal protein S21	Rps21
3.5547	3.238	1.82973	1.6951	23.439	202550000	61.249	Q60598;Q921L6	Src substrate cortactin	Cttn
3.0481	1.6807	1.60791	0.749062	43.254	194840000	54.507	Q61553;A0A0G2JDU7;F7BDR1	Fascin	Fscn1
2.8881	3.3406	1.53012	1.74011	207.82	191350000	37.27	Q8BP92	Reticulocalbin-2	Rcn2	Y
5.9944	5.217	2.58362	2.38322	91.672	187130000	58.752	P13597-2;P13597	Intercellular adhesion molecule 1	Icam1	Y
3.5416	3.1277	1.8244	1.6451	114.65	184370000	196.58	Q61292;A0A0A6YY71;A0A0A6YWY6;A0A0A6YWI2	Laminin subunit beta-2	Lamb2	Y
2.7561	3.1587	1.46263	1.65933	323.31	177030000	28.405	O70435;E0CZ34;F8WH02;E0CYL6;E0CX62	Proteasome subunit alpha type-3	Psma3
3.8481	3.6934	1.94415	1.88495	41.067	173840000	18.521	Q9R0P5	Destrin	Dstn
2.9703	3.9142	1.57061	1.96872	56.586	173300000	28.127	P20108	Thioredoxin-dependent peroxide reductase, mitochondrial	Prdx3
6.9169	6.3198	2.79013	2.65988	95.519	172120000	16.723	Q9CQI3;A0A2I3BR94;A0A2I3BPS1;D3Z2F6;D3YY16;Q9ERL7	Glia maturation factor beta	Gmfb
5.5937	3.3577	2.4838	1.74747	136.11	169090000	366.89	E9PYH0;G3XA35;Q62059;Q62059-2;E9QMK2;Q62059-3;E9QMK3;Q62059-4;Q8BS97;E0CZC0;F7B603	Versican core protein	Vcan	Y
2.9878	2.0855	1.57908	1.06039	272.35	163490000	28.729	Q9QYB1	Chloride intracellular channel protein 4	Clic4
2.0346	2.4702	1.02475	1.30463	88.47	155880000	19.012	Q80ZP8;Q3TMX5;Q9CXI5;F6USD5;F6T4L3;F7C1S6	Mesencephalic astrocyte-derived neurotrophic factor	Manf	Y
5.9392	11.311	2.57027	3.49965	74.701	155860000	59.704	A0A0R4J138;P50429;P50429-2	Arylsulfatase B	Arsb	Y
6.1101	8.3788	2.6112	3.06674	7.0785	147490000	22.954	D3YYE1;D3Z7M9;O35381;F6UFG6;Q64G17	Acidic leucine-rich nuclear phosphoprotein 32 family member A	Anp32a
3.1654	2.5402	1.66239	1.34494	49.646	146350000	93.142	Q62009;Q62009-2;Q62009-3;Q62009-5;Q62009-4;F7C9H0	Periostin	Postn	Y
3.1317	1.8121	1.64695	0.857663	123.78	141510000	63.299	Q8CI51;D9J2Z9;D9J300;D9J301;D9J302;Q8CI51-2;Q9CRA2;A0A0G2JGZ5;D9J303;F8WJI6;E9Q8P5;Q8CI51-3;A0A0G2JEJ0	PDZ and LIM domain protein 5	Pdlim5
1.7462	3.2484	0.804219	1.69973	157.03	140420000	27.855	Q9Z2U0;A0A338P7D7;Q9CWH6;B7ZMS4	Proteasome subunit alpha type-7	Psma7
3.3707	2.0149	1.75305	1.01071	67.033	138350000	70.642	A0A1C7CYV0;B1AX58;Q99K51	Plastin-3	Pls3
2.3128	2.2871	1.20964	1.19352	323.31	137910000	129.69	Q80YQ1;P35441	Thrombospondin-1	Thbs1	Y
3.2129	2.8302	1.68388	1.5009	17.449	134200000	160.61	F8VPK5;A0A1Y7VMN0;P70336;P70336-2;A0A1Y7VLD1	Rho-associated protein kinase;Rho-associated protein kinase 2	Rock2
9.0428	4.5767	3.17677	2.19431	323.31	126120000	66.739	Q9Z0E6;E9Q2N7	Interferon-induced guanylate-binding protein 2	Gbp2
2.8227	2.8432	1.49708	1.50752	22.121	125030000	15.637	A0A338P7C0;O09061;A0A338P7F1	Proteasome subunit beta type-1	Psmb1
2.5671	1.6375	1.36014	0.711495	19.843	121690000	84.55	Q8R4G6;Q8BIS8-2;Q8BIS8	Alpha-1,6-mannosylglycoprotein 6-beta-N-acetylglucosaminyltransferase A	Mgat5
2.3705	2.3022	1.24519	1.20301	139.08	120730000	188.85	B9EHJ3;P39447;A0A0U1RPW2;A0A0U1RPB2	Tight junction protein ZO-1	Tjp1
4.9066	12.308	2.29472	3.62152	40.927	119250000	72.367	Q9ET54-3;Q9ET54-4;Q9ET54-6;Q9ET54;Q9ET54-5;Q9ET54-2;D3Z1J5;A0A1W2P7G1	Palladin	Palld
6.5716	4.9537	2.71624	2.30851	5.5301	115680000	23.432	Q3TLP8;P63001;P60764;A2AC13;Q05144;A0A2R8VHH0;A0A2R8VH29;A0A1B0GSL4;G3UZM2;D3Z3L1;F2Z463;D3YX61;Q9ER71-2;Q8R527;Q9ER71	Ras-related C3 botulinum toxin substrate 1;Ras-related C3 botulinum toxin substrate 3;Ras-related C3 botulinum toxin substrate 2	Rac1;Rac3;Rac2
2.6481	2.8924	1.40496	1.53227	134.37	112270000	40.079	Q91YR1;D3Z2H0	Twinfilin-1	Twf1
3.3038	2.8944	1.72413	1.53326	32.362	111600000	80.319	Q8BU25	Inactive serine protease PAMR1	Pamr1	Y
20.595	7.9102	4.36422	2.98371	9.685	110960000	54.312	Q7TPC1	Corneodesmosin	Cdsn	Y
4.471	2.5213	2.1606	1.33417	85.214	110800000	26.717	P14106	Complement C1q subcomponent subunit B	C1qb	Y
7.0504	9.7001	2.81771	3.278	71.672	110470000	38.113	Q05186	Reticulocalbin-1	Rcn1	Y
4.1703	1.65	2.06015	0.722466	323.31	109780000	87.142	Q99KC8;F6TIL5;Q8BGF0;D3Z671;D3Z518	von Willebrand factor A domain-containing protein 5A	Vwa5a
3.0816	2.1221	1.62368	1.08549	194.31	106000000	37.331	P62880;E9QKR0;D3Z1M1;D3YZX3;D3Z1T4;E9PWM7;P29387;A0A0A6YVN9;V9GWY1	Guanine nucleotide-binding protein G(I)/G(S)/G(T) subunit beta-2;Guanine nucleotide-binding protein subunit beta-4	Gnb2;Gnb4
3.0442	2.2346	1.60606	1.16002	108.78	104050000	51.213	Q9R118	Serine protease HTRA1	Htra1	Y
5.3599	3.3152	2.42221	1.7291	104.68	97165000	108.96	P97467;F8VQA4;E9Q704;F6TGI4;F6T0D3;F7D4K4	Peptidyl-glycine alpha-amidating monooxygenase;Peptidylglycine alpha-hydroxylating monooxygenase;Peptidyl-alpha-hydroxyglycine alpha-amidating lyase	Pam	Y
3.9036	2.0855	1.96481	1.06039	60.239	95898000	26.411	Q9Z2U1	Proteasome subunit alpha type-5	Psma5
2.9783	2.3928	1.57449	1.2587	310.81	94201000	50.521	P50396;B7FAU8;D6RI86	Rab GDP dissociation inhibitor alpha	Gdi1
2.4101	2.101	1.26909	1.07108	137.54	94004000	87.002	P58022;P58022-2	Lysyl oxidase homolog 2	Loxl2	Y
2.4246	5.2703	1.27775	2.39789	13.372	93874000	34.357	Q9CVB6;D3YXG6	Actin-related protein 2/3 complex subunit 2	Arpc2
4.7658	5.7177	2.25272	2.51543	67.544	88266000	41.709	P18406	Protein CYR61	Cyr61	Y
2.6415	3.0739	1.40136	1.62007	119.06	87340000	106.86	A0A0A0MQM7;O08746;O08746-2;A0A2I3BRF3;A0A2I3BRV5	Matrilin-2	Matn2	Y
10.99	6.7074	3.45812	2.74575	27.519	87190000	47.222	Q64345;E9PV48	Interferon-induced protein with tetratricopeptide repeats 3	Ifit3;I830012O16Rik
13.796	19.859	3.78618	4.31172	24.112	86293000	10.999	Q03366	C-C motif chemokine 7	Ccl7	Y
10.619	2.1696	3.40858	1.11743	66.156	86219000	84.741	P21180;P21180-2;B8JJN2;B8JJM9	Complement C2;Complement C2b fragment;Complement C2a fragment	C2	Y
4.2615	2.9347	2.09136	1.55321	323.31	85906000	129.88	Q03350	Thrombospondin-2	Thbs2	Y
2.9407	4.8196	1.55616	2.26891	48.477	85818000	72.544	A0A0R4J1E3;Q9QXS6-3;Q9QXS6;Q9QXS6-2;F7CPL2	Drebrin	Dbn1
6.0367	2.2262	2.59376	1.15458	2.3317	85145000	17.655	Q91VZ5	Radiation-inducible immediate-early gene IEX-1	Ier3
4.2923	3.8281	2.10175	1.93663	37.636	84324000	52.28	Q99LJ1	Tissue alpha-L-fucosidase	Fuca1	Y
3.1744	1.6994	1.66648	0.765025	13.008	83632000	62.995	Q9Z247	Peptidyl-prolyl cis-trans isomerase FKBP9	Fkbp9	Y
2.3271	2.3172	1.21853	1.21238	41.296	81525000	54.272	O08749	Dihydrolipoyl dehydrogenase, mitochondrial	Dld
2.6752	1.6674	1.41965	0.7376	5.2358	78737000	22.099	P43277	Histone H1.3	Hist1h1d
5.4655	6.4095	2.45035	2.68021	6.7022	77877000	14.121	A0A338P7E5;A0A338P786;P68037;A0A338P702	Ubiquitin-conjugating enzyme E2 L3	Ube2l3
4.9748	2.2053	2.31464	1.14097	10.34	77061000	24.611	F6ZV59;G5E8G0;G3X9W0;Q60668-4;Q60668-3;Q60668-2;Q60668;F6SHF3	Heterogeneous nuclear ribonucleoprotein D0	Hnrnpd
1.6614	2.6916	0.732399	1.42846	38.455	76889000	60.448	P11983;P11983-2;F2Z483;A0A3B2WDE2	T-complex protein 1 subunit alpha	Tcp1
2.872	1.5481	1.52206	0.630499	20.974	74766000	79.871	O08529	Calpain-2 catalytic subunit	Capn2
2.32	3.4503	1.21412	1.78672	100.46	72813000	216.18	A0A668KLC6;P20357;G3UZK9;G3UZE9;Q80X35;Q80ZL4;Q3TLQ0;F7ALC8;E9Q8Y2;G3UZJ2;G3UWW1;G3UZV6	Microtubule-associated protein 2	Map2
2.8758	2.3455	1.52396	1.2299	11.929	70852000	159.94	E9Q7P1;F6TGL6;A0A2R8W6Z9	Collagen alpha-1(XXII) chain	Col22a1	Y
6.4176	4.8692	2.68203	2.28368	19.209	70445000	25.415	I7HIQ2;Q8BSU2	C-X-C motif chemokine 16	Cxcl16	Y
2.7776	8.7997	1.47384	3.13745	192.68	70072000	51.564	P40124;B1ARS0	Adenylyl cyclase-associated protein 1	Cap1
4.3875	4.9117	2.1334	2.29622	13.668	66834000	59.623	P80316;E0CZA1	T-complex protein 1 subunit epsilon	Cct5
2.1161	2.271	1.08141	1.18333	158.36	65289000	25.426	Q9WTP7;F6RP11	GTP:AMP phosphotransferase AK3, mitochondrial	Ak3
3.3357	2.7982	1.73799	1.4845	4.9009	64739000	28.385	Q9DAY9;Q5SQB0;Q5SQB5;Q61937	Nucleophosmin	Npm1
4.9565	2.1213	2.30932	1.08495	23.747	64469000	49.035	Q9Z1N5;Q8VDW0;Q8VDW0-2;D6RHT5	Spliceosome RNA helicase Ddx39b;ATP-dependent RNA helicase DDX39A	Ddx39b;Ddx39a
2.1689	2.009	1.11696	1.00648	19.87	63893000	62.581	Q60864	Stress-induced-phosphoprotein 1	Stip1
5.8427	5.8386	2.54664	2.54562	17.184	62537000	90.791	E9QK48;Q7TNG5;Q7TNG5-2;D6RGM3	Echinoderm microtubule-associated protein-like 2	Eml2
5.3321	2.2008	2.4147	1.13803	6.2532	62198000	84.702	D3Z390;Q921C5;Q921C5-2;Q921C5-3;G3UY88;G3UXK5;B2KG46;Q8BR07-3;Q8BR07;Q8BR07-4	Protein bicaudal D homolog 2	Bicd2
2.189	13.925	1.13027	3.79961	10.706	60818000	47.688	P50247;A2ALT5	Adenosylhomocysteinase	Ahcy
3.4202	3.7688	1.77408	1.91411	86.639	60752000	15.846	Q00915	Retinol-binding protein 1	Rbp1
6.1021	8.3603	2.60931	3.06355	8.717	60050000	584.62	A0A171EBL2;E9Q555	E3 ubiquitin-protein ligase RNF213	Rnf213
2.4718	1.6568	1.30556	0.728399	56.804	59972000	35.732	P45376;D3YVJ7	Aldose reductase	Akr1b1;Akr1b3
2.4928	1.742	1.31777	0.800745	9.509	59930000	38.928	Q64299	Protein NOV homolog	Nov	Y
3.2335	2.9432	1.6931	1.55739	106.11	59337000	22.794	P30412	Peptidyl-prolyl cis-trans isomerase C	Ppic
5.4066	2.1612	2.43472	1.11183	17.374	58850000	24.489	P46638;G3UY29;E9Q3P9;F8WGS1;P62492;G3UZD3;G3UZL4;E9Q6B3;Q9WTL2	Ras-related protein Rab-11B;Ras-related protein Rab-11A	Rab11b;Rab11a
3.1909	2.3982	1.67396	1.26195	137.45	58707000	109.4	Q8BHN3-2;Q8BHN3;Q8BHN3-3	Neutral alpha-glucosidase AB	Ganab	Y
3.283	2.7415	1.71501	1.45497	105.96	57569000	74.596	P82198;Q3UXJ2	Transforming growth factor-beta-induced protein ig-h3	Tgfbi	Y
3.0535	2.4473	1.61046	1.29119	4.4682	56539000	58.727	Q61074;A0A0J9YVG0;A0A0J9YV96;A0A0J9YUB0	Protein phosphatase 1G	Ppm1g
1.8553	4.0908	0.891652	2.03238	249.33	56079000	32.263	Q543K9;P23492;A0A2I3BS22;A0A2I3BQH2;Q9D8C9	Purine nucleoside phosphorylase	Pnp
2.2547	1.8069	1.17294	0.853517	119.47	54206000	58.336	P10852;P10852-2;A0A0U1RP98;A0A0U1RPG5;A0A0U1RP32;A0A0U1RPK4	4F2 cell-surface antigen heavy chain	Slc3a2
1.6203	4.2107	0.696261	2.07406	29.142	53742000	506.26	F2Z4A3;A0A087WRT4;A0A1L1SQU7;Q8BNA6-2	Very long-chain fatty acid transport protein	Fat1	Y
4.7134	3.1794	2.23677	1.66875	42.871	53470000	15.455	A0A494BAF7;A0A494BBE7;Q9CPU0;A0A494B970	Lactoylglutathione lyase	Glo1
3.5773	2.8312	1.83887	1.50141	16.337	53272000	165.1	Q3UQ28;A0A1W2P6L9;D3Z5M7	Peroxidasin homolog	Pxdn	Y
15.155	16.19	3.92172	4.01703	17.398	52387000	28.532	O55234;Q8BTY5	Proteasome subunit beta type-5	Psmb5
3.5331	1.8634	1.82093	0.897937	10.096	52023000	27.057	P97372;G3X9V0;E0CZ90	Proteasome activator complex subunit 2	Psme2
6.7494	3.7602	2.75476	1.91081	26.159	51992000	37.669	A0A494BB86;P61164;A0A494BAH0;E0CZD4;E0CYB4	Alpha-centractin	Actr1a
2.0376	7.1543	1.02687	2.83881	60.861	49785000	26.268	P51859;E0CXA0;E0CYW7	Hepatoma-derived growth factor	Hdgf
3.8386	2.4461	1.94058	1.29048	79.844	48745000	51.736	Q9CZU6;Q80X68	Citrate synthase, mitochondrial	Cs
6.5667	3.6076	2.71517	1.85104	4.9702	48016000	53.748	P50428	Arylsulfatase A	Arsa	Y
2.5518	5.5165	1.35152	2.46375	71.81	46961000	100.11	P26231;A0A494BAD0;A0A494BA24;A0A494BBB4;A0A494BAM5	Catenin alpha-1	Ctnna1
3.252	2.3557	1.70133	1.23616	31.248	46083000	40.742	Q9CR16	Peptidyl-prolyl cis-trans isomerase D	Ppid
3.3123	3.3677	1.72783	1.75176	7.7229	45575000	48.95	P12804	Fibroleukin	Fgl2	Y
2.8543	4.49	1.51314	2.16672	53.362	45053000	77.887	F7CK55;Q63ZW6	Collagen alpha-5(IV) chain	Col4a5	Y
4.3864	3.5455	2.13304	1.82599	49.509	44942000	49.857	P70158	Acid sphingomyelinase-like phosphodiesterase 3a	Smpdl3a	Y
7.1696	5.5119	2.84189	2.46255	19.735	44322000	82.063	P70428;V9GX32;E9Q1M5;A2AIG3;F6WHC9;A2AIG6	Exostosin-2	Ext2
2.5461	1.7958	1.34829	0.844627	23.849	43555000	77.256	P54818;A0A1Y7VM63	Galactocerebrosidase	Galc	Y
11.121	7.6242	3.47521	2.93059	6.993	43420000	20.043	Q9QYY7	Endothelial cell-specific molecule 1	Esm1	Y
2.686	2.5804	1.42546	1.36759	7.5173	43351000	81.812	Q91V98	Endosialin	Cd248	Y
2.8651	1.859	1.51859	0.894527	5.8385	42416000	53.109	P11152	Lipoprotein lipase	Lpl	Y
4.0456	2.7044	2.01635	1.43531	80.662	42287000	404.05	Q61001	Laminin subunit alpha-5	Lama5	Y
3.4408	11.209	1.78274	3.48659	20.542	42069000	49.565	Q8VCF1-3;Q8VCF1;Q8VCF1-2	Soluble calcium-activated nucleotidase 1	Cant1
33.83	7.9652	5.08023	2.99371	112.51	41889000	26.8	Q8C845;Q9D8Y0;Q9D4J1	EF-hand domain-containing protein D2	Efhd2
4.6915	1.5976	2.23005	0.675906	25.943	40682000	22.906	Q9R1P3	Proteasome subunit beta type-2	Psmb2
3.2635	2.9354	1.70642	1.55356	94.833	39868000	37.17	P49935;A0A087WR20;D3Z437;D3YVI3	Pro-cathepsin H;Cathepsin H mini chain;Cathepsin H;Cathepsin H heavy chain;Cathepsin H light chain	Ctsh	Y
1.929	2.2131	0.947853	1.14607	31.943	39221000	27.807	P47879;H3BLB7;H3BJT2	Insulin-like growth factor-binding protein 4	Igfbp4	Y
3.9173	2.3793	1.96986	1.25054	28.003	38483000	77.8	Q8CIB5;A0A2I3BPQ7;A6X940	Fermitin family homolog 2	Fermt2
2.2932	1.9493	1.19736	0.962956	49.331	38260000	46.67	P63005;P63005-2;Q5SW16	Platelet-activating factor acetylhydrolase IB subunit alpha	Pafah1b1
3.4056	2.7956	1.76791	1.48316	3.5637	38155000	16.997	F6VNW5;H3BJA3;O09172	Glutamate--cysteine ligase regulatory subunit	Gclm
1.7708	8.8325	0.824401	3.14282	9.2335	38100000	49.184	P62192	26S protease regulatory subunit 4	Psmc1
2.5472	2.0859	1.34891	1.06067	19.713	37176000	72.571	P97494	Glutamate--cysteine ligase catalytic subunit	Gclc
3.974	4.1368	1.99059	2.04852	64.208	36585000	50.036	Q3U5Q7	UMP-CMP kinase 2, mitochondrial	Cmpk2
2.7354	2.012	1.45175	1.00863	7.5621	35891000	134.85	Q01279;Q9WVF5;Q5SVE7	Epidermal growth factor receptor	Egfr	Y
10.434	10.067	3.38322	3.33156	5.8028	35672000	23.247	A2A547;P84099	Ribosomal protein L19;60S ribosomal protein L19	Rpl19
2.7449	1.8781	1.45675	0.909274	8.2791	35616000	47.655	Q60972;A2AFJ1	Histone-binding protein RBBP4	Rbbp4
18.642	17.429	4.22048	4.12342	136.11	35216000	54.721	Q6GTM0;D3YZ80	Interferon-induced protein with tetratricopeptide repeats 2	Ifit2
4.6745	1.5062	2.22481	0.590913	99.873	35171000	131.63	P27046;F6QMB7	Alpha-mannosidase 2	Man2a1
2.2201	2.2999	1.15062	1.20157	3.2487	34808000	20.032	E0CX80;P70274;E0CY03;E0CZ76	Selenoprotein P	Sepp1	Y
7.9019	26.207	2.9822	4.71188	3.4525	34339000	41.632	Q9JME2	Carbohydrate sulfotransferase 11	Chst11
13.227	9.2907	3.72541	3.21579	4.239	33989000	223.35	A0A2R8VHF9;E9QPE7;A0A338P6K2;O08638-2;O08638	Myosin-11	Myh11
4.6204	4.9672	2.20802	2.31243	14.54	33636000	119.73	Q91V92;Q3V117;Q3TS02	ATP-citrate synthase	Acly
7.292	5.4507	2.86631	2.44644	102.12	33134000	57.477	P80314;A0A1W2P7B7;A0A1W2P6Q3;A0A1W2P871;A0A1W2P828	T-complex protein 1 subunit beta	Cct2
3.8399	3.9892	1.94107	1.9961	22.583	32991000	46.284	O88544;D3YV99;F6QTS1;D3Z1R9	COP9 signalosome complex subunit 4	Cops4
4.9063	2.1484	2.29464	1.10326	19.216	32862000	46.247	P05201;F7ALS6	Aspartate aminotransferase, cytoplasmic	Got1
14.604	43.675	3.86829	5.44874	43.449	32768000	123.09	Q6P5F9;F6YA11;A2AKT6	Exportin-1	Xpo1
6.9254	5.0846	2.7919	2.34613	20.354	32374000	57.614	P63328-2;P63328;E9Q6P2;G3X8U7;E0CZ78;P48453-2;P48453;A0A2I3BPC5;P48455	Serine/threonine-protein phosphatase 2B catalytic subunit alpha isoform;Serine/threonine-protein phosphatase;Serine/threonine-protein phosphatase 2B catalytic subunit beta isoform	Ppp3ca;Ppp3cb
2.292	1.7772	1.19661	0.829606	18.016	31982000	40.555	Q99KV1;A0A338P778	DnaJ homolog subfamily B member 11	Dnajb11	Y
8.8959	3.2707	3.15314	1.7096	45.202	31869000	37.402	Q9R062;K3W4S6;V9GX26	Glycogenin-1	Gyg1;Gyg
4.2831	4.1371	2.09866	2.04862	6.7394	31140000	37.548	O35864;A0A087WRH6;A0A087WQA8	COP9 signalosome complex subunit 5	Cops5
7.3919	5.331	2.88595	2.41441	152.74	31040000	22.28	Q99L56;G5E891;P20033-2;P20033	Platelet-derived growth factor subunit A	Pdgfa	Y
2.0515	3.6998	1.03668	1.88745	9.7112	30556000	21.834	O88952;Q3TUM0;O88951;Q8JZS0	Protein lin-7 homolog C	Lin7c
5.0615	2.2393	2.33956	1.16305	103.09	30512000	50.327	P11680	Properdin	Cfp	Y
2.0007	2.7911	1.0005	1.48083	208.01	30184000	123.59	Q8BKC5;Q8BKC5-2;Q8BIV3	Importin-5	Ipo5
3.4486	4.9976	1.78601	2.32124	10.007	29710000	17.671	F6YVP7;A0A1Y7VKY1;P62270;S4R1N6;A0A3Q4EGP3	40S ribosomal protein S18	Gm10260;Rps18
61.907	48.786	5.95203	5.6084	2.4694	29703000	75.283	Q08879-2	Fibulin-1	Fbln1	Y
2.3167	1.9366	1.21207	0.953526	15.859	29618000	70.03	A2A848;Q9R0H0-2;Q9R0H0	Peroxisomal acyl-coenzyme A oxidase 1	Acox1
2.0825	4.1179	1.05832	2.04191	19.882	28725000	23.596	P34022;H7BX22	Ran-specific GTPase-activating protein	Ranbp1
2.1474	2.1096	1.10259	1.07697	35.651	28318000	40.709	Q9CZ44;Q9CZ44-3;A2AT02;Q9CZ44-2	NSFL1 cofactor p47	Nsfl1c
36.81	23.269	5.20203	4.54034	9.4797	28073000	54.181	P33435	Collagenase 3	Mmp13	Y
2.9014	2.8007	1.53675	1.48579	7.7514	27898000	16.218	B2FDI6;Q91W00;Q8C2H7;Q9DBU1;P23336-2;P23336-3;P23336	N-acetyllactosaminide alpha-1,3-galactosyltransferase	Ggta1
2.2002	2.0315	1.13763	1.02255	19.569	27741000	190.72	E9Q1D6;Q0VD84;E9QNQ3;O08999;F6UFW9;F6XGT5	Latent-transforming growth factor beta-binding protein 2	Ltbp2	Y
2.4389	2.3952	1.28623	1.26015	8.4113	27675000	41.913	A0A0R4J0C9;Q6PE55	Platelet-derived growth factor receptor-like protein	Pdgfrl	Y
3.44	2.2106	1.78241	1.14444	13.31	27570000	22.576	P43276	Histone H1.5	Hist1h1b
2.7002	2.2861	1.43307	1.19289	7.299	27057000	38.249	Q64442	Sorbitol dehydrogenase	Sord
7.8313	2.516	2.96925	1.33113	18.326	27028000	14.982	D3Z7C6;Q9R0Q7	Prostaglandin E synthase 3	Ptges3
14.367	24.417	3.84469	4.60981	31.643	26277000	13.015	P62855	40S ribosomal protein S26	Rps26
4.7906	6.6948	2.26021	2.74304	9.4812	26179000	70.078	Q61696;P17879	Heat shock 70 kDa protein 1A;Heat shock 70 kDa protein 1B	Hspa1a;Hspa1b
21.568	18.416	4.43082	4.20289	13.638	25931000	14.502	A0A0G2JEA9;A0A0G2JFX7;A0A0N4SUH6;Q9CWZ3-2;Q9CWZ3	RNA-binding protein 8A	Rbm8a
10.928	8.3294	3.44996	3.05821	4.1219	25886000	50.319	P25119	Tumor necrosis factor receptor superfamily member 1B	Tnfrsf1b	Y
3.228	5.1689	1.69064	2.36986	16.564	25660000	105.48	P17426-2;P17426;A0A140LIG7;A0A140LHG0;A0A140LHA6	AP-2 complex subunit alpha-1	Ap2a1
2.6393	1.9379	1.40016	0.954494	57.918	23147000	144.63	Q8BV57	Soluble scavenger receptor cysteine-rich domain-containing protein SSC5D	Ssc5d	Y
2.2099	2.5369	1.14398	1.34307	11.202	23096000	72.585	Q8K2B3	Succinate dehydrogenase [ubiquinone] flavoprotein subunit, mitochondrial	Sdha
2.5343	1.736	1.34159	0.795767	22.136	22911000	114.15	F6RPJ9;Q9JHR7	Insulin-degrading enzyme	Ide
4.6066	3.06	2.2037	1.61353	65.12	22574000	38.752	Q61646	Haptoglobin;Haptoglobin alpha chain;Haptoglobin beta chain	Hp	Y
2.2712	2.1141	1.18345	1.08004	9.7725	21831000	36.169	P70372	ELAV-like protein 1	Elavl1
2.9139	2.018	1.54295	1.01293	17.059	21801000	34.634	Q8BNY0;P47931-2;P47931;A0A286YDK1	Follistatin	Fst	Y
16.229	6.2542	4.0205	2.64483	19.355	21772000	45.626	P62196;Q8K1K2	26S protease regulatory subunit 8	Psmc5
3.9571	2.9456	1.98444	1.55856	7.7607	21399000	66.554	O08832	Polypeptide N-acetylgalactosaminyltransferase 4	Galnt4
2.2539	1.7756	1.17242	0.828307	8.5292	20896000	32.105	Q9EQU5-2;A2BE93;Q9EQU5;A2BE92;Q9EQU5-3	Protein SET	Set
19.322	2.5395	4.27217	1.34454	10.975	20791000	59.949	Q62507	Cochlin	Coch	Y
1.6991	2.4587	0.764771	1.2979	10.899	20786000	279.76	P83741-3;P83741-4;P83741;P83741-5;P83741-2;P83741-6;F7CZC4;Q3UH66-7;E0CYT1;E9Q6Q2;E0CZE3;E9QM73;E9QMI9;E9QJQ9;E9QMI8;Q3UH66-2;Q3UH66-3;V9GXP7;Q3UH66-5;Q3UH66-6;Q3UH66-4;Q3UH66;F6U2S8	Serine/threonine-protein kinase WNK1	Wnk1
9.4456	9.2717	3.23964	3.21283	6.3903	20751000	70.4	Q000W5;L7N1X8;A0A0G2JDV3	Guanylate-binding protein 10	Gbp10;Gbp6
2.628	1.7839	1.39397	0.835035	20.527	19487000	22.304	A0A1C7ZMZ5;P46412;A0A1C7ZMZ7;P21765	Glutathione peroxidase 3	Gpx3	Y
54.752	53.472	5.77484	5.74071	11.899	19236000	47.624	Q8BP40	Lysophosphatidic acid phosphatase type 6	Acp6
4.2308	2.8904	2.08093	1.53127	9.0753	18144000	51.386	Q99JY0;D3YXU1	Trifunctional enzyme subunit beta, mitochondrial;3-ketoacyl-CoA thiolase	Hadhb
2.3046	1.9018	1.20452	0.927366	31.86	18107000	105.73	Q3TXS7;J3QN38	26S proteasome non-ATPase regulatory subunit 1	Psmd1
4.1297	5.3989	2.04604	2.43267	26.471	18103000	44.669	A2AGN7;B7ZCF1;O88685;A0A087WPH7;F6Q2E3	26S protease regulatory subunit 6A	Psmc3
3.3515	2.5993	1.74481	1.37812	16.396	18080000	101.2	Q922D8;A0A1W2P733;A0A1W2P7L5	C-1-tetrahydrofolate synthase, cytoplasmic;Methylenetetrahydrofolate dehydrogenase;Methenyltetrahydrofolate cyclohydrolase;Formyltetrahydrofolate synthetase;C-1-tetrahydrofolate synthase, cytoplasmic, N-terminally processed	Mthfd1
6.7474	4.2326	2.75433	2.08154	12.419	17552000	39.203	P10810	Monocyte differentiation antigen CD14	Cd14	Y
3.9306	1.7325	1.97475	0.792855	29.88	17481000	160.91	Q8BL66;A0A1W2P7A6	Early endosome antigen 1	Eea1
3.6545	2.3094	1.86967	1.20752	11.859	17313000	106.6	Q9EQH2;A0A1Y7VNJ8;A0A1Y7VNY4	Endoplasmic reticulum aminopeptidase 1	Erap1
1.5213	3.8726	0.605305	1.9533	7.3089	16741000	54.537	Q9Z2L6	Multiple inositol polyphosphate phosphatase 1	Minpp1	Y
3.7935	1.6224	1.92353	0.69813	17.299	16626000	22.329	P11352	Glutathione peroxidase 1	Gpx1
11.033	12.454	3.46375	3.63854	10.665	16532000	85.288	Q62181;E9Q0Z0	Semaphorin-3C	Sema3c	Y
12.297	11.551	3.62023	3.52995	3.5638	16205000	88.354	P97326;H3BKV8;F8WHU6;P70407;P70408	Cadherin-6	Cdh6	Y
2.8228	1.5653	1.49713	0.646439	38.506	16095000	97.512	Q9QZE5;Q7TNQ1	Coatomer subunit gamma-1	Copg1
2.1514	5.1908	1.10528	2.37596	2.3325	16034000	23.6	Q8C4B4-2;Q8C4B4	Protein unc-119 homolog B	Unc119b
6.9143	7.7344	2.78958	2.95129	7.3231	15506000	63.988	O70194;A0A2R8VK20	Eukaryotic translation initiation factor 3 subunit D	Eif3d
2.6759	2.3412	1.42002	1.22725	2.9859	15169000	101.81	Q80UE5;Q80UE4	Band 4.1-like protein 2	Epb4.1l2
3.6352	3.2841	1.86203	1.7155	4.6341	15138000	66.93	Q8BLF6;Q8BMG0;P48441;D6REH5	Alpha-L-iduronidase	Idua	Y
3.9952	1.9831	1.99827	0.987757	17.749	14923000	34.883	P42669	Transcriptional activator protein Pur-alpha	Pura
2.2541	3.374	1.17255	1.75446	3.2706	14830000	49.592	Q9EST1;Z4YKL5;Q32M21-3;Q32M21;Q5Y4Y6	Gasdermin-A	Gsdma
4.2761	3.36	2.0963	1.74846	4.4688	14699000	89.542	P70275	Semaphorin-3E	Sema3e	Y
22.143	13.975	4.46878	3.80478	11.768	14629000	40.891	B1AQW2;A0A0A0MQC7;A2A5Y6;P10637-4;P10637-6;P10637-3;P10637-5;P10637-2;P10637	Microtubule-associated protein;Microtubule-associated protein tau	Mapt
7.9135	6.9937	2.98432	2.80606	4.0392	14616000	164.03	B1AVK5	Collagen alpha-6(IV) chain	Col4a6	Y
2.2573	1.9568	1.1746	0.968496	4.237	14594000	68.526	Q8R050-2;Q8R050;F7CE88;Q149F3	Eukaryotic peptide chain release factor GTP-binding subunit ERF3A;Eukaryotic peptide chain release factor GTP-binding subunit ERF3B	Gspt1;Gspt2
2.4935	2.8098	1.31817	1.49047	34.408	14564000	66.005	E9Q912-2;E9Q912;E9Q912-3;A0A0G2JGC8;A0A0G2JF70	Rap1 GTPase-GDP dissociation stimulator 1	Rap1gds1
2.0103	2.0987	1.00741	1.0695	10.193	14301000	33.189	Q9DB05;P28663	Alpha-soluble NSF attachment protein	Napa
3.0414	2.6012	1.60474	1.37918	5.3804	14143000	36.71	P58389;A2AWE9;B7ZDE0;A2AWF0	Serine/threonine-protein phosphatase 2A activator	Ppp2r4
2.2826	1.8068	1.19068	0.853437	8.5648	13774000	58.751	G3UZI2;A0A0R4J259;G3V018;Q7TMK9-2;Q7TMK9;G3UXJ6;G3UZ48;G3UWM1;F7B5B5;G3UXU5;S4R1E9;G3XA76	Heterogeneous nuclear ribonucleoprotein Q	Syncrip
2.4448	1.9907	1.28972	0.993276	6.3935	13765000	24.99	A2AC16;Q91X52	L-xylulose reductase	Dcxr
7.6896	2.9691	2.94291	1.57003	3.6516	13567000	13.81	Q9CQS7	Developmental pluripotency-associated protein 5A	Dppa5a
13.736	7.3027	3.77989	2.86843	3.5825	12566000	158.69	Q6PDH0-2;E9Q307;E9PWW4;F6RYD0;F6RUK9;E9PWB1;D3Z4N0;D3Z0X5;Q6PDH0;F7B296;F7AWU3;E9Q340	Pleckstrin homology-like domain family B member 1	Phldb1
7.3241	2.5698	2.87265	1.36166	159.4	12556000	91.677	E9Q0U7;Q61699-2;Q61699;D3Z027;D3Z3I9	Heat shock protein 105 kDa	Hsph1
2.5093	1.8573	1.32728	0.893207	7.2586	12455000	47.307	Q8VEB4;A0A1D5RLZ5	Group XV phospholipase A2	Pla2g15	Y
3.0719	2.4041	1.61913	1.2655	20.447	12384000	273.99	F6ZDS4;Q7M739;F6RX08	Nucleoprotein TPR	Tpr
4.1822	3.9367	2.06426	1.97699	15.475	12290000	68.231	Q0VGU4;A0A087WQ93	Neurosecretory protein VGF	Vgf	Y
2.3268	1.9669	1.21835	0.975924	3.4713	12002000	14.759	P67984	60S ribosomal protein L22	Rpl22
2.0535	2.0225	1.03808	1.01614	51.878	11788000	11.877	P56375	Acylphosphatase-2	Acyp2
3.5612	1.8517	1.83236	0.88885	5.2091	11650000	19.633	A0A3B2WBF0;P09671	Superoxide dismutase [Mn], mitochondrial	Sod2
5.4093	3.1629	2.43544	1.66125	34.517	11647000	91.238	Q3TNX8;Q8BNJ2	A disintegrin and metalloproteinase with thrombospondin motifs 4	Adamts4	Y
4.2319	2.4049	2.08131	1.26598	7.3028	11484000	86.142	Q3UMA3;Q99LI8;B1ATY9;F6VV02	Hepatocyte growth factor-regulated tyrosine kinase substrate	Hgs
30.345	24.592	4.92339	4.62012	1.971	11238000	65.154	O35298	Acyloxyacyl hydrolase;Acyloxyacyl hydrolase small subunit;Acyloxyacyl hydrolase large subunit	Aoah	Y
5.6007	4.0533	2.48561	2.0191	4.2717	11235000	91.721	Q8CBB7;P22892	AP-1 complex subunit gamma-1	Ap1g1
3.3434	2.1674	1.74132	1.11597	2.6267	11131000	54.043	O35114	Lysosome membrane protein 2	Scarb2
2.8883	1.8726	1.53022	0.905043	2.8681	11052000	14.203	P84104-2;P84104;REV__A0A1L1STP6;REV__P84104;REV__A0A1L1SQT5;REV__A0A1L1SST3;REV__O35492	Serine/arginine-rich splicing factor 3	Srsf3
12.694	8.906	3.66607	3.15478	2.5978	11039000	70.801	Q61107;A0A0G2JDL1;D3YVW6;D3YUH5	Guanylate-binding protein 4	Gbp4
2.5727	2.1065	1.36328	1.07485	87.188	10959000	47.436	Q8BG32;G3UYI4;G3UYL3;G3UYL8;G3UX15;G3UX67;G3UWV7;G3UYH2;G3UZ28;G3UZ33;G3UWW7;G3UXL5	26S proteasome non-ATPase regulatory subunit 11	Psmd11
3.4047	1.9591	1.76753	0.970191	25.911	10931000	18.349	Q9DD06	Retinoic acid receptor responder protein 2	Rarres2	Y
2.4174	2.503	1.27346	1.32366	14.502	10865000	62.219	Q8BZF8	Phosphoglucomutase-like protein 5	Pgm5
12.629	3.6286	3.65867	1.85941	2.8447	10447000	9.9143	A0A494BBK3;Q9CQF7;Q9CWM4;A0A494BAH5	Prefoldin subunit 1	Pfdn1
3.3353	2.8752	1.73782	1.52366	5.4589	10114000	26.51	Q9CXW3;A0A0A6YY29	Calcyclin-binding protein	Cacybp
2.4443	1.728	1.28942	0.789103	69.89	10061000	100.5	Q8CFG0	Extracellular sulfatase Sulf-2	Sulf2	Y
5.3514	4.1828	2.41992	2.06447	4.0675	9713000	39.803	G3XA18;Q9D7V9	N-acylethanolamine-hydrolyzing acid amidase;N-acylethanolamine-hydrolyzing acid amidase subunit alpha;N-acylethanolamine-hydrolyzing acid amidase subunit beta	Naaa	Y
9.7975	8.0677	3.29241	3.01216	3.9129	9602700	79.532	E9PUD2;Q8K1M6-3;Q8K1M6-2;Q8K1M6;A0A2U3TZ67;Q8K1M6-4;Q8K1M6-5	Dynamin-1-like protein	Dnm1l
3.3016	2.5955	1.72317	1.37601	4.1476	9252100	58.131	G3UYZ1;A0A0R4J117;Q8R366;D3Z4Q8	Immunoglobulin superfamily member 8	Igsf8	Y
109.31	87.003	6.77228	6.44299	4.6483	9183200	44.729	Q9CZ30	Obg-like ATPase 1	Ola1
3.9102	3.994	1.96724	1.99783	38.497	9105300	94.946	P35951;A0A1L1SRE8	Low-density lipoprotein receptor	Ldlr	Y
17.251	10.343	4.10861	3.37058	7.1926	8883400	39.502	Q9JHJ0;A0A1L1SQ12;A0A1L1SR42	Tropomodulin-3	Tmod3
7.5446	8.0614	2.91544	3.01103	17.67	8728000	24.205	P62242	40S ribosomal protein S8	Rps8
2.56	1.775	1.35614	0.827819	8.4899	8433200	37.872	Q8BFZ9;A0A1B0GT70;A0A1B0GSD8;Q91X78	Erlin-2	Erlin2
3.4147	2.7189	1.77176	1.44302	3.7344	8208100	106.08	Q9Z0J1	Reversion-inducing cysteine-rich protein with Kazal motifs	Reck	Y
3.5178	2.4143	1.81467	1.2716	1.9539	8194400	29.227	Q8BFY6	Peflin	Pef1
5.7398	8.2542	2.521	3.04513	23.603	7970000	65.798	Q99KE1;Q8BMF3	NAD-dependent malic enzyme, mitochondrial;NADP-dependent malic enzyme, mitochondrial	Me2;Me3
7.5715	6.8744	2.92058	2.78123	7.168	7882300	99.964	A0A0R4J2D2;Q8K007	Extracellular sulfatase Sulf-1	Sulf1	Y
5.9873	4.251	2.58191	2.0878	4.5121	7188900	36.793	Q3UI43;A0A1D5RM60	BRISC and BRCA1-A complex member 1	Babam1
1.9678	2.2645	0.976584	1.17919	3.0931	6957700	44.887	Q60766-2;Q60766	Immunity-related GTPase family M protein 1	Irgm1
2.5874	2.4302	1.3715	1.28108	16.843	6939000	42.679	Q78ZA7;B7ZNL2;A0A140LJB5	Nucleosome assembly protein 1-like 4	Nap1l4
3.5833	2.4497	1.84129	1.29261	51.464	6901500	60.775	P70665;A0A1N9M4K1;A0A1L1SU77;P70665-2;P70665-3	Sialate O-acetylesterase;Sialate O-acetylesterase small subunit;Sialate O-acetylesterase large subunit	Siae	Y
5.0995	2.6691	2.35036	1.41635	3.2151	6799600	30.26	P28063;A0A494BAB6;G3UZW8	Proteasome subunit beta type-8;Proteasome subunit beta type	Psmb8
4.7326	4.9287	2.24263	2.30121	55.409	6610400	24.936	Q9D8B3	Charged multivesicular body protein 4b	Chmp4b
2.9086	1.6725	1.54032	0.742006	2.1502	6460800	26.647	E9PZC3;Q923D2;E9PZC4;A0A0U1RPU7	Flavin reductase (NADPH)	Blvrb
6.9402	9.5533	2.79498	3.256	3.9189	6363500	29.59	A0A2I3BQ39;Q9JKB1;P58321	Ubiquitin carboxyl-terminal hydrolase isozyme L3;Ubiquitin carboxyl-terminal hydrolase isozyme L4	Uchl3;Uchl4
3.7988	2.5631	1.92554	1.35789	4.7657	6084300	47.153	Q9D8E6	60S ribosomal protein L4	Rpl4
50.658	44.69	5.66272	5.48188	2.9308	6047400	23.897	Q91V41;Q50HX3;A0A2R8VHW9	Ras-related protein Rab-14	Rab14
3.7298	2.3284	1.8991	1.21934	4.0363	5992200	42.256	Q8BVQ5;A0A140LI84	Protein phosphatase methylesterase 1	Ppme1
12.344	6.8443	3.62574	2.7749	5.3314	5841100	152.54	F8VQC7;A0A087WQQ5;A0A087WQ25;Q61595;A0A087WS29;A0A087WQI3;Q61595-5;A0A087WNW3;A0A087WP85;A0A087WRS1;A0A087WP14;A0A087WPX0;A0A087WP48;A0A087WQF8;A0A087WPW5;A0A087WQD0;A0A087WQG4;A0A087WS23;A0A087WS04;Q61595-11;Q61595-7;Q61595-15;Q61595-10;Q61595-6;Q61595-3;Q61595-9;Q61595-12;Q61595-16;Q61595-13;Q61595-14;Q61595-8;Q61595-4;Q61595-2	Kinectin	Ktn1
22.775	10.816	4.50938	3.4351	2.7531	5836600	21.262	D6REG4;Q91Z53	Glyoxylate reductase/hydroxypyruvate reductase	Grhpr
4.1815	3.9035	2.06402	1.96477	5.5068	5629300	76.155	P0C192;D3YZP3;D3Z2D1;Q8C031;Q99PH1	Leucine-rich repeat-containing protein 4B	Lrrc4b	Y
6.4972	7.4562	2.69982	2.89844	2.1261	5355000	18.593	P0C027;P0C028;Q8R2U6	Diphosphoinositol polyphosphate phosphohydrolase 3-alpha;Diphosphoinositol polyphosphate phosphohydrolase 3-beta;Diphosphoinositol polyphosphate phosphohydrolase 2	Nudt10;Nudt11;Nudt4
2.3257	2.0504	1.21767	1.03591	15.776	5280400	145.81	Q99NB9;G5E866;A0A087WNS2	Splicing factor 3B subunit 1	Sf3b1
2.1238	4.6223	1.08665	2.20861	13.302	5008000	60.909	Q60715;Q60715-2;E9Q7B0	Prolyl 4-hydroxylase subunit alpha-1	P4ha1	Y
2.6146	2.2424	1.38659	1.16504	3.0457	4931700	32.022	B1AWT4;B1AWT2;B1AWT3;Q99K70;Q7TT45	Ras-related GTP-binding protein C;Ras-related GTP-binding protein D	Rragd;Rragc
2.85	2.692	1.51096	1.42868	6.8765	4831100	44.816	Q8QZT1	Acetyl-CoA acetyltransferase, mitochondrial	Acat1
2.7352	2.1553	1.45165	1.10789	4.1356	4732800	159.97	Q7TQG5;E9QK04;P97798-5;P97798-2;P97798-3;P97798-4;P97798;A0A1L1SRD6	Neogenin	Neo1	Y
2.4858	2.6843	1.31371	1.42455	2.1561	4720900	55.814	P24547;A0A0A6YY72;E0CXK0;A0A0A6YXS4	Inosine-5-monophosphate dehydrogenase 2	Impdh2
2.92	2.0251	1.54597	1.01799	5.5009	4685900	66.929	Q8CFB4;Q8BMN7;Q8CFB4-2	Guanylate-binding protein 5	Gbp5
3.0381	2.1262	1.60317	1.08828	65.278	4663300	70.723	Q6NXK9	alpha-1,2-Mannosidase	Man1c1
36.592	49.809	5.19346	5.63833	27.611	4383700	33.344	P14231;I7HIF3	Sodium/potassium-transporting ATPase subunit beta-2	Atp1b2
2.8353	2.7532	1.5035	1.46111	2.6125	4365800	107.14	Q8K1R7	Serine/threonine-protein kinase Nek9	Nek9
2.5563	2.5004	1.35406	1.32216	5.7863	3845500	35.915	P97429;F7ANV6;D3Z0S1;A0A0N4SW89;S4R1F2;A0A0N4SV57	Annexin A4;Annexin	Anxa4
4.4025	4.4478	2.13832	2.15309	3.1015	3741600	25.358	Q8BGB7-2;Q8BGB7	Enolase-phosphatase E1	Enoph1
4.2232	3.2869	2.07834	1.71673	7.8645	3665200	46.585	Q64685	Beta-galactoside alpha-2,6-sialyltransferase 1	St6gal1
13.608	24.641	3.76638	4.62299	4.1794	3581900	80.362	A0A494BBB0;O35350	Calpain-1 catalytic subunit	Capn1
4.8905	30.202	2.28998	4.91657	6.2202	3410500	64.647	Q7M6Y3-2;Q7M6Y3-3;Q7M6Y3-4;Q7M6Y3-6;Q7M6Y3;Q7M6Y3-5;A0A140LHG9;A0A1L1SUR7;A0A140LHQ8;A0A5F8MPL3;Q3TWS4;E9QLK9;Q61548-2;A0A087WSI9;E9QQ05;E9Q9A3;Q61548-3;Q61548	Phosphatidylinositol-binding clathrin assembly protein	Picalm
3.2749	2.2361	1.71145	1.16098	4.1125	3221900	170.26	A0A140T8T2;G3UYX7;G3UY21;Q9R1B9;G3UWQ3	Slit homolog 2 protein;Slit homolog 2 protein N-product;Slit homolog 2 protein C-product	Slit2	Y
2.1263	2.2836	1.08835	1.19131	2.6674	2694900	21.418	P83917;Q7TPM0;Q9CYJ8	Chromobox protein homolog 1	Cbx1
3.705	4.5547	1.88947	2.18736	2.596	2234400	21.058	D3YTK7;Q9R069	Basal cell adhesion molecule	Bcam	Y
1.9994	2.2633	0.999567	1.17843	5.9378	2019000	35.888	A0A0R4J2B2;Q6WVG3;Q5DTY9	BTB/POZ domain-containing protein KCTD12	Kctd12
1.6972	2.4349	0.763157	1.28386	3.2728	1734900	50.353	Q3UKN6;P81117	Nucleobindin-2;Nesfatin-1	Nucb2	Y
2.4869	1.6116	1.31435	0.688494	5.3544	1698200	49.597	A2A8T9;Q6PCQ6;Q8BGQ6-2;Q8BGQ6	EF-hand calcium-binding domain-containing protein 14	Efcab14
34.409	20.565	5.10471	4.36212	7.4627	1649000	93.28	Q8BJ71;A0A1D5RLQ0;Q8BJ71-2	Nuclear pore complex protein Nup93	Nup93
3.5998	2.5037	1.84792	1.32406	2.146	1584600	76.711	Q8K0M3;Q9R1Z8;A0A2I3BS41	Vinexin	Sorbs3
6.0736	10.304	2.60255	3.36513	67.672	1553400	103	P97333	Neuropilin-1	Nrp1	Y
3.5504	4.5042	1.82798	2.17127	2.0756	1349200	21.336	P56873	Sjoegren syndrome/scleroderma autoantigen 1 homolog	Sssca1
2.8761	2.0446	1.52411	1.03182	5.7301	1203300	32.151	Q9CZ42-2	ATP-dependent (S)-NAD(P)H-hydrate dehydratase	Carkd
2.2947	2.1007	1.19831	1.07087	9.2176	1192600	130.81	Q3V3R4	Integrin alpha-1	Itga1	Y
