# Supplementary material for: PI3K-AKT activation resculpts integrin signaling to drive filamentous tau-induced proinflammatory astrogliosis
Source: Cell Biosci. 2023 Sep 27;13:179. doi: 10.1186/s13578-023-01128-x (PMC10536728; doi:10.1186/s13578-023-01128-x)
Supplement: Supplementary file 4 — Supplementary Material 4 [file 13578_2023_1128_MOESM4_ESM.xlsx]

## Sheet: Sheet1
gene_id	gene_name	PBS_fpkm	PBS_fpkm	PBS_fpkm	PFF6h_fpkm	PFF6h_fpkm	PFF6h_fpkm	PFF24h_fpkm	PFF24h_fpkm	PFF24h_fpkm	OPN6h_fpkm	OPN6h_fpkm	OPN6h_fpkm	OPN24h_fpkm	OPN24h_fpkm	OPN24h_fpkm	PFF_6hvsPBS_log2FoldChange	PFF_6hvsPBS_pvalue	PFF_6hvsPBS_padj	PFF_24hvsPBS_log2FoldChange	PFF_24hvsPBS_pvalue	PFF_24hvsPBS_padj	OPN_6hvsPBS_log2FoldChange	OPN_6hvsPBS_pvalue	OPN_6hvsPBS_padj	OPN_24hvsPBS_log2FoldChange	OPN_24hvsPBS_pvalue	OPN_24hvsPBS_padj	gene_name	gene_chr	gene_start	gene_end	gene_strand	gene_length	gene_biotype	gene_description	tf_family
ENSMUSG00000021384	Susd3	0.657404	0.729263	1.17032	0	0.0203448	0.0437857	0.18997	0.187873	0.172579	0.193101	0.32757	0.025192	0.312518	0.136541	0.321383	-5.28337	1.75e-08	1.53e-07	-2.24074	9.89e-07	5.3e-06	-2.20317	5.54e-05	0.000364324	-1.75853	3.62e-05	0.000151173	Susd3	13	49230690	49248706	-	2837	protein_coding	sushi domain containing 3 [Source:MGI Symbol;Acc:MGI:1913579]	-
ENSMUSG00000067714	Lpar5	0.0946969	0.182083	0.452225	0	0	0	0.582119	0.319829	0.161587	0.080356	0	0.0471747	0.390149	0.415493	0.812463	-5.00201	0.00209705	0.00811307	0.537403	0.504382	0.643433	-2.51275	0.059239	0.155008	1.13673	0.0917705	0.172178	Lpar5	6	125067920	125082472	+	1515	protein_coding	lysophosphatidic acid receptor 5 [Source:MGI Symbol;Acc:MGI:2685918]	-
ENSMUSG00000051212	Gpr183	1.01044	1.19439	1.02227	0	0.0999624	0	0.169709	0.134268	0.0635964	0.0421681	0.0429195	0.123779	0.204737	0.184492	0.268444	-4.92134	4.8e-11	5.28e-10	-3.13342	8.57e-12	7.85e-11	-3.99971	3.36e-11	4.7e-10	-2.32566	7.12e-10	5.21e-09	Gpr183	14	121952551	121965195	-	2887	protein_coding	G protein-coupled receptor 183 [Source:MGI Symbol;Acc:MGI:2442034]	-
ENSMUSG00000053916	Nanp	1.12484	0.154489	0.0354177	0	0.0387892	0	0.0329267	0.0651265	0.246778	0.040907	0	0.0480307	0.0331024	0.162705	1.34804	-4.86748	0.0018732	0.00736064	-2.00338	0.0745405	0.147553	-3.91661	0.00671248	0.0257206	0.200263	0.905834	0.943628	Nanp	2	151029685	151039398	-	1488	protein_coding	N-acetylneuraminic acid phosphatase [Source:MGI Symbol;Acc:MGI:1914561]	-
ENSMUSG00000031789	Cngb1	0.127798	0.122865	0.0957698	0	0	0.0132785	0.151882	0.119128	0.150467	0.00650664	0.0529807	0.0152795	0.184283	0.13975	0.263149	-4.70519	7.19e-05	0.000383368	0.245165	0.566838	0.697195	-2.20778	0.00314868	0.0134653	0.726544	0.0715222	0.140035	Cngb1	8	95239045	95306585	-	9355	protein_coding	cyclic nucleotide gated channel beta 1 [Source:MGI Symbol;Acc:MGI:2664102]	-
ENSMUSG00000063193	Cd300lb	6.2298	6.28879	5.92599	0.301102	0.415524	0.17034	0.235149	0.0830547	0.0629424	0.959892	2.20886	1.44557	0.574122	0.448188	0.656395	-4.36902	3.61e-57	1.67e-55	-5.58548	1.12e-57	7.82e-56	-2.00367	1.04e-19	2.37e-18	-3.48865	7.51e-68	5.55e-66	Cd300lb	11	114922781	114934386	-	2917	protein_coding	CD300 molecule like family member B [Source:MGI Symbol;Acc:MGI:2685099]	-
ENSMUSG00000026288	Inpp5d	3.76813	3.46543	3.20979	0.195525	0.159443	0.187915	4.20859	3.15506	2.99484	0.688607	0.774225	0.639298	3.1749	2.94907	3.17234	-4.27363	5.18e-82	3.51e-80	-0.0425431	0.769061	0.8516	-2.3147	1.19e-45	5.77e-44	-0.202352	0.0594772	0.120246	Inpp5d	1	87620312	87720507	+	7602	protein_coding	inositol polyphosphate-5-phosphatase D [Source:MGI Symbol;Acc:MGI:107357]	-
ENSMUSG00000085242	Gm11537	0.423203	0.523115	0.666265	0	0.0729687	0	0.433584	0.367541	0.309487	0.307811	0.156648	0.180707	0.249084	0.306074	0.288168	-4.25125	0.00478474	0.0167796	-0.559868	0.465906	0.607471	-1.31687	0.171069	0.345574	-0.964931	0.228241	0.358924	Gm11537	11	96766802	96768269	+	791	antisense	predicted gene 11537 [Source:MGI Symbol;Acc:MGI:3705160]	-
ENSMUSG00000109205	Gm44954	1.68535	1.41776	2.32165	0	0	0.273613	1.51086	1.92109	2.42647	0.536296	0.545853	0.314845	4.12277	4.26616	4.8199	-4.199	0.00563042	0.0192979	0.07636	0.914141	0.947844	-1.94538	0.0725111	0.181982	1.25897	0.0248696	0.0573163	Gm44954	7	29764437	29764663	-	227	processed_pseudogene	predicted gene 44954 [Source:MGI Symbol;Acc:MGI:5753530]	-
ENSMUSG00000037318	Traf3ip3	0.108006	0.0798748	0.0183119	0.0117378	0	0	0.195776	0.0589261	0.0318977	0.02115	0.0322903	0.0248331	0.0855739	0.109359	0.0950414	-4.15263	0.00820549	0.0267597	0.446425	0.601062	0.724415	-1.40769	0.183426	0.363279	0.446244	0.526771	0.662531	Traf3ip3	1	193175453	193201703	-	5756	protein_coding	TRAF3 interacting protein 3 [Source:MGI Symbol;Acc:MGI:2441706]	-
ENSMUSG00000115230	AU022793	0.486207	0.500827	0.612364	0.0490652	0	0.0902107	0.0711619	0.38707	0.177781	0.176818	0.0899845	0.259512	1.4666	1.09008	1.4236	-3.55091	0.00109019	0.00452824	-1.35164	0.0628736	0.128368	-1.62293	0.037343	0.107295	1.28533	0.00227553	0.00689237	AU022793	15	39962649	39967024	+	1377	lincRNA	expressed sequence AU022793 [Source:MGI Symbol;Acc:MGI:2146144]	-
ENSMUSG00000033453	Adamts15	5.97139	4.05944	4.81602	0.443334	0.350888	0.52143	0.685542	0.317947	0.389777	0.61087	1.80548	0.772422	0.484816	0.359781	0.571887	-3.50085	1.67e-95	1.27e-93	-3.44406	1.36e-21	2.38e-20	-2.22322	7.83e-06	6.03e-05	-3.42069	8.08e-103	1.11e-100	Adamts15	9	30899155	30922452	-	10363	protein_coding	a disintegrin-like and metallopeptidase (reprolysin type) with thrombospondin type 1 motif, 15 [Source:MGI Symbol;Acc:MGI:2449569]	-
ENSMUSG00000062585	Cnr2	0.180143	0.357924	0.317639	0	0.0434844	0.0311954	0.110737	0.109515	0.0307388	0.0305724	0.0466758	0	0.235025	0.231039	0.274766	-3.47325	7.65e-05	0.000405628	-1.77098	0.00495799	0.014121	-3.42634	0.000121562	0.000743071	-0.240761	0.598874	0.722697	Cnr2	4	135895394	135920207	+	3982	protein_coding	cannabinoid receptor 2 (macrophage) [Source:MGI Symbol;Acc:MGI:104650]	-
ENSMUSG00000021095	Gsc	0.414859	0.471362	0.706567	0	0.0455191	0.0979654	0.0772792	0.191065	0.241329	0	0	0	0.660376	0.381868	0.719056	-3.44343	0.00201333	0.00782539	-1.69334	0.0266643	0.0621455	-5.82658	4.74e-05	0.000316168	0.118354	0.831426	0.895699	Gsc	12	104471209	104473330	-	1268	protein_coding	goosecoid homeobox [Source:MGI Symbol;Acc:MGI:95841]	Homeobox
ENSMUSG00000113019	Gm47467	1.08961	1.62953	0.667108	0.34209	0	0	0.496152	0.245337	0.619757	0.1541	0.313693	0	2.24459	1.5936	0	-3.39996	0.0135213	0.0411218	-1.37213	0.121152	0.218915	-2.82213	0.0235162	0.0732329	0.133609	0.874078	0.923327	Gm47467	13	74509598	74522461	-	395	lincRNA	predicted gene, 47467 [Source:MGI Symbol;Acc:MGI:6096433]	-
ENSMUSG00000073492	Gm10521	0.352998	0.232202	0.655187	0.0524963	0	0.0723894	0.361657	0.207069	0.285319	0.0709436	0.216624	0.055532	0.267905	0.451477	0.389643	-3.34066	0.000223627	0.00108625	-0.562951	0.311951	0.455378	-1.83888	0.0122371	0.0427439	-0.184232	0.712561	0.810755	Gm10521	1	171895664	171898237	+	2574	protein_coding	predicted gene 10521 [Source:MGI Symbol;Acc:MGI:3642358]	-
ENSMUSG00000052563	D930048N14Rik	0.167356	0.174304	0.215171	0.0394067	0	0.0181132	0.0857305	0.183699	0.107088	0.142011	0.0180678	0.0416855	0.172376	0.0706049	0.0797693	-3.33378	0.00280994	0.010523	-0.587322	0.366629	0.513121	-1.45164	0.0898791	0.21438	-0.823532	0.213872	0.341488	D930048N14Rik	11	51650954	51657681	+	3429	protein_coding	RIKEN cDNA D930048N14 gene [Source:MGI Symbol;Acc:MGI:2144709]	-
ENSMUSG00000045165	AI467606	0.544556	0.761507	0.272782	0.0699407	0.0298749	0.0642961	0.91295	1.22891	0.63355	0.0945181	0.0641349	0.184963	0.586385	0.551376	0.684295	-3.29218	0.000235706	0.00113799	0.779672	0.0962234	0.181321	-2.23331	0.00364672	0.0152939	0.164361	0.725217	0.819831	AI467606	7	127091359	127093986	+	1932	protein_coding	expressed sequence AI467606 [Source:MGI Symbol;Acc:MGI:2141979]	-
ENSMUSG00000055333	Fat2	0.204086	0.145574	0.192262	0.0186021	0.0198645	0.0171008	0.00337245	0.030017	0.0168505	0.0502778	0.0298513	0.0245972	0.0745897	0.0366623	0.0376554	-3.28413	1.82e-09	1.76e-08	-3.45946	5.26e-10	4.1e-09	-2.36088	8.91e-07	7.98e-06	-1.90152	2.25e-06	1.13e-05	Fat2	11	55250609	55336564	-	14528	protein_coding	FAT atypical cadherin 2 [Source:MGI Symbol;Acc:MGI:2685369]	-
ENSMUSG00000043008	Klhl6	0.751513	0.775371	0.747397	0.051792	0.0663683	0.11903	0.413143	0.352866	0.633356	0.256637	0.142478	0.109574	0.490864	0.742367	1.01346	-3.2572	1.59e-07	1.25e-06	-0.747413	0.0545896	0.113931	-2.14943	4.44e-05	0.000298245	-0.0478697	0.89109	0.934526	Klhl6	16	19946496	19983037	-	2609	protein_coding	kelch-like 6 [Source:MGI Symbol;Acc:MGI:2686922]	-
ENSMUSG00000104459	Gm37824	0.472899	0.42623	0.195432	0.0626354	0.0178363	0.0383869	0.302812	0.0748673	0.189125	0.0188102	0.172308	0.154601	0.258763	0.209485	0.169054	-3.23804	8.64e-05	0.000454275	-0.987133	0.100033	0.187203	-1.68392	0.0152038	0.0511291	-0.823042	0.104557	0.191648	Gm37824	2	13004365	13007600	+	3236	TEC	predicted gene, 37824 [Source:MGI Symbol;Acc:MGI:5611052]	-
ENSMUSG00000098112	Bin2	3.856	3.85253	3.91616	0.34716	0.547525	0.392791	3.33088	2.85362	2.39482	0.818011	1.86108	1.29945	2.99821	2.2775	2.19832	-3.16412	1.24e-29	3.09e-28	-0.465172	0.0103798	0.0273328	-1.55228	8.59e-10	1.07e-08	-0.672667	0.000145565	0.000548877	Bin2	15	100641077	100669553	-	2530	protein_coding	bridging integrator 2 [Source:MGI Symbol;Acc:MGI:3611448]	-
ENSMUSG00000021886	Gpr65	3.72128	2.711	2.70003	0.424512	0.362657	0.240155	2.13125	1.26463	1.86354	1.38273	3.29385	0.932665	3.07108	2.80836	2.68814	-3.1588	6.98e-19	1.19e-17	-0.830917	0.00140135	0.00456034	-0.701974	0.0397403	0.112721	-0.127287	0.529465	0.664281	Gpr65	12	98268635	98276644	+	2069	protein_coding	G-protein coupled receptor 65 [Source:MGI Symbol;Acc:MGI:108031]	-
ENSMUSG00000062961	Ccdc177	0.173898	0.111457	0.100384	0.0233983	0	0.02151	0.373295	0.218148	0.137768	0.0632412	0.0321841	0.0495028	0.281465	0.444382	0.25261	-3.14567	0.00174262	0.00692039	0.893313	0.0863102	0.16603	-1.41728	0.05993	0.156464	1.30524	0.00301641	0.00887846	Ccdc177	12	80754043	80760687	-	5775	protein_coding	coiled-coil domain containing 177 [Source:MGI Symbol;Acc:MGI:2686414]	-
ENSMUSG00000092242	Gm20515	0.138787	0.0667147	0.131098	0.0140055	0.0239296	0	0.182817	0.130577	0.164928	0.0630904	0.0256859	0.0444464	0.142949	0.210787	0.113403	-3.12882	0.00754717	0.0249135	0.479121	0.418485	0.564334	-1.33623	0.126543	0.278024	0.44308	0.452284	0.594603	Gm20515	3	34427373	34435097	-	4824	lincRNA	predicted gene 20515 [Source:MGI Symbol;Acc:MGI:5141980]	-
ENSMUSG00000024663	Rab3il1	6.30538	5.52562	6.17152	0.684104	0.482785	0.915997	3.04129	1.61052	1.91295	1.01829	1.10462	1.14842	3.83815	3.97556	4.71636	-3.11854	6.05e-63	3.05e-61	-1.48518	2.76e-14	3.05e-13	-2.46656	5.88e-52	3.22e-50	-0.554848	2.21e-06	1.11e-05	Rab3il1	19	10001669	10038380	+	4543	protein_coding	RAB3A interacting protein (rabin3)-like 1 [Source:MGI Symbol;Acc:MGI:1922010]	-
ENSMUSG00000059479	B3gnt8	0.295471	0.26276	0.268636	0.031308	0.0534924	0.00959377	0.431374	0.164657	0.264694	0.159837	0.0191394	0.0772765	0.448891	0.471195	0.394337	-3.11527	1.33e-06	9.39e-06	0.0270248	0.946865	0.968182	-1.68829	0.00293867	0.0126691	0.63401	0.0369346	0.0803771	B3gnt8	7	25626654	25635100	+	6474	protein_coding	UDP-GlcNAc:betaGal beta-1,3-N-acetylglucosaminyltransferase 8 [Source:MGI Symbol;Acc:MGI:2385269]	-
ENSMUSG00000045231	BC106179	0.346118	0.366033	0.317862	0.0162998	0.0278496	0.0749217	0.118203	0.0935182	0.0885901	0.0881105	0.0747338	0.137939	0.308966	0.256999	0.307954	-3.1059	1.49e-05	9.04e-05	-1.80517	0.000497403	0.00177536	-1.79536	0.0018276	0.0083883	-0.272116	0.490662	0.630195	BC106179	16	23220656	23225484	-	4145	processed_transcript	cDNA sequence BC106179 [Source:MGI Symbol;Acc:MGI:3702726]	-
ENSMUSG00000093587	Gm20554	0.16266	0.332309	0.15685	0.0287256	0.0245401	0.0264073	0.16665	0.49443	0.234187	0.20704	0.0790234	0.0303868	0.418846	0.329394	0.348889	-3.04325	0.00928016	0.0297661	0.425522	0.526127	0.662015	-1.02984	0.251621	0.450878	0.707542	0.215123	0.34309	Gm20554	13	72626213	72628564	-	2352	lincRNA	predicted gene, 20554 [Source:MGI Symbol;Acc:MGI:5295661]	-
ENSMUSG00000058099	Nfam1	1.20605	1.34409	1.32911	0.169543	0.166565	0.140274	1.48768	0.893696	0.890754	0.313131	0.411992	0.215216	0.902311	0.77765	1.02388	-3.0281	3.3e-30	8.36e-29	-0.274371	0.198826	0.323487	-2.03907	1.12e-16	2.18e-15	-0.553328	0.00104124	0.00337182	Nfam1	15	82992973	83033306	-	7970	protein_coding	Nfat activating molecule with ITAM motif 1 [Source:MGI Symbol;Acc:MGI:1921289]	-
ENSMUSG00000073207	Ccdc160	0.684949	0.568713	0.720529	0.0879723	0.112731	0.0404362	0.637956	0.536276	0.159378	0.356658	0.121005	0.232649	0.801698	0.598956	0.741995	-3.02635	0.000254344	0.00121892	-0.575034	0.307976	0.450977	-1.47498	0.0251934	0.0777402	0.0866969	0.844828	0.904389	Ccdc160	X	52791200	52799468	+	1536	protein_coding	coiled-coil domain containing 160 [Source:MGI Symbol;Acc:MGI:3588225]	-
ENSMUSG00000047990	C2cd4a	2.43395	2.96619	2.83342	0.387456	0.455126	0.178093	1.1239	1.28516	0.877433	0.567244	2.44264	0.819725	1.05928	1.18015	0.718953	-3.00989	4.2e-12	4.99e-11	-1.34752	1.18e-05	5.48e-05	-1.10433	0.00797962	0.0297608	-1.51428	8.5e-07	4.49e-06	C2cd4a	9	67830489	67832330	-	1395	protein_coding	C2 calcium-dependent domain containing 4A [Source:MGI Symbol;Acc:MGI:3645763]	-
ENSMUSG00000045404	Kcnk13	2.19747	2.62973	2.38783	0.0868415	0.537863	0.279416	1.00761	0.233551	0.629316	0.54767	1.33385	0.643044	1.40868	0.902446	1.47957	-2.96721	1.56e-17	2.51e-16	-1.98127	2.32e-08	1.51e-07	-1.51573	2.88e-07	2.74e-06	-0.961798	1.17e-05	5.3e-05	Kcnk13	12	99964499	100062682	+	3112	protein_coding	potassium channel, subfamily K, member 13 [Source:MGI Symbol;Acc:MGI:2384976]	-
ENSMUSG00000053297	AI854703	0.1888	0.245575	0.13463	0.0470711	0.0134041	0.0144241	0.341349	0.315076	0.270046	0.084816	0.0863274	0.0995863	0.217341	0.213655	0.179981	-2.9666	0.00127902	0.00524064	0.667908	0.150818	0.260712	-1.08379	0.108807	0.248047	0.0611788	0.90269	0.942001	AI854703	6	48626764	48633689	+	4306	protein_coding	expressed sequence AI854703 [Source:MGI Symbol;Acc:MGI:2141510]	-
ENSMUSG00000030745	Il21r	2.89176	2.97378	2.79046	0.508143	0.191005	0.429763	1.93091	1.35567	1.43612	1.06211	1.43516	1.72009	2.68213	2.95711	3.20928	-2.96061	2.89e-25	6.21e-24	-0.903831	5.28e-06	2.57e-05	-1.04864	1.58e-06	1.36e-05	-0.00170644	0.991252	0.994783	Il21r	7	125603429	125633570	+	3324	protein_coding	interleukin 21 receptor [Source:MGI Symbol;Acc:MGI:1890475]	-
ENSMUSG00000034041	Lyl1	2.33796	2.86073	2.1959	0.300279	0.352723	0.31055	1.74204	1.26519	1.12202	0.270532	0.550705	0.357349	1.80606	1.80233	1.26634	-2.93926	9.47e-14	1.26e-12	-0.867984	0.00199437	0.00627331	-2.65346	1.47e-11	2.11e-10	-0.639521	0.0125452	0.0315873	Lyl1	8	84701457	84704715	+	1800	protein_coding	lymphoblastomic leukemia 1 [Source:MGI Symbol;Acc:MGI:96891]	bHLH
ENSMUSG00000052336	Cx3cr1	10.3924	8.18484	8.48138	1.31976	1.30683	0.992658	0.456779	0.193601	0.176607	2.66178	2.48918	2.76043	0.656022	0.42993	0.860154	-2.90423	1.45e-79	9.36e-78	-5.05302	1.26e-36	4.25e-35	-1.77954	2.51e-38	1.02e-36	-3.82593	1.09e-110	1.69e-108	Cx3cr1	9	119901616	120069879	-	4505	protein_coding	chemokine (C-X3-C motif) receptor 1 [Source:MGI Symbol;Acc:MGI:1333815]	-
ENSMUSG00000105422	Gm6089	0.35688	1.17636	0.955146	0.216085	0.123067	0	0.104467	0.413255	0.391477	0.519144	0.0660494	0.380969	0.367584	0.7227	0.437413	-2.9008	0.00283756	0.0106181	-1.4961	0.0480373	0.102598	-1.37315	0.0872705	0.209561	-0.738547	0.239264	0.371753	Gm6089	5	26070537	26071474	+	938	processed_pseudogene	predicted gene 6089 [Source:MGI Symbol;Acc:MGI:3647070]	-
ENSMUSG00000078122	F630028O10Rik	0.0435404	0.265112	0.367871	0.0205046	0.0525508	0.0188498	0.0446085	0.044116	0	0.16626	0.0376051	0.108452	0.074744	0.102867	0.0830134	-2.85767	0.00518394	0.0179925	-2.90352	0.00449107	0.0129086	-1.11594	0.181834	0.360895	-1.4053	0.0613479	0.123454	F630028O10Rik	X	96239926	96243636	+	3295	antisense	RIKEN cDNA F630028O10 gene [Source:MGI Symbol;Acc:MGI:3641813]	-
ENSMUSG00000086370	Ftx	0.138468	0.157328	0.180342	0.0266765	0.00759651	0.0326981	0.167659	0.210448	0.289976	0.088124	0.0326161	0.0188128	0.16207	0.229422	0.216001	-2.85152	0.000115356	0.000591442	0.450132	0.269467	0.408264	-1.75107	0.00741238	0.0280109	0.321195	0.415493	0.560116	Ftx	X	103560907	103623754	-	7598	lincRNA	Ftx transcript, Xist regulator (non-protein coding) [Source:MGI Symbol;Acc:MGI:1926128]	-
ENSMUSG00000050592	Fam78a	0.264209	0.177038	0.335285	0.0226227	0.0579792	0.0311954	0.336313	0.178468	0.194679	0.0407632	0.0414896	0.0478619	0.247395	0.218879	0.274766	-2.77177	2.46e-05	0.000143785	-0.152977	0.724768	0.81943	-2.58295	6.06e-05	0.000394677	-0.0942526	0.807869	0.879272	Fam78a	2	32050055	32084857	-	5973	protein_coding	family with sequence similarity 78, member A [Source:MGI Symbol;Acc:MGI:2443569]	-
ENSMUSG00000033777	Tlr13	7.77773	7.48818	6.07341	1.25581	1.09965	0.822554	1.662	0.889376	0.796295	1.58397	1.61219	1.56091	3.97118	3.46506	4.36392	-2.753	5.19e-59	2.44e-57	-2.69679	4.68e-35	1.48e-33	-2.17028	1.33e-43	6.23e-42	-0.889037	1.77e-12	1.62e-11	Tlr13	X	106143204	106160493	+	4304	protein_coding	toll-like receptor 13 [Source:MGI Symbol;Acc:MGI:3045213]	-
ENSMUSG00000049409	Prokr1	0.293941	0.173904	0.211803	0.0159723	0.0409349	0.0440497	0.046331	0.171823	0.159151	0.11512	0.248989	0.101376	0.0698671	0.125917	0.0538867	-2.73268	0.000749425	0.00323779	-0.889318	0.144198	0.251603	-0.542597	0.365604	0.577144	-1.48161	0.0143331	0.03551	Prokr1	6	87578591	87590743	-	4230	protein_coding	prokineticin receptor 1 [Source:MGI Symbol;Acc:MGI:1929676]	-
ENSMUSG00000105408	Gm7285	0.824516	1.34757	0.726918	0.46595	0	0	0.506845	1.08604	1.16071	0.314843	0.427271	0.123224	0.849247	0.834843	1.1004	-2.71476	0.015061	0.0450931	-0.120037	0.855541	0.910334	-1.73283	0.0583909	0.153436	-0.0963715	0.876103	0.924342	Gm7285	5	137601593	137602172	+	580	processed_pseudogene	predicted gene 7285 [Source:MGI Symbol;Acc:MGI:3647212]	-
ENSMUSG00000052142	Rasal3	0.244139	0.460041	0.279812	0.0413903	0.0825052	0.0253666	0.360184	0.286945	0.487408	0.0497199	0.151818	0.18973	0.291696	0.13843	0.297901	-2.7075	2.74e-05	0.000158826	0.161611	0.687682	0.79337	-1.35273	0.0148832	0.0501871	-0.471237	0.274654	0.414026	Rasal3	17	32390659	32403583	-	4897	protein_coding	RAS protein activator like 3 [Source:MGI Symbol;Acc:MGI:2444128]	-
ENSMUSG00000079227	Ccr5	0.493302	0.468809	0.462404	0.0480645	0.0958093	0.0736425	0.627396	0.32747	0.304771	0.202081	0.359943	0.305064	1.02788	0.820985	0.881062	-2.69702	1.02e-11	1.18e-10	-0.203864	0.503302	0.642647	-0.723352	0.0180955	0.0591952	0.903606	6.76e-06	3.15e-05	Ccr5	9	124121543	124147699	+	8434	protein_coding	chemokine (C-C motif) receptor 5 [Source:MGI Symbol;Acc:MGI:107182]	-
ENSMUSG00000049625	Tifab	0.847858	0.657363	0.557609	0.0772808	0.0825254	0.159849	1.35903	0.581948	0.612535	0.400344	0.372045	0.408749	0.746521	0.595395	0.690928	-2.69024	2.01e-07	1.57e-06	0.278836	0.458775	0.601277	-0.811379	0.0352039	0.102063	-0.0574509	0.851348	0.908755	Tifab	13	56173704	56178885	-	3497	protein_coding	TRAF-interacting protein with forkhead-associated domain, family member B [Source:MGI Symbol;Acc:MGI:2385852]	-
ENSMUSG00000037169	Mycn	0.37735	0.251158	0.319888	0	0.0525508	0.094249	0.029739	0	0	0.05542	0	0.0867614	0.149488	0.0881715	0.110685	-2.66502	0.000735161	0.00318125	-4.94419	3.08e-05	0.000134789	-2.77576	0.000765209	0.00392671	-1.47941	0.00906472	0.0237205	Mycn	12	12936093	12941914	-	3295	protein_coding	v-myc avian myelocytomatosis viral related oncogene, neuroblastoma derived [Source:MGI Symbol;Acc:MGI:97357]	bHLH
ENSMUSG00000046694	Tent5b	3.32474	3.59847	3.36442	0.70901	0.378563	0.570316	1.22113	1.33477	1.57886	0.638772	0.758514	0.812511	3.29524	2.11722	2.21263	-2.64957	3.04e-20	5.5e-19	-1.35407	4.91e-10	3.85e-09	-2.22849	1.6e-16	3.11e-15	-0.468311	0.0202603	0.0480696	Tent5b	4	133480132	133487938	+	2287	protein_coding	terminal nucleotidyltransferase 5B [Source:MGI Symbol;Acc:MGI:2140500]	-
ENSMUSG00000110235	Gm5086	0.465582	0.575499	0.366492	0.0626451	0.0267586	0.143973	0	0.0224637	0	0	0	0.0662677	0	0.0448965	0.021135	-2.60605	0.000850312	0.00362721	-5.78222	1.26e-05	5.83e-05	-4.54115	0.000161354	0.000963229	-4.44462	1.08e-05	4.92e-05	Gm5086	13	97559971	97583996	+	2157	lincRNA	predicted gene 5086 [Source:MGI Symbol;Acc:MGI:3644417]	-
ENSMUSG00000024168	Tmem204	0.221212	0.425345	0.132973	0.0568231	0.0242718	0.0522372	0.164828	0.081504	0.308836	0.102388	0.468956	0.120218	0.165707	0.183258	0.191708	-2.57291	0.00979787	0.0312325	-0.551332	0.453675	0.596841	-0.177734	0.81671	0.90796	-0.57053	0.387992	0.534588	Tmem204	17	25057702	25083591	-	2378	protein_coding	transmembrane protein 204 [Source:MGI Symbol;Acc:MGI:3039635]	-
ENSMUSG00000035283	Adrb1	5.4522	4.96489	5.52192	1.13915	0.718292	0.872683	2.81264	2.31475	2.06378	1.19736	1.24356	1.60671	4.44908	4.78183	4.28247	-2.55706	9.59e-31	2.47e-29	-1.17463	3.01e-11	2.63e-10	-1.98836	1.48e-21	3.73e-20	-0.271423	0.0522017	0.107625	Adrb1	19	56722372	56724862	+	2491	protein_coding	adrenergic receptor, beta 1 [Source:MGI Symbol;Acc:MGI:87937]	-
ENSMUSG00000049097	Ankrd34a	0.185141	0.160195	0.367258	0.0784701	0.0446909	0	0.87254	0.637801	1.1373	0.235655	0.0479708	0.249023	0.781846	0.974791	0.794219	-2.55042	0.0114851	0.0357343	1.86976	6.36e-05	0.000266289	-0.42554	0.5759	0.757138	1.82152	2.87e-05	0.000121444	Ankrd34a	3	96596636	96599775	+	2583	protein_coding	ankyrin repeat domain 34A [Source:MGI Symbol;Acc:MGI:3617846]	-
ENSMUSG00000074361	C5ar2	0.456598	0.426062	0.503188	0.0569189	0.162084	0.0174418	0.0550351	0.0952482	0.154678	0.10256	0.17398	0.100351	0.152154	0.163171	0.140823	-2.5244	5.62e-05	0.000306163	-2.24576	3e-05	0.000131449	-1.87573	0.000587432	0.00310609	-1.63655	0.000332716	0.00118047	C5ar2	7	16234585	16244154	-	3561	protein_coding	complement component 5a receptor 2 [Source:MGI Symbol;Acc:MGI:2442013]	-
ENSMUSG00000035697	Arhgap45	3.44941	3.23413	2.89517	0.603508	0.631575	0.443842	3.22767	2.36969	2.4054	0.869955	1.34202	1.10125	2.51891	2.21668	2.76909	-2.51383	3.37e-32	8.94e-31	-0.29014	0.0826713	0.160708	-1.53747	1.1e-14	1.93e-13	-0.386133	0.00773582	0.0206262	Arhgap45	10	80016653	80031472	+	4478	protein_coding	Rho GTPase activating protein 45 [Source:MGI Symbol;Acc:MGI:1917969]	-
ENSMUSG00000001741	Il16	0.595874	0.537799	0.643274	0.171806	0.0807248	0.0631762	0.460983	0.326519	0.287913	0.0696538	0.165422	0.0726965	0.557382	0.523302	0.544856	-2.51342	1.64e-11	1.87e-10	-0.748603	0.00542759	0.0153275	-2.52369	4.91e-11	6.8e-10	-0.160487	0.464973	0.607132	Il16	7	83642825	83745726	-	7865	protein_coding	interleukin 16 [Source:MGI Symbol;Acc:MGI:1270855]	-
ENSMUSG00000036306	Lzts1	0.0913974	0.0608326	0.108471	0.0297983	0.016971	0	0.0216091	0.00712351	0.0089975	0	0.0182165	0.0735502	0.0217243	0.0355931	0.0201065	-2.49838	0.0128074	0.0393048	-2.79964	0.00392578	0.0114347	-1.5527	0.100907	0.234228	-1.78329	0.0231906	0.0540139	Lzts1	8	69132669	69184225	-	6802	protein_coding	leucine zipper, putative tumor suppressor 1 [Source:MGI Symbol;Acc:MGI:2684762]	-
ENSMUSG00000049699	Ucn2	0.57966	0.358254	0.593178	0.116992	0.0499725	0.10755	0.0848398	0	0.0529879	0.790515	0.21456	0.309393	0.0426462	0.125768	0.197351	-2.49558	0.0108239	0.0339601	-3.51907	0.00175221	0.005589	-0.212415	0.770713	0.88348	-2.08349	0.0129389	0.0324687	Ucn2	9	108986010	108987164	+	1155	protein_coding	urocortin 2 [Source:MGI Symbol;Acc:MGI:2176375]	-
ENSMUSG00000018381	Abi3	0.253331	0.19927	0.1269	0.0325368	0.0416939	0.0299109	0.23595	0.175009	0.279995	0.0879407	0.0447539	0.0516276	0.391394	0.3148	0.296384	-2.47432	0.00329396	0.0121108	0.209663	0.686236	0.792321	-1.65258	0.0294212	0.0883395	0.749473	0.0986189	0.182735	Abi3	11	95830074	95842476	-	4153	protein_coding	ABI gene family, member 3 [Source:MGI Symbol;Acc:MGI:1913860]	-
ENSMUSG00000031853	Map3k21	0.0756011	0.314959	0.0925726	0.0356031	0.0304154	0.0218198	0.129093	0.119156	0.0860017	0.0534601	0.174121	0.0376619	0.112477	0.0850533	0.224217	-2.47304	0.00371232	0.0134377	-0.564705	0.383804	0.530584	-0.866544	0.247821	0.445897	-0.234471	0.69948	0.801515	Map3k21	8	125910450	125947440	+	5693	protein_coding	mitogen-activated protein kinase kinase kinase 21 [Source:MGI Symbol;Acc:MGI:2385307]	-
ENSMUSG00000101493	2810405F17Rik	0.770631	0.658563	0.424632	0.181458	0.103345	0.0556044	0.833397	1.17123	0.383533	0.272469	0.166395	0.447886	1.10242	0.520188	1.10195	-2.46656	0.00656525	0.0220581	0.342975	0.554305	0.686601	-1.08675	0.146003	0.309346	0.517102	0.324259	0.468028	2810405F17Rik	4	137387266	137388382	-	1117	lincRNA	RIKEN cDNA 2810405F17 gene [Source:MGI Symbol;Acc:MGI:1917225]	-
ENSMUSG00000072915	Gm12258	0.960973	0.768169	0.963835	0.0915277	0.117287	0.28047	1.47129	1.42223	1.46473	0.343586	0.405662	0.161368	1.44577	1.49778	1.83217	-2.45607	1.4e-09	1.37e-08	0.664494	0.00215706	0.00671352	-1.55361	1.66e-05	0.000120218	0.79625	0.000162948	0.000609135	Gm12258	11	58847158	58861956	+	4429	protein_coding	predicted gene 12258 [Source:MGI Symbol;Acc:MGI:3651534]	zf-C2H2
ENSMUSG00000005251	Ripk4	0.133172	0.192047	0.14676	0.0376289	0.0482191	0	0.0409315	0.0269864	0.0852144	0.0678024	0.0345053	0.15922	0.068583	0.0269679	0.165037	-2.45592	0.0151103	0.0452022	-1.69461	0.0393451	0.086602	-0.881217	0.277003	0.479995	-0.883178	0.236202	0.368147	Ripk4	16	97741933	97763787	-	3591	protein_coding	receptor-interacting serine-threonine kinase 4 [Source:MGI Symbol;Acc:MGI:1919638]	-
ENSMUSG00000075324	Fign	0.105535	0.119909	0.111017	0.0135546	0.0231591	0.0249213	0.221163	0.209001	0.202591	0.0732707	0.0745764	0.071692	0.331044	0.291429	0.269807	-2.43933	0.000508181	0.00228149	0.879601	0.0174512	0.0429648	-0.620531	0.239193	0.436622	1.3714	4.2e-05	0.000172995	Fign	2	63971507	64098038	-	9969	protein_coding	fidgetin [Source:MGI Symbol;Acc:MGI:1890647]	-
ENSMUSG00000034522	Zfp395	2.49567	2.3702	2.30493	0.428245	0.414625	0.511788	2.18423	1.94513	1.90081	0.475846	0.798482	0.604012	2.50809	2.65993	2.93776	-2.40644	2.51e-26	5.64e-25	-0.280662	0.0744317	0.147366	-1.93736	2.41e-17	4.87e-16	0.14346	0.311543	0.454326	Zfp395	14	65358389	65398930	+	4733	protein_coding	zinc finger protein 395 [Source:MGI Symbol;Acc:MGI:2682318]	-
ENSMUSG00000026227	2810459M11Rik	10.9397	9.09581	9.19232	1.9066	1.88871	1.80867	5.94235	5.12034	5.14448	1.80909	3.32928	1.73793	8.42873	8.72186	8.95067	-2.38458	1.33e-59	6.33e-58	-0.881766	6.04e-12	5.62e-11	-2.08815	2.96e-27	8.82e-26	-0.196937	0.0578141	0.117316	2810459M11Rik	1	86045863	86055456	+	3331	protein_coding	RIKEN cDNA 2810459M11 gene [Source:MGI Symbol;Acc:MGI:1920042]	-
ENSMUSG00000068130	Zfp442	1.30929	1.007	1.28057	0.11561	0.177777	0.403864	1.17373	1.14419	1.06819	0.520788	0.275635	0.317969	0.960852	1.39198	0.904899	-2.36031	3.02e-08	2.59e-07	-0.115432	0.659758	0.7713	-1.68739	8.8e-06	6.7e-05	-0.175696	0.516937	0.653372	Zfp442	2	150407141	150451486	-	2922	protein_coding	zinc finger protein 442 [Source:MGI Symbol;Acc:MGI:3651999]	zf-C2H2
ENSMUSG00000096753	Fam181a	0.808959	0.478605	0.582906	0.131873	0.112658	0.12123	0.414401	0.662028	0.238911	0.356426	0.524012	0.185998	0.929364	0.661573	1.09744	-2.35863	0.00170959	0.00680307	-0.523169	0.350984	0.497711	-0.802154	0.195301	0.379606	0.491706	0.264747	0.402292	Fam181a	12	103310975	103317065	+	1537	protein_coding	family with sequence similarity 181, member A [Source:MGI Symbol;Acc:MGI:3647570]	-
ENSMUSG00000075592	Nynrin	2.44262	1.73067	2.06797	0.521234	0.322448	0.388291	3.72122	3.66081	3.87492	0.453405	0.51093	0.579895	4.44211	4.77897	4.25684	-2.35077	8.87e-28	2.1e-26	0.819192	6.15e-09	4.29e-08	-2.02312	1.42e-22	3.73e-21	1.07769	5.63e-18	7.43e-17	Nynrin	14	55854010	55874736	+	7518	protein_coding	NYN domain and retroviral integrase containing [Source:MGI Symbol;Acc:MGI:2652872]	-
ENSMUSG00000070390	Nlrp1b	0.204789	0.153132	0.142098	0.0214315	0.0274631	0.0492546	0.085479	0.0537952	0.0873606	0.0386167	0.0196524	0.0340062	0.156245	0.191994	0.245836	-2.34572	0.00111918	0.00463661	-1.18286	0.0333072	0.0752271	-2.44606	0.00108668	0.00532849	0.215859	0.619457	0.738432	Nlrp1b	11	71153102	71230733	-	6305	protein_coding	NLR family, pyrin domain containing 1B [Source:MGI Symbol;Acc:MGI:3582959]	-
ENSMUSG00000086395	A630014C17Rik	0.528862	0.261927	0.370889	0.113208	0.0580277	0.0624431	0.0492577	0.129904	0.102549	0.163189	0.124573	0.0958039	0.148561	0.0486805	0.137498	-2.32973	0.000825411	0.00353377	-2.07873	0.00118399	0.0039143	-1.59242	0.011979	0.0419445	-1.82614	0.00220943	0.00671166	A630014C17Rik	11	52276055	52286179	+	2984	antisense	RIKEN cDNA A630014C17 gene [Source:MGI Symbol;Acc:MGI:3026989]	-
ENSMUSG00000024300	Myo1f	6.74412	6.99838	6.13457	1.4024	1.46821	1.11227	6.84973	4.60482	4.73268	3.07197	2.81152	2.99609	7.65808	6.60195	7.64442	-2.32092	5.11e-57	2.35e-55	-0.327434	0.0320411	0.0727569	-1.16792	7.33e-20	1.68e-18	0.105429	0.29328	0.434563	Myo1f	17	33555719	33607764	+	4914	protein_coding	myosin IF [Source:MGI Symbol;Acc:MGI:107711]	-
ENSMUSG00000027762	Sucnr1	1.02059	1.0653	1.2854	0.247181	0.387135	0.037872	0.388375	0.206816	0.261224	0.556735	0.453324	0.348633	0.600687	0.295249	0.750537	-2.31588	5.74e-05	0.000311609	-2.00348	3.56e-05	0.000154221	-1.30606	0.00554888	0.0218838	-1.0625	0.0120169	0.0304446	Sucnr1	3	60081869	60087566	+	1640	protein_coding	succinate receptor 1 [Source:MGI Symbol;Acc:MGI:1934135]	-
ENSMUSG00000071042	Rasgrp3	0.670537	0.794139	0.792505	0.137295	0.140748	0.1767	0.149345	0.098464	0.0994935	0.136063	0.251796	0.130711	0.190179	0.206632	0.18528	-2.31228	1.48e-09	1.45e-08	-2.7235	2.1e-12	2.04e-11	-2.11872	6.59e-08	6.83e-07	-1.98931	1.03e-09	7.43e-09	Rasgrp3	17	75435905	75529043	+	4921	protein_coding	RAS, guanyl releasing protein 3 [Source:MGI Symbol;Acc:MGI:3028579]	-
ENSMUSG00000034538	Zfp418	0.420353	0.343938	0.443533	0.0758138	0.0755616	0.092927	0.293219	0.344353	0.423496	0.0227678	0.0347602	0.120297	0.340842	0.335061	0.179045	-2.3055	3.6e-06	2.41e-05	-0.223488	0.510846	0.649351	-2.81407	1.79e-06	1.53e-05	-0.534243	0.138484	0.241862	Zfp418	7	7171330	7183562	+	5347	protein_coding	zinc finger protein 418 [Source:MGI Symbol;Acc:MGI:2444763]	zf-C2H2
ENSMUSG00000045776	Lrtm1	0.313231	0.231646	0.265533	0.0425512	0.0581617	0.0625873	0	0.0183099	0	0.130342	0.039019	0.108028	0.0620435	0.0609911	0.0574231	-2.30514	4.15e-06	2.75e-05	-5.40079	9.04e-09	6.17e-08	-1.55397	0.00129339	0.00621702	-2.20106	6.32e-07	3.39e-06	Lrtm1	14	29018208	29033645	+	7939	protein_coding	leucine-rich repeats and transmembrane domains 1 [Source:MGI Symbol;Acc:MGI:2442106]	-
ENSMUSG00000104651	Gm21168	1.17809	0.587284	1.25022	0.12329	0.421301	0.0566698	0.178814	0.22105	0.223361	0.055538	0.226111	0.195629	0.224709	0.353437	0.0415951	-2.29569	0.00213954	0.00825379	-2.30686	0.000564532	0.00198818	-2.67381	0.00068545	0.00356063	-2.3246	0.00061926	0.00208837	Gm21168	5	25956626	25957721	+	1096	processed_pseudogene	predicted gene, 21168 [Source:MGI Symbol;Acc:MGI:5434523]	-
ENSMUSG00000105139	Gm19391	0.404756	0.408589	0.579873	0.0285919	0.0977034	0.157707	0.580559	0.430612	0.466194	0.154557	0.18353	0.272208	0.437741	0.450808	0.443728	-2.27656	0.00134942	0.00550211	0.0585176	0.895475	0.935288	-1.20389	0.04469	0.123871	-0.0937147	0.831375	0.895699	Gm19391	3	109120533	109122895	-	2363	processed_transcript	predicted gene, 19391 [Source:MGI Symbol;Acc:MGI:5011576]	-
ENSMUSG00000032717	Mdfi	2.81487	2.34935	2.62485	0.633674	0.448007	0.542358	2.02825	2.00586	1.80119	0.807133	0.961775	0.809004	2.80372	2.52127	2.56544	-2.27033	8.75e-18	1.42e-16	-0.445441	0.0183877	0.0449677	-1.59765	6.2e-11	8.52e-10	-0.0147866	0.930311	0.959015	Mdfi	17	47815328	47834691	-	3092	protein_coding	MyoD family inhibitor [Source:MGI Symbol;Acc:MGI:107687]	-
ENSMUSG00000103839	Gm37607	0.182318	0.17528	0.462118	0.103031	0	0.0710371	0.541691	0.314037	0.279989	0.0696184	0.118098	0.0544947	0.375572	0.406122	0.243322	-2.26794	0.0139793	0.0423385	0.455158	0.432225	0.577175	-1.74676	0.0374213	0.107443	0.298518	0.58929	0.715288	Gm37607	1	58383512	58386134	-	2623	TEC	predicted gene, 37607 [Source:MGI Symbol;Acc:MGI:5610835]	-
ENSMUSG00000089857	Zfp882	0.911149	0.747158	0.75309	0.208235	0.113205	0.191429	0.549117	0.896041	0.685917	0.221716	0.0867951	0.140176	0.855671	0.773323	1.06019	-2.24691	2.09e-07	1.63e-06	-0.209053	0.497296	0.637374	-2.42565	1.92e-07	1.87e-06	0.12466	0.646605	0.759678	Zfp882	8	71908608	71916354	+	3569	protein_coding	zinc finger protein 882 [Source:MGI Symbol;Acc:MGI:3642748]	zf-C2H2
ENSMUSG00000074194	Zfp791	0.454519	0.405762	0.536676	0.0688011	0.0979604	0.126497	0.498931	0.345396	0.353162	0.289265	0.39957	0.315379	0.250796	0.361595	0.386865	-2.24453	0.000271897	0.00129491	-0.247676	0.556575	0.688383	-0.477456	0.31262	0.52123	-0.511734	0.230659	0.361734	Zfp791	8	85108553	85123095	-	2946	protein_coding	zinc finger protein 791 [Source:MGI Symbol;Acc:MGI:3648473]	zf-C2H2
ENSMUSG00000030047	Arhgap25	1.62858	1.86641	1.52138	0.304748	0.390516	0.3642	1.34808	0.841445	1.39407	0.837404	1.2715	1.04771	1.04422	1.03743	1.19265	-2.24097	2.1e-16	3.22e-15	-0.523247	0.0237466	0.0563364	-0.674733	0.00363643	0.01526	-0.649961	0.00085365	0.00281253	Arhgap25	6	87458545	87533259	-	4434	protein_coding	Rho GTPase activating protein 25 [Source:MGI Symbol;Acc:MGI:2443687]	-
ENSMUSG00000059994	Fcrl1	0.134331	0.258292	0.414507	0.0189783	0.081065	0.0697866	0	0.0816642	0	0.0854911	0.174029	0.120455	0.0415081	0.0952096	0.076834	-2.22453	0.00436128	0.0154897	-3.26922	0.000758146	0.00260631	-1.08723	0.103809	0.23944	-1.94382	0.00393978	0.0112778	Fcrl1	3	87376387	87402934	+	3560	protein_coding	Fc receptor-like 1 [Source:MGI Symbol;Acc:MGI:2442862]	-
ENSMUSG00000045382	Cxcr4	12.7754	13.5029	12.3301	2.76529	3.51162	2.12988	3.79386	2.22439	2.91111	2.35668	3.46094	2.29272	9.39902	8.97179	10.4893	-2.19718	2.04e-37	6.29e-36	-2.14439	1.27e-32	3.56e-31	-2.25186	2.49e-36	9.7e-35	-0.453575	9.28e-05	0.000361859	Cxcr4	1	128588199	128592293	-	1808	protein_coding	chemokine (C-X-C motif) receptor 4 [Source:MGI Symbol;Acc:MGI:109563]	-
ENSMUSG00000035759	Bbs10	0.784223	0.46745	0.967953	0.110795	0.170372	0.203706	0.948083	1.03297	0.622247	0.139747	0.325113	0.187523	0.597732	1.22283	1.07653	-2.1843	1.45e-05	8.82e-05	0.209898	0.556911	0.688633	-1.76479	0.00037786	0.00208198	0.35792	0.297444	0.439204	Bbs10	10	111298679	111301727	+	3049	protein_coding	Bardet-Biedl syndrome 10 (human) [Source:MGI Symbol;Acc:MGI:1919019]	-
ENSMUSG00000071489	Ptgdr	8.92816	6.86682	8.71469	2.18355	1.66617	1.57857	2.90557	1.77883	2.18918	3.22779	3.75186	3.25168	6.50672	5.24167	6.37977	-2.18051	1.87e-38	5.95e-37	-1.86475	3.5e-24	6.85e-23	-1.2631	1.81e-16	3.5e-15	-0.467666	0.000293893	0.00105295	Ptgdr	14	44851235	44859375	-	3187	protein_coding	prostaglandin D receptor [Source:MGI Symbol;Acc:MGI:102966]	-
ENSMUSG00000044694	2010007H06Rik	0.116308	0.214318	0.234989	0.0273866	0.0584903	0.0377645	0.129091	0.176768	0.186059	0.0986942	0.0251132	0.0289703	0.199661	0.284598	0.23099	-2.17867	0.00383167	0.0138042	-0.235345	0.652772	0.766309	-1.87357	0.0140201	0.0478138	0.307926	0.505901	0.6437	2010007H06Rik	9	51278513	51284210	+	4934	antisense	RIKEN cDNA 2010007H06 gene [Source:MGI Symbol;Acc:MGI:1917099]	-
ENSMUSG00000047330	Kcne4	9.3232	8.3923	9.38195	2.49196	2.02025	1.51944	6.26959	6.9116	7.43994	1.94728	4.57021	2.0981	8.58324	7.18021	7.89257	-2.17341	8.08e-38	2.53e-36	-0.427439	0.000704121	0.00243742	-1.65681	2.64e-05	0.000184555	-0.229248	0.0439065	0.0932712	Kcne4	1	78816758	78820028	+	2657	protein_coding	potassium voltage-gated channel, Isk-related subfamily, gene 4 [Source:MGI Symbol;Acc:MGI:1891125]	-
ENSMUSG00000098176	Ccdc166	0.740277	0.551569	0.652651	0.104586	0.111684	0.216328	0.758436	1.06884	1.11318	0.117782	0.0719284	0.110634	0.876854	1.08685	1.02326	-2.16682	0.000103162	0.000534233	0.562254	0.0989685	0.185549	-2.70198	1.41e-05	0.000103684	0.587408	0.0666481	0.132286	Ccdc166	15	75979872	75982455	-	2584	protein_coding	coiled-coil domain containing 166 [Source:MGI Symbol;Acc:MGI:1925902]	-
ENSMUSG00000040093	Bmf	0.509809	0.542644	0.561829	0.102894	0.153827	0.106414	0.363755	0.295171	0.431075	0.208577	0.235882	0.027211	0.403202	0.313404	0.260355	-2.14482	4.19e-07	3.15e-06	-0.605645	0.0536047	0.112193	-1.75561	0.000197253	0.00115563	-0.760844	0.0152264	0.0374163	Bmf	2	118528757	118549687	-	5253	protein_coding	BCL2 modifying factor [Source:MGI Symbol;Acc:MGI:2176433]	-
ENSMUSG00000045319	Proser2	0.14002	0.125	0.0826648	0.0353251	0.0120712	0.0324742	0.0307403	0.0202673	0.00639977	0.0254605	0.0194356	0.0597886	0.0154522	0.0405068	0.0286029	-2.14441	0.00179286	0.00707985	-2.59259	0.000225647	0.000855322	-1.76393	0.00863955	0.0318392	-2.07419	0.000741058	0.00246996	Proser2	2	6097607	6130211	-	9563	protein_coding	proline and serine rich 2 [Source:MGI Symbol;Acc:MGI:2442238]	-
ENSMUSG00000044976	Wdr72	0.146928	0.159681	0.12672	0.0180504	0.0539711	0.0248905	0.0327244	0	0.0245262	0.0243934	0.0910363	0.0286414	0.0197394	0.0129364	0.0182694	-2.14043	0.0019115	0.00749102	-2.97618	0.00011558	0.000464162	-1.58431	0.0179359	0.0587249	-3.12345	1.67e-05	7.38e-05	Wdr72	9	74110356	74283308	+	7486	protein_coding	WD repeat domain 72 [Source:MGI Symbol;Acc:MGI:3583957]	-
ENSMUSG00000044197	Gpr146	5.09508	3.94312	4.0928	1.26444	0.918593	0.832894	4.07209	3.47019	3.41809	1.0136	1.67987	1.2849	4.13736	3.98156	4.4473	-2.12924	3.33e-38	1.05e-36	-0.29176	0.0308427	0.0704537	-1.7272	3.56e-23	9.54e-22	-0.0969612	0.394683	0.540805	Gpr146	5	139377697	139396415	+	6786	protein_coding	G protein-coupled receptor 146 [Source:MGI Symbol;Acc:MGI:1933113]	-
ENSMUSG00000103509	Gm38372	0.391788	0.353837	0.484101	0.167733	0.0716463	0.0462587	0.717653	0.998434	0.911633	0.196451	0.16919	0.443581	0.88045	1.11796	0.814883	-2.12813	0.000203103	0.000992324	1.06701	0.000673229	0.00233792	-0.621631	0.194669	0.378741	1.16416	9.33e-05	0.000363519	Gm38372	1	7148110	7152137	+	4028	TEC	predicted gene, 38372 [Source:MGI Symbol;Acc:MGI:5611600]	-
ENSMUSG00000048402	Gli2	2.58986	1.84734	2.17896	0.472123	0.554579	0.497315	3.03856	2.68053	2.69074	0.549413	0.667436	0.48902	3.22687	3.48935	3.61042	-2.1159	1.27e-25	2.77e-24	0.315308	0.0386318	0.0852863	-1.95541	8.87e-21	2.15e-19	0.609701	4.16e-06	2e-05	Gli2	1	118834132	119053619	-	6869	protein_coding	GLI-Kruppel family member GLI2 [Source:MGI Symbol;Acc:MGI:95728]	zf-C2H2
ENSMUSG00000030757	Zkscan2	0.420518	0.317287	0.328505	0.0827237	0.0835193	0.0829609	0.632616	0.544731	0.640348	0.311666	0.144818	0.0954627	0.833366	0.792283	1.38023	-2.09847	1.32e-07	1.05e-06	0.735421	0.00240261	0.00739205	-0.942335	0.0182214	0.0595338	1.46275	1.78e-09	1.25e-08	Zkscan2	7	123475384	123500449	-	8984	protein_coding	zinc finger with KRAB and SCAN domains 2 [Source:MGI Symbol;Acc:MGI:2444060]	zf-C2H2
ENSMUSG00000020491	2810021J22Rik	1.04702	0.912964	1.00627	0.206403	0.293881	0.189746	1.47185	1.67764	1.71388	0.34092	0.283905	0.363899	1.42954	1.49158	1.79892	-2.09722	7.16e-09	6.52e-08	0.680683	0.00169788	0.00542996	-1.59231	2.92e-06	2.42e-05	0.638513	0.00291518	0.00861211	2810021J22Rik	11	58867216	58883288	+	3928	protein_coding	RIKEN cDNA 2810021J22 gene [Source:MGI Symbol;Acc:MGI:1917194]	zf-C2H2
ENSMUSG00000020601	Trib2	10.7889	8.69672	10.2364	2.40015	2.27678	2.30674	13.9695	14.4412	15.6991	1.97984	3.73012	3.08301	14.828	14.7999	14.3022	-2.09129	1.37e-59	6.46e-58	0.537567	5.88e-07	3.25e-06	-1.76282	8.66e-25	2.43e-23	0.530655	4.45e-09	3.02e-08	Trib2	12	15791727	15816922	-	4335	protein_coding	tribbles pseudokinase 2 [Source:MGI Symbol;Acc:MGI:2145021]	-
ENSMUSG00000010307	Tmem86a	8.31245	9.11235	8.85342	1.50378	2.4164	2.33695	6.95848	5.64913	4.76764	2.12899	3.05339	2.34824	11.3809	10.495	10.7991	-2.0639	4.8e-27	1.11e-25	-0.624526	0.000123093	0.000491469	-1.80645	9.2e-22	2.35e-20	0.280204	0.016381	0.0399148	Tmem86a	7	47050601	47054777	+	1887	protein_coding	transmembrane protein 86A [Source:MGI Symbol;Acc:MGI:1915143]	-
ENSMUSG00000113737	BB123696	0.414761	0.518376	0.411374	0.146493	0.100118	0.0808024	0.12748	0.0840488	0.159239	0.158377	0.564198	0.185958	0.0854403	0.0839911	0.0790775	-2.05108	0.00268132	0.0100952	-1.90941	0.00220186	0.00684059	-0.564723	0.349281	0.56102	-2.47215	0.000173261	0.000645025	BB123696	13	52729615	52757205	-	2306	lincRNA	expressed sequence BB123696 [Source:MGI Symbol;Acc:MGI:2145475]	-
ENSMUSG00000031870	Pgr	0.212641	0.263611	0.215838	0.0395289	0.040523	0.0872128	0.246523	0.153085	0.250648	0.135329	0.115992	0.0752665	0.195965	0.203973	0.202709	-2.05029	5.79e-05	0.000314436	-0.129117	0.718753	0.814976	-1.07965	0.015016	0.0505522	-0.235176	0.483597	0.623695	Pgr	9	8899833	8968611	+	8546	protein_coding	progesterone receptor [Source:MGI Symbol;Acc:MGI:97567]	ESR-like
ENSMUSG00000023411	Nfatc4	6.74348	6.97397	7.22287	1.66348	1.93785	1.45437	12.3584	11.638	11.3698	2.1275	4.38416	2.90407	17.4365	15.44	16.3499	-2.04945	6.38e-57	2.91e-55	0.724943	5.49e-16	6.88e-15	-1.1576	1.1e-10	1.48e-09	1.19959	1.06e-51	4.79e-50	Nfatc4	14	55823144	55833943	+	5808	protein_coding	nuclear factor of activated T cells, cytoplasmic, calcineurin dependent 4 [Source:MGI Symbol;Acc:MGI:1920431]	RHD
ENSMUSG00000048424	Ranbp3l	1.41617	1.22066	1.63755	0.394239	0.202077	0.453028	0.557492	0.311011	0.705307	0.408462	0.189794	0.2815	1.30775	0.776994	1.04411	-2.03527	6.82e-15	9.68e-14	-1.48271	1.78e-08	1.18e-07	-2.28075	6.86e-17	1.36e-15	-0.48274	0.014314	0.035467	Ranbp3l	15	8967949	9067335	+	6855	protein_coding	RAN binding protein 3-like [Source:MGI Symbol;Acc:MGI:2444654]	-
ENSMUSG00000032315	Cyp1a1	0.411814	0.395918	0.378196	0.12121	0.103549	0.0668569	0.123059	0.069543	0.175676	0.174725	0.155608	0.333372	0.0530208	0.0521215	0	-2.03051	0.00201381	0.00782553	-1.74388	0.00339893	0.0100634	-0.857062	0.132151	0.287326	-3.55429	8.09e-06	3.73e-05	Cyp1a1	9	57687928	57703824	+	2787	protein_coding	cytochrome P450, family 1, subfamily a, polypeptide 1 [Source:MGI Symbol;Acc:MGI:88588]	-
ENSMUSG00000037962	Rflna	2.85945	2.36989	2.90674	0.626871	0.505779	0.864419	1.13648	0.949101	0.347016	1.19229	1.50096	1.1052	1.19332	0.873572	1.05746	-2.02997	1.3e-10	1.38e-09	-1.75205	2.67e-07	1.54e-06	-1.09895	8.13e-05	0.000514681	-1.41358	4e-08	2.44e-07	Rflna	5	125003221	125012547	+	1940	protein_coding	refilin A [Source:MGI Symbol;Acc:MGI:1920371]	-
ENSMUSG00000030069	Prok2	3.06839	3.06986	4.04128	1.23354	0.692499	0.615593	8.84312	4.17054	4.85266	0.698556	1.35737	1.08118	9.22432	5.22854	8.32335	-2.01455	2.16e-11	2.44e-10	0.78258	0.00286213	0.00865175	-1.70358	7.77e-09	8.79e-08	1.13049	1.64e-08	1.05e-07	Prok2	6	99711299	99726392	-	1917	protein_coding	prokineticin 2 [Source:MGI Symbol;Acc:MGI:1354178]	-
ENSMUSG00000038630	Zkscan16	0.376551	0.246829	0.358386	0.0483627	0.0619738	0.133379	0.105215	0.121395	0.262853	0.130715	0.11087	0	0.352586	0.173303	0.326329	-2.00471	0.00631312	0.0213089	-1.06013	0.0811084	0.158277	-1.98906	0.0113689	0.0401941	-0.234677	0.645647	0.75919	Zkscan16	4	58943628	58958355	+	2794	protein_coding	zinc finger with KRAB and SCAN domains 16 [Source:MGI Symbol;Acc:MGI:3510405]	zf-C2H2
ENSMUSG00000085184	4933439K11Rik	0.405821	0.280912	0.322005	0.0458674	0.0979604	0.105414	0.432407	0.246711	0.415485	0.309927	0.16824	0.0970397	0.501592	0.624573	0.526137	-2.0039	0.00411272	0.0147081	0.0812617	0.864618	0.915579	-0.799593	0.191904	0.374923	0.678713	0.0947375	0.176694	4933439K11Rik	1	172538133	172558129	-	2946	processed_transcript	RIKEN cDNA 4933439K11 gene [Source:MGI Symbol;Acc:MGI:1918569]	-
ENSMUSG00000038026	Kcnj9	0.144982	0.278772	0.147486	0.0472687	0.0403812	0.0579385	0.0342782	0.0451997	0.142726	0.0993674	0.130035	0.0333348	0.0804091	0.0903374	0.074421	-1.98107	0.0102423	0.0324311	-1.43792	0.0467884	0.100418	-1.11202	0.120131	0.267956	-1.26033	0.0439691	0.0933876	Kcnj9	1	172320501	172329318	-	4288	protein_coding	potassium inwardly-rectifying channel, subfamily J, member 9 [Source:MGI Symbol;Acc:MGI:108007]	-
ENSMUSG00000040164	Kcns1	0.370302	0.745923	0.602415	0.174388	0.0851302	0.183216	0.560046	0.57173	0.383634	0.202001	0.525424	0.210825	0.980767	1.07126	0.84049	-1.97172	0.000631757	0.00277521	-0.207019	0.624111	0.742866	-0.872776	0.0987226	0.230539	0.714965	0.037297	0.0810388	Kcns1	2	164163619	164171113	-	2712	protein_coding	K+ voltage-gated channel, subfamily S, 1 [Source:MGI Symbol;Acc:MGI:1197019]	-
ENSMUSG00000005958	Ephb3	2.94521	1.95922	2.29344	0.671456	0.50409	0.673381	2.94368	2.19616	1.93528	0.568276	0.727667	1.01162	3.48599	3.41957	3.24698	-1.96587	9.14e-22	1.75e-20	-0.0543411	0.776103	0.856186	-1.65288	6.04e-14	1.01e-12	0.462694	0.000918488	0.00300465	Ephb3	16	21204755	21223305	+	6641	protein_coding	Eph receptor B3 [Source:MGI Symbol;Acc:MGI:104770]	-
ENSMUSG00000079484	Phyhd1	0.341971	0.553719	0.376865	0.0762846	0.0868924	0.163632	0.719159	1.47715	1.38203	0.366547	0.163222	0.295885	0.908378	1.18455	1.11525	-1.9626	0.00288443	0.0107721	1.45331	0.000221496	0.000841749	-0.632131	0.25465	0.454118	1.29602	0.000208495	0.000766075	Phyhd1	2	30266203	30282149	+	2657	protein_coding	phytanoyl-CoA dioxygenase domain containing 1 [Source:MGI Symbol;Acc:MGI:3612860]	-
ENSMUSG00000027985	Lef1	0.299295	0.214499	0.227886	0.0615045	0.0788142	0.0494732	0.0278761	0.0110273	0.0139283	0.11775	0.0916484	0.0813265	0.0504446	0.0440791	0.0207502	-1.96246	3.35e-05	0.00019182	-3.82876	1.22e-09	9.18e-09	-1.34971	0.00220365	0.00989701	-2.72939	2.72e-08	1.69e-07	Lef1	3	131110471	131224356	+	8788	protein_coding	lymphoid enhancer binding factor 1 [Source:MGI Symbol;Acc:MGI:96770]	HMG
ENSMUSG00000036523	Greb1	1.18806	1.01742	1.13875	0.338519	0.283169	0.239882	0.685316	0.571536	0.428023	0.438414	0.368622	0.402857	1.2237	0.990657	0.894632	-1.9618	7.56e-19	1.29e-17	-1.01299	5.78e-07	3.2e-06	-1.47035	2.72e-12	4.08e-11	-0.139805	0.390705	0.5368	Greb1	12	16670615	16800886	-	9580	protein_coding	gene regulated by estrogen in breast cancer protein [Source:MGI Symbol;Acc:MGI:2149712]	-
ENSMUSG00000066720	Cldn9	0.596531	0.70095	0.365222	0.187284	0.199994	0.0430423	0	0.0671575	0	0.126548	0.0858688	0.198114	0	0.100667	0.0631853	-1.95529	0.0131651	0.0402406	-4.57315	0.000221594	0.000841967	-2.04351	0.0113647	0.0401941	-3.37174	0.000210099	0.000771559	Cldn9	17	23682584	23684026	-	1443	protein_coding	claudin 9 [Source:MGI Symbol;Acc:MGI:1913100]	-
ENSMUSG00000034071	Zfp551	0.743816	0.662779	0.719748	0.281939	0.0875846	0.188498	0.520432	0.992611	0.859042	0.184733	0.164522	0.216904	0.896928	0.881715	0.795545	-1.95246	0.00015986	0.000799648	0.124444	0.730608	0.823853	-1.91881	0.000168908	0.00100411	0.241925	0.444755	0.587414	Zfp551	7	12415153	12422751	-	2636	protein_coding	zinc fingr protein 551 [Source:MGI Symbol;Acc:MGI:3588205]	zf-C2H2
ENSMUSG00000027796	Smad9	2.36972	1.79005	1.90464	0.578965	0.473101	0.520669	1.06789	1.40813	1.11731	0.895809	0.992562	0.665702	1.79848	1.93034	1.91083	-1.95221	2.47e-18	4.12e-17	-0.784748	5.66e-05	0.000239032	-1.24639	1.09e-08	1.22e-07	-0.13828	0.382077	0.529062	Smad9	3	54755582	54801257	+	5368	protein_coding	SMAD family member 9 [Source:MGI Symbol;Acc:MGI:1859993]	MH1
ENSMUSG00000021214	Akr1c18	4.08091	3.61865	3.7987	0.895612	1.14767	0.926248	1.78606	1.52548	1.72397	1.26076	1.38589	0.947403	0.73456	1.32385	2.0018	-1.94931	1.39e-09	1.36e-08	-1.22453	4.98e-06	2.43e-05	-1.67488	1.64e-07	1.6e-06	-1.52863	9e-07	4.74e-06	Akr1c18	13	4132615	4150654	-	1207	protein_coding	aldo-keto reductase family 1, member C18 [Source:MGI Symbol;Acc:MGI:2145420]	-
ENSMUSG00000051499	Zfp786	0.114681	0.135697	0.145826	0.0373894	0.0425886	0.0229146	0.153646	0.0715058	0.180634	0.0561425	0.0685715	0.0659193	0.19081	0.223302	0.168191	-1.9437	0.0153669	0.0458369	-0.0078688	0.989063	0.993741	-1.06084	0.133898	0.290072	0.52235	0.281855	0.42165	Zfp786	6	47819266	47830867	-	5421	protein_coding	zinc finger protein 786 [Source:MGI Symbol;Acc:MGI:3026883]	zf-C2H2
ENSMUSG00000074867	Zfp808	0.273326	0.126521	0.312372	0.100114	0.0366543	0.0525911	0.217802	0.266682	0.207285	0.154622	0.196722	0.121033	0.271097	0.235749	0.193007	-1.92814	0.00466229	0.0164191	-0.0643017	0.894423	0.934676	-0.586148	0.298427	0.504986	-0.0537922	0.90758	0.944928	Zfp808	13	62129886	62236144	+	4724	protein_coding	zinc finger protein 808 [Source:MGI Symbol;Acc:MGI:3704127]	zf-C2H2
ENSMUSG00000030446	Zfp273	0.377641	0.338859	0.38843	0.0711374	0.15193	0.0653962	0.541666	0.408142	0.579951	0.0801127	0.130465	0.112877	0.492693	0.47159	0.732003	-1.92178	0.00103597	0.00432251	0.434239	0.238682	0.372413	-1.77896	0.00204235	0.00925075	0.588634	0.0993696	0.183798	Zfp273	13	67813740	67827002	+	3799	protein_coding	zinc finger protein 273 [Source:MGI Symbol;Acc:MGI:3036278]	zf-C2H2
ENSMUSG00000112922	Gm47572	0.36994	0.287264	0.329287	0.120612	0.0686918	0.0739186	0.320705	0.360414	0.455229	0.235437	0.258066	0.233909	0.542244	0.518641	0.528991	-1.91973	0.00302282	0.0112387	0.166171	0.699813	0.802051	-0.442464	0.391921	0.603681	0.65572	0.0855924	0.163141	Gm47572	10	82157101	82160461	+	3361	TEC	predicted gene, 47572 [Source:MGI Symbol;Acc:MGI:6096602]	-
ENSMUSG00000022383	Ppara	0.236866	0.227722	0.329728	0.0352256	0.0601859	0.11334	0.166041	0.290523	0.430768	0.095208	0.0484523	0.0372626	0.359535	0.328192	0.344645	-1.91845	0.005434	0.0187271	0.119055	0.810481	0.879608	-2.1191	0.00358683	0.0150825	0.349368	0.409898	0.554944	Ppara	15	85734983	85802819	+	3836	protein_coding	peroxisome proliferator activated receptor alpha [Source:MGI Symbol;Acc:MGI:104740]	THR-like
ENSMUSG00000041361	Myzap	0.780766	0.73431	1.01007	0.323726	0.112671	0.242488	0.634718	0.739495	0.684234	0.378072	0.153924	0.27903	0.786702	0.807731	0.728116	-1.91155	5.12e-08	4.29e-07	-0.323516	0.183951	0.305243	-1.64068	1.96e-06	1.67e-05	-0.15153	0.501675	0.640042	Myzap	9	71504347	71592360	-	5635	protein_coding	myocardial zonula adherens protein [Source:MGI Symbol;Acc:MGI:2142908]	-
ENSMUSG00000107182	Gm43268	0.436353	0.340143	0.27293	0.116631	0.0284677	0.137852	0.253735	0.286781	0.211298	0.270198	0.213899	0.282001	0.109323	0.179115	0.157394	-1.91085	0.0015561	0.00625902	-0.509595	0.241993	0.376377	-0.462918	0.323838	0.533575	-1.26923	0.00782649	0.0208386	Gm43268	5	53905164	53909218	+	4055	TEC	predicted gene 43268 [Source:MGI Symbol;Acc:MGI:5663405]	-
ENSMUSG00000042097	Zfp239	0.493122	0.484623	0.253605	0.108373	0.06613	0.156556	0.696079	0.377507	0.476818	0.111585	0.17036	0.180148	0.474052	0.499299	0.731249	-1.90645	0.000405216	0.00185482	0.29641	0.446065	0.589593	-1.42843	0.00494801	0.0198448	0.431265	0.217721	0.346254	Zfp239	6	117862100	117873291	+	4364	protein_coding	zinc finger protein 239 [Source:MGI Symbol;Acc:MGI:1306812]	zf-C2H2
ENSMUSG00000027173	Depdc7	0.752921	0.394832	0.729172	0.128936	0.192761	0.177796	0.584387	0.577936	0.233591	0.203286	0.472934	0.37508	0.235001	0.415828	0.413252	-1.90012	0.00180245	0.0071145	-0.440572	0.377627	0.524549	-0.840675	0.123175	0.272652	-0.845584	0.0790544	0.152462	Depdc7	2	104721784	104742878	-	2096	protein_coding	DEP domain containing 7 [Source:MGI Symbol;Acc:MGI:2139258]	-
ENSMUSG00000047976	Kcna1	0.210096	0.29817	0.209483	0.0141345	0.0603747	0.116944	0.05125	0.101368	0.17925	0.0636712	0.0518446	0.119615	0.0515233	0.101299	0.0476864	-1.89487	0.00481775	0.0168852	-1.17238	0.0407443	0.0892634	-1.63532	0.0101237	0.0364495	-1.87911	0.00130503	0.00414175	Kcna1	6	126640397	126646384	-	4780	protein_coding	potassium voltage-gated channel, shaker-related subfamily, member 1 [Source:MGI Symbol;Acc:MGI:96654]	-
ENSMUSG00000048965	Mrgpre	1.23338	0.977952	1.07897	0.467065	0.199505	0.231199	3.23073	2.73126	2.66869	0.194213	0.494185	0.209031	3.18247	3.7336	3.39396	-1.8921	1.62e-07	1.28e-06	1.36122	4.26e-12	4.03e-11	-1.87085	9.25e-07	8.25e-06	1.61479	9.46e-20	1.37e-18	Mrgpre	7	143778363	143784500	-	3761	protein_coding	MAS-related GPR, member E [Source:MGI Symbol;Acc:MGI:2441884]	-
ENSMUSG00000022353	Mtss1	4.37542	3.37171	4.21334	1.25061	1.0226	0.958066	3.17852	3.05801	2.94541	1.36279	1.33793	1.24103	4.06381	4.21255	4.44831	-1.89192	3.26e-44	1.18e-42	-0.412094	0.000516363	0.00183606	-1.60388	1.3e-33	4.71e-32	0.0568472	0.574174	0.703065	Mtss1	15	58941234	59082005	-	11345	protein_coding	metastasis suppressor 1 [Source:MGI Symbol;Acc:MGI:2384818]	-
ENSMUSG00000033857	Engase	0.599619	0.399097	0.447313	0.104263	0.178143	0.10783	0.746644	1.14032	0.661122	0.105676	0.10756	0.124079	0.760128	0.719214	0.949754	-1.87984	2.31e-05	0.000135323	0.790179	0.00961847	0.025543	-2.10826	6.05e-06	4.79e-05	0.715949	0.00804338	0.021329	Engase	11	118476829	118489209	+	5184	protein_coding	endo-beta-N-acetylglucosaminidase [Source:MGI Symbol;Acc:MGI:2443788]	-
ENSMUSG00000050900	Gm7327	3.74067	3.45525	2.9099	0.725367	0.796724	1.23839	0.826603	4.08739	1.87733	1.77381	0.665154	2.19232	0.453279	3.86179	2.30738	-1.87264	5.19e-05	0.000284941	-0.601445	0.210326	0.337757	-1.14164	0.0120179	0.0420413	-0.641884	0.175137	0.291611	Gm7327	X	61785381	61786032	+	652	processed_pseudogene	predicted gene 7327 [Source:MGI Symbol;Acc:MGI:3646274]	-
ENSMUSG00000071531	Gprin2	0.618465	0.59022	0.536237	0.224866	0.098795	0.159469	0.66625	0.557526	0.791492	0.115766	0.111937	0.129129	0.501182	0.529517	0.411837	-1.86922	3.46e-10	3.55e-09	0.169965	0.410026	0.555828	-2.29851	7.2e-14	1.2e-12	-0.310808	0.125903	0.223637	Gprin2	14	34185688	34201653	-	10516	protein_coding	G protein regulated inducer of neurite outgrowth 2 [Source:MGI Symbol;Acc:MGI:2444560]	-
ENSMUSG00000024210	Ip6k3	0.787704	0.837013	0.845235	0.29286	0.150113	0.242302	1.46539	1.05015	1.45906	0.395771	0.483389	0.340775	1.15294	1.53217	1.4623	-1.86416	0.000157479	0.000788971	0.651484	0.0358659	0.0801303	-1.01751	0.0202681	0.0649696	0.71524	0.0151645	0.0372929	Ip6k3	17	27143969	27167764	-	2307	protein_coding	inositol hexaphosphate kinase 3 [Source:MGI Symbol;Acc:MGI:3045325]	-
ENSMUSG00000054931	Zkscan4	0.956438	0.593856	1.11991	0.337814	0.0961971	0.31055	0.653267	0.545109	0.586509	0.152174	0.206514	0.208453	0.779892	0.948242	0.911764	-1.85794	0.000244739	0.00117804	-0.608305	0.110506	0.20307	-2.24125	1.99e-05	0.000142902	-0.0440363	0.89541	0.93703	Zkscan4	13	21478907	21485507	+	2400	protein_coding	zinc finger with KRAB and SCAN domains 4 [Source:MGI Symbol;Acc:MGI:3649412]	zf-C2H2
ENSMUSG00000043157	Arl11	1.99258	1.97882	1.59263	0.680577	0.422844	0.455019	0.717875	0.465905	0.672538	0.752509	0.510613	0.818106	1.80426	1.46327	1.64902	-1.84913	8.8e-08	7.16e-07	-1.62219	3.16e-07	1.8e-06	-1.42973	1.92e-05	0.000138137	-0.214942	0.3735	0.520016	Arl11	14	61309753	61311936	+	2184	protein_coding	ADP-ribosylation factor-like 11 [Source:MGI Symbol;Acc:MGI:2444054]	-
ENSMUSG00000031903	Pla2g15	13.1102	15.9459	13.6258	3.99143	4.15694	3.77237	20.1151	16.5802	17.2655	4.94957	6.90895	6.64173	23.3612	22.515	24.7232	-1.84217	7.62e-49	3e-47	0.306073	0.0081266	0.0220024	-1.21292	3.86e-18	8.12e-17	0.691472	2.24e-14	2.36e-13	Pla2g15	8	106150399	106164715	+	3013	protein_coding	phospholipase A2, group XV [Source:MGI Symbol;Acc:MGI:2178076]	-
ENSMUSG00000081683	Fzd10	6.66564	6.53566	5.17286	1.47599	2.20217	1.47153	1.07035	0.626176	0.734412	1.6107	2.34473	1.45139	0.939659	1.02801	1.23439	-1.83166	3.09e-23	6.23e-22	-2.94695	7.45e-44	3.35e-42	-1.76596	6.88e-20	1.58e-18	-2.55293	1.59e-48	6.53e-47	Fzd10	5	128600844	128604093	+	3250	protein_coding	frizzled class receptor 10 [Source:MGI Symbol;Acc:MGI:2136761]	-
ENSMUSG00000049241	Hcar1	0.611422	0.265919	0.545465	0.143969	0.105421	0.151257	0.0745738	0.0590004	0.260826	0.277944	0.339476	0.304589	0.224915	0.19162	0.277554	-1.8315	0.00122453	0.00502914	-1.92287	0.0018469	0.00585472	-0.626785	0.195451	0.379819	-1.06324	0.0220775	0.0517393	Hcar1	5	123876736	123880020	-	3285	protein_coding	hydrocarboxylic acid receptor 1 [Source:MGI Symbol;Acc:MGI:2441671]	-
ENSMUSG00000027335	Adra1d	2.71973	3.4137	1.83165	0.498093	1.0334	0.719548	4.25707	3.85285	3.83513	1.50652	0.913492	0.903251	4.92822	5.43109	4.32115	-1.81613	1.26e-07	1.01e-06	0.548561	0.0205317	0.0495861	-1.26306	0.000119231	0.000731224	0.842079	7.86e-05	0.00031035	Adra1d	2	131545850	131562283	-	1899	protein_coding	adrenergic receptor, alpha 1d [Source:MGI Symbol;Acc:MGI:106673]	-
ENSMUSG00000055301	Adh7	1.67951	1.54184	2.49104	0.463858	0.548682	0.606832	0.349317	0.409435	0.565628	0.257173	0.0817987	0.207596	0.247127	0.217363	0.481523	-1.81485	8.41e-11	9.07e-10	-2.15098	2.82e-13	2.91e-12	-3.39183	3.85e-19	8.46e-18	-2.61727	1.11e-17	1.44e-16	Adh7	3	138217760	138233382	+	3787	protein_coding	alcohol dehydrogenase 7 (class IV), mu or sigma polypeptide [Source:MGI Symbol;Acc:MGI:87926]	-
ENSMUSG00000029659	Medag	9.06634	8.48394	8.48607	2.56178	2.45113	2.40213	12.3107	8.19409	7.02357	1.70792	1.76968	2.65573	9.25112	8.64134	9.32276	-1.81453	2.21e-47	8.46e-46	0.0497366	0.769474	0.851946	-2.09855	8.2e-40	3.45e-38	0.0300832	0.742439	0.8315	Medag	5	149411749	149431723	+	3956	protein_coding	mesenteric estrogen dependent adipogenesis [Source:MGI Symbol;Acc:MGI:1917967]	-
ENSMUSG00000030486	Zfp108	0.615129	0.506901	1.02653	0.148981	0.233334	0.228262	1.20642	0.783528	0.877191	0.111852	0.364303	0.39399	1.04993	1.06771	0.921481	-1.8044	0.000370967	0.0017092	0.392567	0.282121	0.421936	-1.31608	0.0108438	0.0386535	0.474076	0.14802	0.254908	Zfp108	7	24254794	24262445	+	2721	protein_coding	zinc finger protein 108 [Source:MGI Symbol;Acc:MGI:1891198]	zf-C2H2
ENSMUSG00000038393	Txnip	53.0283	47.8603	55.8235	15.2519	15.7833	14.2796	64.5109	64.8227	59.2021	22.2195	26.1863	21.489	103.623	104.625	101.584	-1.79117	6.85e-101	5.64e-99	0.2354	0.0052342	0.014832	-1.16858	3.35e-33	1.21e-31	0.950122	2.62e-47	1.05e-45	Txnip	3	96557957	96561883	+	3123	protein_coding	thioredoxin interacting protein [Source:MGI Symbol;Acc:MGI:1889549]	-
ENSMUSG00000067199	Frat1	0.457363	0.527651	0.32258	0.155079	0.176643	0.0475211	0.468583	0.593164	0.42143	0.11643	0.213309	0.136706	0.697201	0.481615	0.48832	-1.78849	0.00568984	0.0194711	0.149705	0.731337	0.824359	-1.49217	0.016154	0.0539055	0.309327	0.455347	0.597537	Frat1	19	41829970	41832583	+	2614	protein_coding	frequently rearranged in advanced T cell lymphomas [Source:MGI Symbol;Acc:MGI:109450]	-
ENSMUSG00000090671	Gm5067	3.79163	2.64282	3.23835	0.468721	1.14407	1.16957	0.874043	0.672307	0.424585	0.663594	0.245607	0.495826	0.781071	0.863801	0.813268	-1.78431	6.8e-06	4.38e-05	-2.30653	7.28e-09	5.01e-08	-2.78709	3.07e-09	3.61e-08	-2.00902	1.37e-08	8.84e-08	Gm5067	5	26007027	26008035	+	1009	processed_pseudogene	predicted gene 5067 [Source:MGI Symbol;Acc:MGI:3644982]	-
ENSMUSG00000055675	Kbtbd11	2.96835	2.11295	2.31128	0.709991	0.735934	0.722311	1.93591	2.11821	2.20382	1.04051	1.38024	1.06148	2.51216	2.45598	2.59336	-1.77006	3.1e-22	6.04e-21	-0.273374	0.0836797	0.16221	-1.08892	3.11e-09	3.66e-08	-0.000890703	0.994805	0.996894	Kbtbd11	8	15011025	15033333	+	7137	protein_coding	kelch repeat and BTB (POZ) domain containing 11 [Source:MGI Symbol;Acc:MGI:1922151]	-
ENSMUSG00000005718	Tfap4	0.526963	0.488528	0.394069	0.106356	0.159003	0.146659	0.385636	0.514861	0.674391	0.09582	0.292582	0.16876	0.484615	0.362061	0.538231	-1.76965	0.00353012	0.0128658	0.116558	0.786729	0.864127	-1.34442	0.0257906	0.0793199	-0.0606469	0.886005	0.930973	Tfap4	16	4544661	4559854	-	2541	protein_coding	transcription factor AP4 [Source:MGI Symbol;Acc:MGI:103239]	bHLH
ENSMUSG00000039763	Dnajc28	1.54264	1.8313	1.72962	0.492744	0.437137	0.574932	1.86909	1.63099	1.01286	0.32441	0.625626	0.561333	1.28495	2.03734	1.38107	-1.76588	1.81e-10	1.91e-09	-0.20198	0.409015	0.555036	-1.76565	3.59e-09	4.19e-08	-0.152034	0.48536	0.62535	Dnajc28	16	91614254	91619026	-	3565	protein_coding	DnaJ heat shock protein family (Hsp40) member C28 [Source:MGI Symbol;Acc:MGI:2181053]	-
ENSMUSG00000056014	A430033K04Rik	1.38902	1.48129	1.55648	0.445251	0.450814	0.409317	1.37526	1.22998	1.85231	0.505142	0.317559	0.244222	1.40664	1.76097	1.47992	-1.76301	1.09e-10	1.16e-09	-0.0281009	0.8978	0.936694	-2.04451	5.39e-11	7.46e-10	0.037132	0.847183	0.906072	A430033K04Rik	5	138622859	138652414	+	4097	protein_coding	RIKEN cDNA A430033K04 gene [Source:MGI Symbol;Acc:MGI:3583896]	zf-C2H2
ENSMUSG00000025993	Slc40a1	10.8449	9.55789	11.6646	3.27304	3.23222	2.97438	0.636935	0.419936	0.61881	2.93527	2.05138	2.89849	0.602022	0.446548	0.607842	-1.75957	5.74e-72	3.39e-70	-4.29654	1.1e-188	9.9e-186	-2.02923	5.34e-56	3.2e-54	-4.30687	4.87e-263	4.23e-260	Slc40a1	1	45908068	45926523	-	9000	protein_coding	solute carrier family 40 (iron-regulated transporter), member 1 [Source:MGI Symbol;Acc:MGI:1315204]	-
ENSMUSG00000022102	Dok2	0.840427	0.903043	1.14411	0.279377	0.377894	0.192623	3.00521	2.20398	2.34091	0.398526	0.789907	0.615694	1.17115	1.26809	1.35099	-1.75867	1.97e-05	0.000117241	1.35953	2.32e-08	1.51e-07	-0.683003	0.063248	0.163316	0.362821	0.166688	0.280431	Dok2	14	70766036	70778495	+	2902	protein_coding	docking protein 2 [Source:MGI Symbol;Acc:MGI:1332623]	-
ENSMUSG00000073164	2410018L13Rik	0.42926	0.144999	0.345207	0.0819538	0.0700124	0.120544	0.154521	0.152815	0.207864	0.0886021	0.105211	0.0520158	0.346539	0.27018	0.287553	-1.75375	0.00555288	0.0190634	-0.871656	0.104989	0.194574	-1.89202	0.00440027	0.0179592	-0.0538978	0.904979	0.943288	2410018L13Rik	12	22953997	23010284	-	4122	lincRNA	RIKEN cDNA 2410018L13 gene [Source:MGI Symbol;Acc:MGI:1916982]	-
ENSMUSG00000037568	Vash2	1.29698	0.980479	1.09948	0.297564	0.428137	0.273549	1.21522	1.22427	1.26261	0.282196	0.258502	0.149102	1.25596	0.976499	1.18356	-1.7508	2.77e-08	2.39e-07	0.100397	0.647566	0.762064	-2.28137	1.18e-10	1.59e-09	-0.0167263	0.939437	0.96551	Vash2	1	190947646	190979296	-	4314	protein_coding	vasohibin 2 [Source:MGI Symbol;Acc:MGI:2444826]	-
ENSMUSG00000054517	Trim65	1.14617	0.945621	0.985411	0.18375	0.451307	0.274496	1.56571	2.03436	2.46552	0.486295	0.315932	0.376604	1.80849	1.76136	2.06127	-1.74528	9.25e-09	8.33e-08	0.943609	4.08e-06	2.01e-05	-1.38649	5.59e-07	5.14e-06	0.83867	8.66e-07	4.57e-06	Trim65	11	116121846	116131128	-	5883	protein_coding	tripartite motif-containing 65 [Source:MGI Symbol;Acc:MGI:2442815]	-
ENSMUSG00000040345	Arhgap9	0.820815	1.34759	0.904569	0.196248	0.53344	0.18041	2.01828	1.59936	1.71305	0.321466	0.817987	0.490682	1.20962	1.34254	1.38438	-1.74372	1.58e-05	9.54e-05	0.759994	0.00207197	0.0064858	-0.92069	0.01127	0.0399126	0.3205	0.186662	0.306685	Arhgap9	10	127321964	127329943	+	3787	protein_coding	Rho GTPase activating protein 9 [Source:MGI Symbol;Acc:MGI:2143764]	-
ENSMUSG00000038797	Zscan2	1.53337	1.82737	1.58422	0.564151	0.501227	0.435642	1.40734	1.52127	1.18559	0.284628	0.848406	0.835485	1.39839	1.09974	1.4922	-1.72546	1.18e-08	1.05e-07	-0.293705	0.206631	0.333353	-1.34247	9.17e-05	0.000573761	-0.343562	0.131808	0.232304	Zscan2	7	80860920	80876537	+	2994	protein_coding	zinc finger and SCAN domain containing 2 [Source:MGI Symbol;Acc:MGI:99176]	zf-C2H2
ENSMUSG00000037003	Tns2	7.94693	6.50174	8.61282	2.03233	2.11732	2.82526	5.76042	5.999	6.61177	2.50088	3.03408	2.55624	7.7155	7.53135	7.42522	-1.72512	4.57e-33	1.24e-31	-0.360092	0.00389246	0.0113426	-1.5139	1.96e-27	5.9e-26	-0.0569955	0.580525	0.708137	Tns2	15	102100413	102116401	+	5452	protein_coding	tensin 2 [Source:MGI Symbol;Acc:MGI:2387586]	-
ENSMUSG00000016984	Etaa1	1.35981	1.06563	1.2593	0.4036	0.372376	0.341346	0.725852	0.856775	0.848185	0.407252	0.310882	0.444017	0.941578	1.09916	1.29629	-1.72396	6.77e-09	6.18e-08	-0.632714	0.00850633	0.0229142	-1.67297	5.65e-08	5.91e-07	-0.173803	0.432687	0.576695	Etaa1	11	17938756	17953875	-	4185	protein_coding	Ewing tumor-associated antigen 1 [Source:MGI Symbol;Acc:MGI:1915395]	-
ENSMUSG00000026080	Chst10	0.287795	0.276686	0.259896	0.118591	0.0771893	0.0571056	0.237522	0.1539	0.24554	0.122106	0.0880327	0.125448	0.168799	0.254974	0.213385	-1.71701	4.93e-06	3.24e-05	-0.410529	0.164185	0.278965	-1.305	0.000229793	0.00132582	-0.405348	0.144149	0.249693	Chst10	1	38863867	38898161	-	11964	protein_coding	carbohydrate sulfotransferase 10 [Source:MGI Symbol;Acc:MGI:2138283]	-
ENSMUSG00000030737	Slco2b1	1.13976	1.04947	0.804942	0.283496	0.339063	0.29189	0.115128	0.0813261	0.0719045	0.245195	0.447136	0.203925	0.0578708	0.0325081	0.0229548	-1.71109	1.57e-09	1.53e-08	-3.49993	1.39e-21	2.43e-20	-1.73779	5.06e-08	5.31e-07	-4.77235	3.58e-25	6.64e-24	Slco2b1	7	99657804	99711340	-	5958	protein_coding	solute carrier organic anion transporter family, member 2b1 [Source:MGI Symbol;Acc:MGI:1351872]	-
ENSMUSG00000045064	Zc2hc1c	1.51511	1.84642	1.18761	0.452227	0.540867	0.401872	1.44296	1.74054	1.21528	0.475332	0.469979	0.685676	2.09905	1.97702	1.69862	-1.70654	5.88e-10	5.91e-09	-0.079317	0.727118	0.821351	-1.49436	1.01e-07	1.02e-06	0.305499	0.112721	0.20387	Zc2hc1c	12	85288591	85299358	+	4482	protein_coding	zinc finger, C2HC-type containing 1C [Source:MGI Symbol;Acc:MGI:1919600]	-
ENSMUSG00000031101	Sash3	1.83999	1.49418	2.2443	0.479526	0.733067	0.487229	3.3676	2.06342	3.08634	0.500236	0.833155	0.533954	2.53917	2.15244	2.65661	-1.7061	7.4e-08	6.08e-07	0.579799	0.0177815	0.0436572	-1.57788	1.14e-06	1.01e-05	0.368274	0.081404	0.156322	Sash3	X	48146436	48161565	+	2677	protein_coding	SAM and SH3 domain containing 3 [Source:MGI Symbol;Acc:MGI:1921381]	-
ENSMUSG00000109770	Gm30085	2.10445	1.67439	1.11961	0.307569	0.437923	0.753992	2.37912	1.24995	1.67165	0.369467	0.940126	0.976066	4.26041	3.15948	4.21985	-1.70567	0.00889032	0.0287099	0.0786522	0.868957	0.918153	-1.11675	0.0708965	0.178992	1.20889	0.000985352	0.00320328	Gm30085	15	93001824	93007017	+	659	lincRNA	predicted gene, 30085 [Source:MGI Symbol;Acc:MGI:5589244]	-
ENSMUSG00000068264	Ap5s1	5.79049	4.87456	6.25434	1.30241	1.80804	2.05786	5.96204	5.83785	5.05092	1.83342	2.98575	2.32492	6.26089	5.80467	5.46509	-1.70565	3.67e-13	4.7e-12	-0.0332184	0.849521	0.905799	-1.24737	8.67e-08	8.86e-07	0.0189474	0.906885	0.944392	Ap5s1	2	131207078	131213514	+	1660	protein_coding	adaptor-related protein 5 complex, sigma 1 subunit [Source:MGI Symbol;Acc:MGI:1916846]	-
ENSMUSG00000116673	A630089N07Rik	0.416234	0.421798	0.458706	0.127147	0.0543103	0.21916	0.403393	0.410338	0.403112	0.300697	0.349777	0.302624	0.370784	0.672037	0.471861	-1.70436	0.000936423	0.00395131	-0.122427	0.723116	0.818217	-0.446954	0.267446	0.469292	0.191826	0.574655	0.703364	A630089N07Rik	16	98001310	98082450	-	4251	protein_coding	RIKEN cDNA A630089N07 gene [Source:MGI Symbol;Acc:MGI:2444323]	-
ENSMUSG00000034652	Cd300a	3.93638	4.12406	3.28133	1.21208	1.37656	0.904516	0.279203	0.286348	0.21959	1.93991	2.48445	1.77996	1.15396	0.817575	1.16424	-1.70009	9.81e-21	1.81e-19	-3.87359	1.12e-60	8.43e-59	-0.873493	3.55e-07	3.33e-06	-1.88905	1.08e-28	2.29e-27	Cd300a	11	114890041	114904654	+	4738	protein_coding	CD300A molecule [Source:MGI Symbol;Acc:MGI:2443411]	-
ENSMUSG00000047798	Cd300lf	0.260053	0.29466	0.266118	0.0918507	0.100886	0.0603128	0.428195	0.451699	0.404124	0.200968	0.517389	0.235965	1.25317	1.47642	1.42546	-1.69857	0.0021061	0.00814267	0.614274	0.0770287	0.151578	0.215525	0.636475	0.79997	2.30474	1.74e-19	2.48e-18	Cd300lf	11	115116214	115133992	-	5149	protein_coding	CD300 molecule like family member F [Source:MGI Symbol;Acc:MGI:2442359]	-
ENSMUSG00000029570	Lfng	13.8979	15.0867	14.4745	4.15356	5.16123	4.09108	7.90179	7.13755	5.888	5.41874	7.46914	5.44939	11.0311	10.0128	10.8101	-1.69549	1.21e-39	3.96e-38	-1.08248	2.36e-17	3.25e-16	-1.24797	4.37e-19	9.6e-18	-0.482203	5.69e-07	3.06e-06	Lfng	5	140607320	140615545	+	2505	protein_coding	LFNG O-fucosylpeptide 3-beta-N-acetylglucosaminyltransferase [Source:MGI Symbol;Acc:MGI:1095413]	-
ENSMUSG00000029641	Rasl11a	44.1586	46.3588	44.1447	15.3577	13.3122	13.3425	5.54814	4.03448	4.892	11.809	8.6148	10.8306	7.05419	7.5393	7.70558	-1.68473	2.28e-56	1.02e-54	-3.25123	1.69e-128	5.28e-126	-2.11246	3.5e-61	2.3e-59	-2.62753	1.75e-134	3.54e-132	Rasl11a	5	146845071	146847726	+	1201	protein_coding	RAS-like, family 11, member A [Source:MGI Symbol;Acc:MGI:1916145]	-
ENSMUSG00000006235	Epor	0.52895	0.531648	0.741902	0.135873	0.174112	0.249814	0.66509	0.292333	0.369237	0.306031	0.0934454	0.215595	0.371465	0.292132	0.297962	-1.6815	0.00538437	0.0185969	-0.46616	0.34787	0.494503	-1.55284	0.0128235	0.0444747	-0.938181	0.0530004	0.109023	Epor	9	21958897	21963506	-	1989	protein_coding	erythropoietin receptor [Source:MGI Symbol;Acc:MGI:95408]	-
ENSMUSG00000066829	Zfp810	0.857722	0.719663	0.876498	0.319472	0.197633	0.25318	1.42999	1.54061	1.28729	0.377148	0.363665	0.233066	1.3573	1.44481	1.71708	-1.68101	3.23e-08	2.75e-07	0.767422	8.71e-05	0.000357295	-1.3279	9.6e-06	7.24e-05	0.85042	6.17e-06	2.89e-05	Zfp810	9	22276748	22307648	-	6133	protein_coding	zinc finger protein 810 [Source:MGI Symbol;Acc:MGI:2384563]	zf-C2H2
ENSMUSG00000051444	Bbs12	0.922672	1.22678	1.23316	0.249616	0.521265	0.280464	2.33309	1.9493	2.36161	0.174913	0.305194	0.381407	2.34554	2.0076	2.05858	-1.67398	5.86e-05	0.000317193	0.941057	0.000186547	0.000719787	-1.99113	7.25e-06	5.63e-05	0.889149	0.000245216	0.000889398	Bbs12	3	37312554	37321453	+	2436	protein_coding	Bardet-Biedl syndrome 12 (human) [Source:MGI Symbol;Acc:MGI:2686651]	-
ENSMUSG00000010797	Wnt2	3.88089	4.34274	4.41712	1.25837	1.43336	1.29453	0.869091	0.773547	0.515662	1.34966	1.34624	1.71147	0.677138	0.858907	0.707577	-1.66415	2.88e-14	3.94e-13	-2.56526	4.27e-25	8.78e-24	-1.52987	1.07e-11	1.55e-10	-2.52805	1.39e-28	2.91e-27	Wnt2	6	17988940	18030585	-	2255	protein_coding	wingless-type MMTV integration site family, member 2 [Source:MGI Symbol;Acc:MGI:98954]	-
ENSMUSG00000045441	Gprin3	0.527595	0.297722	0.398153	0.12153	0.159194	0.104274	0.235016	0.232422	0.154122	0.12409	0.13373	0.171411	0.324871	0.342587	0.481084	-1.66331	1.17e-05	7.22e-05	-0.99893	0.00326348	0.00970235	-1.52094	6.41e-05	0.000415353	-0.121442	0.671841	0.779093	Gprin3	6	59347226	59426294	-	8339	protein_coding	GPRIN family member 3 [Source:MGI Symbol;Acc:MGI:1924785]	-
ENSMUSG00000047746	Fbxo40	1.6296	1.4917	1.51886	0.514344	0.460323	0.49535	0.0621651	0.13174	0.0998384	0.397192	0.348121	0.388634	0.160706	0.0614367	0.0330529	-1.66202	3e-13	3.87e-12	-4.01367	5.85e-33	1.67e-31	-2.0381	4.47e-16	8.44e-15	-4.23776	2.28e-34	6.14e-33	Fbxo40	16	36963460	36990467	-	5517	protein_coding	F-box protein 40 [Source:MGI Symbol;Acc:MGI:2443753]	-
ENSMUSG00000092187	Gm20457	2.1036	1.4831	2.62735	0.297197	1.26946	0.364282	2.22705	3.05502	2.51265	1.42803	0.454211	0.523972	2.09448	2.48494	1.9385	-1.66034	0.00620273	0.0209848	0.301894	0.44178	0.58568	-1.35743	0.0201031	0.0646011	0.0401891	0.918318	0.95164	Gm20457	7	64337550	64345964	-	682	antisense	predicted gene 20457 [Source:MGI Symbol;Acc:MGI:5141922]	-
ENSMUSG00000047592	Nxpe5	0.630783	0.441978	0.353465	0.105732	0.232267	0.111084	0.065721	0.0324977	0.0136823	0.217732	0.498626	0.0958682	0.209226	0.0866012	0.224221	-1.65551	0.000576341	0.00255913	-3.66006	7.45e-09	5.13e-08	-0.806438	0.104141	0.239999	-1.48889	0.000629356	0.00211968	Nxpe5	5	138225898	138253363	+	4473	protein_coding	neurexophilin and PC-esterase domain family, member 5 [Source:MGI Symbol;Acc:MGI:3584036]	-
ENSMUSG00000013707	Tnfaip8l2	8.26867	9.62955	7.98509	2.83017	3.08654	2.32498	5.76412	5.13907	4.36371	3.47207	5.52178	3.94931	5.57536	5.8692	5.6071	-1.65257	9.48e-14	1.26e-12	-0.790043	3.88e-05	0.000167196	-1.00419	6.26e-06	4.92e-05	-0.637509	0.000195924	0.000723326	Tnfaip8l2	3	95139521	95142360	-	1122	protein_coding	tumor necrosis factor, alpha-induced protein 8-like 2 [Source:MGI Symbol;Acc:MGI:1917019]	-
ENSMUSG00000037295	Ldlrap1	3.59517	4.28934	3.83421	1.47462	1.31739	0.965763	4.29842	3.66344	3.50967	1.36327	1.96203	1.50892	4.13163	3.75763	4.16862	-1.64544	3.51e-26	7.82e-25	-0.0618495	0.623966	0.742749	-1.28174	2.26e-16	4.35e-15	0.00678451	0.949261	0.971144	Ldlrap1	4	134741554	134768024	-	7010	protein_coding	low density lipoprotein receptor adaptor protein 1 [Source:MGI Symbol;Acc:MGI:2140175]	-
ENSMUSG00000027387	Zc3h8	1.53124	0.87762	0.746389	0.540835	0.177704	0.305961	0.995588	1.16361	0.979818	0.224888	0.419641	0.616118	1.36486	1.19263	1.06672	-1.64361	0.00249658	0.00946441	-0.0399937	0.91964	0.95112	-1.34381	0.0116529	0.0409956	0.16208	0.658353	0.769186	Zc3h8	2	128926268	128944077	-	1624	protein_coding	zinc finger CCCH type containing 8 [Source:MGI Symbol;Acc:MGI:1930128]	-
ENSMUSG00000050954	Zfp169	0.703878	0.659503	0.571914	0.219113	0.187187	0.216924	0.806703	0.682963	0.801559	0.341666	0.316843	0.18721	0.675838	0.80933	0.875712	-1.64021	1.8e-08	1.57e-07	0.20828	0.321466	0.466073	-1.19007	5.81e-05	0.000380353	0.252493	0.214782	0.342652	Zfp169	13	48487647	48513451	-	8017	protein_coding	zinc finger protein 169 [Source:MGI Symbol;Acc:MGI:1915161]	zf-C2H2
ENSMUSG00000051817	Sox12	2.72777	3.11806	2.87592	1.06207	0.829546	0.920563	4.35707	4.13487	4.31554	1.25758	1.01564	1.18768	5.0108	4.69747	4.44313	-1.63968	1.28e-17	2.07e-16	0.521449	8.74e-05	0.000358691	-1.33895	2.29e-12	3.45e-11	0.663266	1.05e-07	6.15e-07	Sox12	2	152393611	152398063	-	4453	protein_coding	SRY (sex determining region Y)-box 12 [Source:MGI Symbol;Acc:MGI:98360]	HMG
ENSMUSG00000042190	Cmklr1	2.38548	2.10453	1.93301	0.693866	0.728253	0.656092	2.83216	2.0047	2.24475	1.55389	1.69066	1.36313	2.94844	3.22522	2.99641	-1.62932	4.5e-11	4.97e-10	0.108779	0.58594	0.712841	-0.481951	0.0269012	0.0820037	0.478525	0.00355832	0.0102933	Cmklr1	5	113612354	113650426	-	3408	protein_coding	chemokine-like receptor 1 [Source:MGI Symbol;Acc:MGI:109603]	-
ENSMUSG00000043259	Fam13c	0.66556	0.5731	0.605912	0.220766	0.146688	0.233016	0.249037	0.263879	0.288858	0.265195	0.359894	0.147039	0.28017	0.445357	0.479992	-1.62699	5.1e-08	4.27e-07	-1.23757	1.62e-06	8.41e-06	-1.24984	6.97e-05	0.000449446	-0.644439	0.00936436	0.0244127	Fam13c	10	70440481	70558736	+	8263	protein_coding	family with sequence similarity 13, member C [Source:MGI Symbol;Acc:MGI:1918971]	-
ENSMUSG00000101599	Gm20342	0.118079	0.0946007	0.140971	0.0208527	0.0415666	0.0511194	0.221788	0.309069	0.258152	0.08141	0.0318695	0.10294	0.319254	0.373618	0.422113	-1.62689	0.00830755	0.0270419	1.13171	0.00202161	0.00634932	-0.721651	0.204312	0.391921	1.63027	4.92e-07	2.67e-06	Gm20342	1	63117118	63126837	+	9720	lincRNA	predicted gene, 20342 [Source:MGI Symbol;Acc:MGI:5012527]	-
ENSMUSG00000095325	Zfp870	1.58433	1.1828	1.2973	0.287607	0.598227	0.425333	1.53251	1.5963	1.60847	0.461902	0.344	0.529112	1.69566	1.54144	1.84783	-1.62205	2.8e-09	2.64e-08	0.188747	0.309951	0.453194	-1.61586	1.44e-09	1.74e-08	0.290223	0.10026	0.185024	Zfp870	17	32879219	32891590	-	5403	protein_coding	zinc finger protein 870 [Source:MGI Symbol;Acc:MGI:3029586]	zf-C2H2
ENSMUSG00000046714	Foxc2	17.3738	14.3749	14.563	4.93394	4.93518	5.24232	16.4156	17.1945	19.6292	7.10332	13.4367	7.47482	25.0349	20.8254	24.7598	-1.61714	2.3e-40	7.63e-39	0.167865	0.145729	0.253633	-0.729431	0.0185464	0.0604365	0.574775	7.21e-09	4.79e-08	Foxc2	8	121116171	121118895	+	2725	protein_coding	forkhead box C2 [Source:MGI Symbol;Acc:MGI:1347481]	Fork
ENSMUSG00000113047	Gm47469	0.946475	0.622591	0.878359	0.211134	0.390801	0.194094	0.995211	0.832805	0.956265	0.285326	0.258143	0.335014	1.15444	1.10964	1.16345	-1.60794	0.0025634	0.00969914	0.155524	0.674842	0.783323	-1.48559	0.00472343	0.019069	0.455302	0.180613	0.298843	Gm47469	13	74553910	74564256	-	1920	lincRNA	predicted gene, 47469 [Source:MGI Symbol;Acc:MGI:6096437]	-
ENSMUSG00000037014	Sstr4	0.873153	0.936308	1.22131	0.189783	0.445857	0.348933	0.894571	0.918723	0.988499	0.170982	0.261044	0.401515	0.760982	1.12211	1.08848	-1.60706	0.00356222	0.0129586	-0.143997	0.717972	0.814269	-1.88277	0.00143115	0.00677764	-0.0570612	0.883943	0.92965	Sstr4	2	148395344	148396767	+	1424	protein_coding	somatostatin receptor 4 [Source:MGI Symbol;Acc:MGI:105372]	-
ENSMUSG00000023243	Kcnk5	1.18009	1.28311	1.31599	0.496201	0.406944	0.346678	0.115147	0.113876	0.0539374	0.429163	1.40143	0.524895	0.231522	0.128022	0.133925	-1.60234	4.31e-07	3.23e-06	-3.7372	1.34e-17	1.87e-16	-0.682533	0.0633697	0.163511	-2.97638	2.6e-16	3.14e-15	Kcnk5	14	20140057	20181809	-	3404	protein_coding	potassium channel, subfamily K, member 5 [Source:MGI Symbol;Acc:MGI:1336175]	-
ENSMUSG00000037509	Arhgef4	8.38496	6.83975	7.27913	2.58302	2.32371	2.52572	3.7612	3.17917	3.09077	2.66046	3.11625	2.94982	4.84022	4.85633	5.25182	-1.60072	1.05e-53	4.54e-52	-1.19641	2.85e-25	5.89e-24	-1.37144	9.86e-35	3.69e-33	-0.623501	3.15e-12	2.8e-11	Arhgef4	1	34678188	34813309	+	9861	protein_coding	Rho guanine nucleotide exchange factor (GEF) 4 [Source:MGI Symbol;Acc:MGI:2442507]	-
ENSMUSG00000026832	Cytip	0.68783	0.388587	0.492319	0.200364	0.162611	0.156565	0.174359	0.100587	0.0453744	0.171489	0.900285	0.360316	0.204504	0.157957	0.141956	-1.5987	1.33e-05	8.14e-05	-2.29778	1.3e-07	7.77e-07	-0.13408	0.75396	0.874073	-1.67279	1.01e-06	5.28e-06	Cytip	2	58129137	58195532	-	6744	protein_coding	cytohesin 1 interacting protein [Source:MGI Symbol;Acc:MGI:2183535]	-
ENSMUSG00000072763	5430403G16Rik	0.515292	0.385312	0.504774	0.101112	0.138206	0.223083	0.454608	0.362572	0.329727	0.291504	0.0370873	0.149742	0.29486	0.550731	0.382062	-1.59818	0.00246056	0.00934497	-0.318296	0.42456	0.569886	-1.55313	0.0084796	0.0313304	-0.226198	0.566652	0.696767	5430403G16Rik	5	109674545	109691041	-	3341	protein_coding	RIKEN cDNA 5430403G16 gene [Source:MGI Symbol;Acc:MGI:1924450]	zf-C2H2
ENSMUSG00000030087	Klf15	0.839582	0.938957	1.00078	0.290488	0.103401	0.534089	1.66769	2.32635	1.84195	0.196283	0.244177	0.179251	3.40612	2.82788	4.01816	-1.59194	0.00053101	0.00237244	1.04109	5.29e-05	0.000223998	-2.1643	2.05e-06	1.74e-05	1.85171	2.58e-17	3.3e-16	Klf15	6	90462576	90475238	+	2791	protein_coding	Kruppel-like factor 15 [Source:MGI Symbol;Acc:MGI:1929988]	zf-C2H2
ENSMUSG00000048728	Zfp454	0.374996	0.436421	0.435011	0.195187	0.095284	0.128168	0.525741	0.459944	0.378875	0.200973	0.178985	0.0589928	0.711503	0.819338	0.846665	-1.58995	0.0133347	0.0406951	0.104713	0.816684	0.883366	-1.48958	0.024611	0.0762477	0.899149	0.0188256	0.0451123	Zfp454	11	50872720	50887651	-	2423	protein_coding	zinc finger protein 454 [Source:MGI Symbol;Acc:MGI:2679253]	zf-C2H2
ENSMUSG00000061524	Zic2	33.6746	29.8046	30.2668	10.2986	9.49946	11.43	26.9302	27.0704	32.003	13.907	14.8862	14.3188	39.1827	35.4918	38.465	-1.58807	5.12e-61	2.48e-59	-0.157309	0.1134	0.207373	-1.12517	1.02e-32	3.64e-31	0.237436	0.00149299	0.00468268	Zic2	14	122475435	122479852	+	2880	protein_coding	zinc finger protein of the cerebellum 2 [Source:MGI Symbol;Acc:MGI:106679]	zf-C2H2
ENSMUSG00000006567	Atp7b	1.6688	1.13791	1.00461	0.394678	0.399281	0.477403	0.271148	0.35754	0.395148	0.49594	0.733356	0.505397	0.65877	0.684815	0.826965	-1.58543	6.99e-10	6.99e-09	-1.93548	1.21e-12	1.19e-11	-1.13852	1.23e-05	9.14e-05	-0.845889	0.000113308	0.000434636	Atp7b	8	21992785	22060305	-	6505	protein_coding	ATPase, Cu++ transporting, beta polypeptide [Source:MGI Symbol;Acc:MGI:103297]	-
ENSMUSG00000047003	Zfp41	0.873536	0.700739	0.882958	0.282985	0.288759	0.252921	1.07738	0.980921	1.20337	0.205378	0.23787	0.432394	1.18055	0.918278	1.14037	-1.57516	4.04e-10	4.12e-09	0.375678	0.0434224	0.0941622	-1.5056	1.62e-07	1.59e-06	0.366845	0.0404314	0.0867641	Zfp41	15	75616679	75629827	+	8595	protein_coding	zinc finger protein 41 [Source:MGI Symbol;Acc:MGI:99186]	zf-C2H2
ENSMUSG00000037892	Pcdh18	1.4081	1.06243	1.21785	0.390318	0.430252	0.416691	1.36046	0.984252	1.61956	0.567179	0.842838	0.479484	1.80833	1.54304	1.47826	-1.57488	1.42e-09	1.39e-08	0.0675514	0.765662	0.848858	-0.963808	0.000276824	0.00156943	0.354983	0.0515965	0.106683	Pcdh18	3	49743296	49757325	-	5366	protein_coding	protocadherin 18 [Source:MGI Symbol;Acc:MGI:1920423]	-
ENSMUSG00000028182	Lrriq3	0.308466	0.240954	0.308072	0.0953314	0.10471	0.0876377	0.197521	0.166039	0.185046	0.0981571	0.174836	0.0864379	0.158859	0.175685	0.202165	-1.57393	0.00345018	0.0126059	-0.675171	0.120745	0.218276	-1.24992	0.0202437	0.0649438	-0.7059	0.0987444	0.182924	Lrriq3	3	155093434	155194280	+	4961	protein_coding	leucine-rich repeats and IQ motif containing 3 [Source:MGI Symbol;Acc:MGI:1921685]	-
ENSMUSG00000032109	Nlrx1	1.05624	0.759603	0.714908	0.258501	0.331253	0.259242	1.81494	1.93816	2.16066	0.338753	0.409437	0.273449	2.09018	2.1642	2.2358	-1.57333	3.85e-07	2.91e-06	1.18924	3.84e-09	2.73e-08	-1.30836	2.56e-05	0.000179553	1.3233	2.53e-13	2.46e-12	Nlrx1	9	44252717	44268599	-	5750	protein_coding	NLR family member X1 [Source:MGI Symbol;Acc:MGI:2429611]	-
ENSMUSG00000096718	Zfp781	0.364514	0.214788	0.375792	0.0830621	0.099343	0.137445	0.180704	0.17871	0.0902891	0.104767	0.0914005	0.158158	0.339114	0.190493	0.190558	-1.57297	0.0065605	0.0220464	-1.09865	0.0348973	0.0782624	-1.44308	0.0134482	0.0462144	-0.440274	0.334749	0.479646	Zfp781	10	81901911	81930480	-	4067	protein_coding	zinc finger protein 781 [Source:MGI Symbol;Acc:MGI:3696710]	-
ENSMUSG00000044702	Palb2	0.195404	0.181599	0.143562	0.0184044	0.0786138	0.076136	0.0467127	0.125392	0.158379	0.107778	0.118137	0.0681406	0.17443	0.0989258	0.217323	-1.57171	0.00837517	0.0272418	-0.703716	0.174273	0.292521	-0.821773	0.116493	0.261217	-0.1193	0.783012	0.861392	Palb2	7	122107262	122132985	-	7342	protein_coding	partner and localizer of BRCA2 [Source:MGI Symbol;Acc:MGI:3040695]	-
ENSMUSG00000094441	Zfp955a	3.64941	4.29446	4.50441	1.52614	1.12759	1.55465	3.08088	2.63273	3.99787	1.93237	1.51293	2.18162	3.57845	2.77873	2.36569	-1.57091	1.29e-09	1.26e-08	-0.39643	0.0746814	0.147761	-1.15396	5.11e-06	4.07e-05	-0.548486	0.00978733	0.0254105	Zfp955a	17	33241519	33255040	-	1638	protein_coding	zinc finger protein 955A [Source:MGI Symbol;Acc:MGI:4834570]	zf-C2H2
ENSMUSG00000085071	Gm14066	1.32516	2.10099	1.7422	0.919668	0.392832	0.452917	6.45486	6.76049	6.4563	0.621421	1.62641	0.486425	6.60901	7.62682	5.85089	-1.56782	4.09e-05	0.000229298	1.8951	2.02e-21	3.51e-20	-0.91656	0.0232076	0.0724537	1.92248	8.69e-23	1.44e-21	Gm14066	2	139256876	139677714	-	2057	processed_transcript	predicted gene 14066 [Source:MGI Symbol;Acc:MGI:3649728]	-
ENSMUSG00000028040	Efna4	5.62259	5.29054	5.37233	1.73238	2.20188	1.55372	4.22846	5.96964	4.86086	1.21815	2.13101	1.87725	5.91445	5.66273	6.44336	-1.56653	6.49e-12	7.63e-11	-0.143735	0.442918	0.586715	-1.64778	3e-11	4.22e-10	0.112903	0.4741	0.61501	Efna4	3	89333390	89338028	-	1599	protein_coding	ephrin A4 [Source:MGI Symbol;Acc:MGI:106643]	-
ENSMUSG00000074793	Hspa12b	1.02522	0.673732	1.02972	0.40336	0.187956	0.337097	1.15673	1.23601	1.89333	0.198219	0.302626	0.368501	1.02924	0.906659	1.17527	-1.56637	3.91e-05	0.000220223	0.616142	0.0293226	0.0675038	-1.66241	2.14e-05	0.000152696	0.159902	0.540926	0.674112	Hspa12b	2	131127280	131146321	+	3685	protein_coding	heat shock protein 12B [Source:MGI Symbol;Acc:MGI:1919880]	-
ENSMUSG00000041707	Tmem273	1.13294	1.28985	0.887121	0.421214	0.467791	0.232332	0.733092	0.332291	0.228931	0.531281	0.424874	0.222786	0.429918	0.211313	0.397902	-1.56427	0.001576	0.00633178	-1.37116	0.00564645	0.0158891	-1.48135	0.00349189	0.0147432	-1.70728	0.000216614	0.000793389	Tmem273	14	32785963	32817984	+	1604	protein_coding	transmembrane protein 273 [Source:MGI Symbol;Acc:MGI:1916319]	-
ENSMUSG00000074766	Ism1	6.62894	7.78412	6.59436	2.11917	2.82265	2.15762	22.275	22.552	24.0263	3.32576	6.33125	3.23	22.6596	24.6105	22.4174	-1.56343	1.23e-21	2.34e-20	1.67886	1.55e-56	1.05e-54	-0.708	0.00064796	0.00338859	1.69453	5.45e-70	4.16e-68	Ism1	2	139678178	139758581	+	2965	protein_coding	isthmin 1, angiogenesis inhibitor [Source:MGI Symbol;Acc:MGI:2442963]	-
ENSMUSG00000046410	Kcnk6	0.852523	0.808539	0.977601	0.52084	0.264189	0.119701	1.1095	0.758737	0.869876	0.498571	0.49253	0.516524	0.664503	0.781546	0.66993	-1.55904	8.58e-05	0.00045157	0.0242953	0.926215	0.955768	-0.811371	0.00866948	0.0319432	-0.350466	0.171576	0.286827	Kcnk6	7	29221926	29232515	-	4151	protein_coding	potassium inwardly-rectifying channel, subfamily K, member 6 [Source:MGI Symbol;Acc:MGI:1891291]	-
ENSMUSG00000000126	Wnt9a	5.71737	4.73708	5.31923	1.48155	1.97653	1.88439	4.62134	3.2458	3.87906	1.57248	1.93549	1.84632	4.9863	4.53809	4.5191	-1.55835	1.04e-19	1.85e-18	-0.456937	0.004703	0.0134634	-1.56422	6.29e-19	1.37e-17	-0.201171	0.113753	0.20548	Wnt9a	11	59306928	59333552	+	3329	protein_coding	wingless-type MMTV integration site family, member 9A [Source:MGI Symbol;Acc:MGI:2446084]	-
ENSMUSG00000096606	Tpbgl	0.474738	0.410771	0.331347	0.245927	0.133696	0.0411053	0.275617	0.368777	0.22277	0.0604265	0.143508	0.141899	0.130394	0.272387	0.271538	-1.55062	0.0120789	0.0373371	-0.51396	0.271813	0.410801	-1.83144	0.00378008	0.0157598	-0.883761	0.0710526	0.139208	Tpbgl	7	99624082	99627103	-	3022	protein_coding	trophoblast glycoprotein-like [Source:MGI Symbol;Acc:MGI:3646425]	-
ENSMUSG00000050295	Foxc1	36.8975	30.1078	34.3678	11.7229	11.8814	11.17	31.8249	33.6211	36.6536	15.7799	19.8033	14.6511	44.0053	42.4967	44.6053	-1.5448	1.06e-75	6.5e-74	-0.0216442	0.820191	0.885632	-1.01671	3.77e-20	8.85e-19	0.337633	3.78e-06	1.83e-05	Foxc1	13	31806633	31812476	+	5844	protein_coding	forkhead box C1 [Source:MGI Symbol;Acc:MGI:1347466]	Fork
ENSMUSG00000095253	Zfp799	2.26296	1.6281	2.11401	0.793984	0.533591	0.739637	2.30312	1.95882	2.30151	0.982384	0.757198	0.559932	2.25366	2.78447	2.12869	-1.54439	1.37e-13	1.79e-12	0.0964356	0.561322	0.692306	-1.38143	4.81e-10	6.12e-09	0.222549	0.154552	0.263955	Zfp799	17	32815449	32830261	-	6382	protein_coding	zinc finger protein 799 [Source:MGI Symbol;Acc:MGI:2443934]	zf-C2H2
ENSMUSG00000020092	Pald1	3.73296	3.69024	3.28876	1.31103	1.15818	1.21892	2.312	2.12621	1.75438	1.61066	2.04921	1.70204	2.66104	2.25288	3.04591	-1.54286	6.61e-20	1.18e-18	-0.818764	2.01e-07	1.18e-06	-1.00288	2.68e-09	3.17e-08	-0.462119	0.00128971	0.00409815	Pald1	10	61319656	61383530	-	4535	protein_coding	phosphatase domain containing, paladin 1 [Source:MGI Symbol;Acc:MGI:1351623]	-
ENSMUSG00000013483	Card14	0.405006	0.309502	0.125889	0.0440148	0.16294	0.0809252	0.0425581	0.0315662	0.0664506	0.158618	0.147991	0.10864	0.106963	0.0946336	0.128696	-1.53142	0.0158386	0.0470438	-2.64143	0.000143445	0.000564975	-1.02018	0.0783858	0.193054	-1.38483	0.0109535	0.0280767	Card14	11	119307768	119345375	+	4605	protein_coding	caspase recruitment domain family, member 14 [Source:MGI Symbol;Acc:MGI:2386258]	-
ENSMUSG00000041975	Mettl8	0.812135	0.550659	0.668897	0.314021	0.185722	0.210957	0.726955	0.649635	0.557964	0.402606	0.38763	0.344956	0.915741	0.770371	0.798649	-1.52566	1.13e-05	6.98e-05	-0.0978481	0.712806	0.810803	-0.840816	0.00754969	0.0284136	0.25713	0.278802	0.418566	Mettl8	2	70964561	71055583	-	5594	protein_coding	methyltransferase like 8 [Source:MGI Symbol;Acc:MGI:2385142]	-
ENSMUSG00000037813	D630003M21Rik	1.1993	1.08094	1.0119	0.542726	0.226169	0.389405	2.97579	3.35116	3.17756	0.381628	0.436982	0.36407	2.70215	2.91246	3.14401	-1.52217	4.53e-07	3.39e-06	1.49633	5.18e-20	8.32e-19	-1.47978	1.52e-07	1.5e-06	1.37716	6.81e-18	8.92e-17	D630003M21Rik	2	158182533	158229222	-	5104	protein_coding	RIKEN cDNA D630003M21 gene [Source:MGI Symbol;Acc:MGI:3606579]	-
ENSMUSG00000025154	Arhgap19	2.34458	2.32563	1.94811	0.814959	0.898339	0.604184	0.59099	0.659881	0.642967	0.55659	0.674989	0.472757	1.56202	1.32828	1.64082	-1.51528	3.21e-13	4.12e-12	-1.83919	4.76e-20	7.66e-19	-1.95738	4.94e-18	1.03e-16	-0.581365	0.000376729	0.00132379	Arhgap19	19	41766588	41802084	-	5140	protein_coding	Rho GTPase activating protein 19 [Source:MGI Symbol;Acc:MGI:1918335]	-
ENSMUSG00000046794	Ppp1r3b	3.64665	3.09169	3.66266	1.32604	1.19782	1.12909	1.98628	1.95656	2.16606	1.52762	1.74421	1.16127	2.59119	2.4226	2.44222	-1.51218	4.44e-23	8.84e-22	-0.800792	5.53e-09	3.87e-08	-1.22957	2.31e-13	3.73e-12	-0.513157	2.48e-05	0.000106276	Ppp1r3b	8	35375739	35388139	+	6216	protein_coding	protein phosphatase 1, regulatory subunit 3B [Source:MGI Symbol;Acc:MGI:2177268]	-
ENSMUSG00000037348	Paqr7	5.40088	4.39357	4.35571	1.42772	2.05991	1.47291	6.10856	5.03996	5.81977	1.98659	2.76387	2.06405	6.60375	7.41263	7.99586	-1.50875	2.46e-18	4.1e-17	0.229081	0.0953573	0.179919	-1.05734	5.32e-10	6.75e-09	0.603897	3.93e-07	2.15e-06	Paqr7	4	134496697	134510235	+	4259	protein_coding	progestin and adipoQ receptor family member VII [Source:MGI Symbol;Acc:MGI:1919154]	-
ENSMUSG00000034110	Kctd7	2.27723	2.0525	1.62883	0.634174	0.806047	0.65409	2.37796	1.96346	2.60609	0.836122	0.907756	0.605398	2.67256	2.59398	2.63009	-1.50743	1.31e-10	1.39e-09	0.184795	0.331693	0.477152	-1.3424	3.19e-08	3.42e-07	0.369821	0.0222221	0.0520312	Kctd7	5	130144861	130155806	+	4368	protein_coding	potassium channel tetramerisation domain containing 7 [Source:MGI Symbol;Acc:MGI:2442265]	-
ENSMUSG00000018809	Smyd4	0.795375	0.669089	0.900881	0.280926	0.239993	0.315644	1.09783	1.36554	1.27237	0.281218	0.543836	0.495286	1.43366	1.2863	1.0215	-1.50158	1.93e-05	0.000115203	0.630159	0.00894382	0.0239669	-0.848143	0.0138139	0.0472045	0.62944	0.00790294	0.0210073	Smyd4	11	75348433	75405705	+	4329	protein_coding	SET and MYND domain containing 4 [Source:MGI Symbol;Acc:MGI:2442796]	-
ENSMUSG00000000142	Axin2	6.42721	6.53817	5.88657	2.20873	2.28525	2.17712	6.64716	5.90496	5.90224	2.49846	2.00288	2.69991	6.83469	6.46374	7.28616	-1.50049	4.01e-35	1.16e-33	-0.0626661	0.557429	0.689026	-1.39595	3.95e-24	1.08e-22	0.0925463	0.326482	0.470354	Axin2	11	108920349	108950783	+	5506	protein_coding	axin 2 [Source:MGI Symbol;Acc:MGI:1270862]	-
ENSMUSG00000040724	Kcna2	0.33338	0.297342	0.287721	0.119168	0.0824131	0.125201	0.185182	0.154649	0.14393	0.1227	0.249774	0.168079	0.0868791	0.0854055	0.122528	-1.4987	1.02e-05	6.37e-05	-0.95303	0.00105865	0.00353613	-0.769165	0.0200265	0.0644472	-1.6698	1.38e-07	7.95e-07	Kcna2	3	107101146	107115005	+	11906	protein_coding	potassium voltage-gated channel, shaker-related subfamily, member 2 [Source:MGI Symbol;Acc:MGI:96659]	-
ENSMUSG00000107653	Gm31520	1.53922	1.45429	1.60854	1.01232	0.12812	0.51701	0.190325	0.0268891	0.101888	0.878252	0.997045	0.674243	1.1207	0.671766	1.16374	-1.49668	0.00144413	0.0058529	-3.88166	1.03e-11	9.43e-11	-0.850115	0.0177689	0.0583285	-0.670263	0.036105	0.0788764	Gm31520	6	66264155	66284845	+	1802	transcribed_processed_pseudogene	predicted gene, 31520 [Source:MGI Symbol;Acc:MGI:5590679]	-
ENSMUSG00000096916	Zfp850	0.48109	0.36554	0.504526	0.109626	0.187306	0.181402	0.373643	0.283036	0.446867	0.158026	0.251316	0.278318	0.287721	0.377122	0.443825	-1.48866	0.00016028	0.000800941	-0.329015	0.301984	0.444217	-0.983883	0.00939239	0.0342205	-0.313952	0.301186	0.443285	Zfp850	7	27984854	28014115	-	6163	protein_coding	zinc finger protein 850 [Source:MGI Symbol;Acc:MGI:3036281]	zf-C2H2
ENSMUSG00000106498	Gm43032	0.336882	0.368043	0.421883	0.173071	0.0739267	0.159104	0.345146	0.403396	0.215565	0.311852	0.138867	0.411929	0.283898	0.387615	0.175171	-1.48635	0.0121364	0.0374618	-0.243334	0.596795	0.721123	-0.398189	0.453046	0.661017	-0.447914	0.338557	0.483474	Gm43032	5	19198483	19201605	-	3123	TEC	predicted gene 43032 [Source:MGI Symbol;Acc:MGI:5663169]	-
ENSMUSG00000037904	Ankrd9	2.08843	2.06601	1.85123	0.470373	0.894998	0.766548	2.99242	2.79071	2.09168	1.05944	0.98029	0.927297	3.00838	2.40572	2.30826	-1.48634	4.85e-08	4.07e-07	0.362658	0.0699848	0.140241	-1.02067	3.48e-05	0.000238451	0.326394	0.0765156	0.148348	Ankrd9	12	110975353	110979040	-	3160	protein_coding	ankyrin repeat domain 9 [Source:MGI Symbol;Acc:MGI:1921501]	-
ENSMUSG00000042564	Fam227a	0.399294	0.423765	0.411463	0.168504	0.162728	0.114495	0.727859	0.504402	0.617186	0.224416	0.147798	0.302247	0.6356	0.798089	0.78106	-1.47286	7.92e-06	5.04e-05	0.550624	0.019449	0.0472639	-0.885423	0.00669471	0.0256842	0.80999	0.000112708	0.000432893	Fam227a	15	79609576	79658956	-	9222	protein_coding	family with sequence similarity 227, member A [Source:MGI Symbol;Acc:MGI:1922979]	-
ENSMUSG00000031506	Ptpn7	0.399692	0.429471	0.475022	0.155011	0.104048	0.213752	0.84308	0.754366	0.491453	0.219458	0.243675	0.23425	0.282526	0.31741	0.36608	-1.46984	0.000254534	0.0012195	0.655777	0.0219705	0.0526303	-0.907213	0.0129326	0.0447445	-0.463695	0.127465	0.226006	Ptpn7	1	135132700	135145317	+	6102	protein_coding	protein tyrosine phosphatase, non-receptor type 7 [Source:MGI Symbol;Acc:MGI:2156893]	-
ENSMUSG00000028385	Snx30	2.8957	2.17641	2.48127	0.970754	0.836711	0.948185	2.56446	2.10103	2.32399	0.921439	1.06503	0.880192	2.63501	2.57168	2.38029	-1.45778	6.7e-19	1.15e-17	-0.143609	0.329618	0.474861	-1.39999	3.48e-16	6.61e-15	-0.027265	0.830236	0.89474	Snx30	4	59805840	59904737	+	7795	protein_coding	sorting nexin family member 30 [Source:MGI Symbol;Acc:MGI:2443882]	-
ENSMUSG00000039813	Tbc1d2	1.32227	1.66107	1.25318	0.66006	0.404294	0.492301	2.19461	2.18825	2.01935	0.493689	0.593848	0.500618	1.76142	2.30278	1.80672	-1.45591	7.49e-09	6.8e-08	0.562482	0.00126471	0.00415064	-1.42049	1.25e-08	1.38e-07	0.434322	0.0145053	0.0359024	Tbc1d2	4	46604390	46650209	-	5425	protein_coding	TBC1 domain family, member 2 [Source:MGI Symbol;Acc:MGI:2652885]	-
ENSMUSG00000047342	Zfp286	0.353084	0.460277	0.336351	0.160642	0.144458	0.116588	0.43532	0.497214	0.505477	0.152346	0.170566	0.169932	0.468462	0.436279	0.524855	-1.45344	8.34e-05	0.000439843	0.286332	0.282091	0.421922	-1.2301	0.000754089	0.00387713	0.278086	0.279576	0.419354	Zfp286	11	62752577	62789462	-	7991	protein_coding	zinc finger protein 286 [Source:MGI Symbol;Acc:MGI:2384758]	zf-C2H2
ENSMUSG00000028487	Bnc2	4.17725	2.79546	3.96519	1.47954	0.981507	1.56529	2.98501	3.39665	3.65379	1.74254	1.24303	1.0842	3.83252	3.6135	4.34465	-1.44536	2.59e-16	3.96e-15	-0.156152	0.313407	0.456922	-1.42619	8.92e-15	1.57e-13	0.0762836	0.564214	0.694718	Bnc2	4	84275095	84675275	-	8174	protein_coding	basonuclin 2 [Source:MGI Symbol;Acc:MGI:2443805]	zf-C2H2
ENSMUSG00000035878	Hykk	0.808092	0.859219	0.843367	0.385597	0.251904	0.291923	1.0253	1.14412	1.49989	0.504068	0.277325	0.327916	1.28432	1.60391	1.47437	-1.44314	2.52e-09	2.38e-08	0.510823	0.0068155	0.0188578	-1.17895	3.95e-06	3.2e-05	0.763697	1.19e-06	6.16e-06	Hykk	9	54917283	54949924	+	8936	protein_coding	hydroxylysine kinase 1 [Source:MGI Symbol;Acc:MGI:2443139]	-
ENSMUSG00000048442	Smim5	1.74003	1.14313	0.990751	0.409719	0.52503	0.489649	1.12905	0.940286	0.593824	0.812087	0.413279	0.433413	1.43378	0.792822	1.46524	-1.44154	0.00129673	0.00530578	-0.564031	0.154377	0.265509	-1.2216	0.00824688	0.0305799	-0.104516	0.769259	0.850842	Smim5	11	115899966	115906269	+	1649	protein_coding	small integral membrane protein 5 [Source:MGI Symbol;Acc:MGI:1913778]	-
ENSMUSG00000046589	Lrrc8e	0.763485	0.355885	0.764899	0.294177	0.251313	0.150242	0.41481	0.375068	0.503346	0.397552	0.404636	0.328477	0.464682	0.538791	0.441105	-1.43893	0.00102574	0.00428695	-0.576255	0.124301	0.223355	-0.734453	0.0657375	0.168273	-0.41293	0.228253	0.358924	Lrrc8e	8	4226827	4237470	+	4134	protein_coding	leucine rich repeat containing 8 family, member E [Source:MGI Symbol;Acc:MGI:1919517]	-
ENSMUSG00000027330	Cdc25b	2.0781	1.61557	2.24773	0.851783	1.02184	0.316548	1.26167	1.16976	1.39541	0.930679	1.64525	0.90104	2.08758	1.81838	1.63863	-1.43859	2.38e-06	1.63e-05	-0.667679	0.00195033	0.00614882	-0.772371	0.00330922	0.0140581	-0.132089	0.490972	0.630516	Cdc25b	2	131186949	131198497	+	3728	protein_coding	cell division cycle 25B [Source:MGI Symbol;Acc:MGI:99701]	-
ENSMUSG00000059498	Fcgr3	29.0898	33.9788	30.692	11.8702	13.6649	9.19487	23.0017	17.8074	16.0053	17.9173	38.3289	21.4492	20.741	18.5762	22.6365	-1.43397	3.35e-29	8.25e-28	-0.75318	2.07e-08	1.36e-07	-0.276169	0.416671	0.626707	-0.631573	1.11e-10	8.67e-10	Fcgr3	1	171051174	171064935	-	1736	protein_coding	Fc receptor, IgG, low affinity III [Source:MGI Symbol;Acc:MGI:95500]	-
ENSMUSG00000055980	Irs1	7.95986	5.21906	6.3341	2.37179	2.53748	2.32301	6.44051	5.3573	6.57924	2.80916	2.91343	3.09515	8.30096	7.8901	8.5752	-1.43217	3.23e-27	7.52e-26	-0.118679	0.409274	0.555218	-1.15055	6.39e-17	1.27e-15	0.310708	0.00623212	0.0170262	Irs1	1	82233101	82291416	-	9144	protein_coding	insulin receptor substrate 1 [Source:MGI Symbol;Acc:MGI:99454]	-
ENSMUSG00000025804	Ccr1	3.1735	3.22951	2.67879	1.24012	1.36503	0.767332	8.26672	4.01931	2.91639	1.6759	5.70776	1.51365	7.35454	5.50354	8.99534	-1.43085	2.48e-09	2.35e-08	0.711272	0.116829	0.212328	-0.034179	0.956172	0.979024	1.23192	3.86e-13	3.71e-12	Ccr1	9	123962124	123968692	-	2833	protein_coding	chemokine (C-C motif) receptor 1 [Source:MGI Symbol;Acc:MGI:104618]	-
ENSMUSG00000047749	Zc3hav1l	1.0536	0.752666	1.14499	0.516851	0.273756	0.313591	1.00449	1.09719	0.964458	0.456336	1.45028	0.579543	1.04753	1.26683	1.13691	-1.42798	6.66e-07	4.9e-06	0.0275501	0.897805	0.936694	-0.248535	0.453524	0.661473	0.195662	0.323024	0.466986	Zc3hav1l	6	38287396	38299259	-	6536	protein_coding	zinc finger CCCH-type, antiviral 1-like [Source:MGI Symbol;Acc:MGI:2443387]	-
ENSMUSG00000005672	Kit	1.88368	1.30018	1.54952	0.803686	0.395109	0.571544	0.780753	0.973324	1.14696	0.689915	0.695257	0.513305	1.80752	1.32042	1.69338	-1.42783	1.49e-10	1.58e-09	-0.741904	0.000137928	0.000545027	-1.31724	9.32e-11	1.27e-09	-0.00666081	0.966966	0.980035	Kit	5	75574916	75656722	+	8911	protein_coding	KIT proto-oncogene receptor tyrosine kinase [Source:MGI Symbol;Acc:MGI:96677]	-
ENSMUSG00000043740	B430306N03Rik	1.02813	1.44331	0.862316	0.43705	0.406312	0.401778	1.17454	1.18923	1.49043	1.20442	1.56772	1.41417	1.34949	1.6214	1.39644	-1.42694	6.06e-07	4.47e-06	0.170474	0.469071	0.610211	0.319779	0.17563	0.352052	0.351394	0.0933181	0.174546	B430306N03Rik	17	48316141	48327024	+	5256	protein_coding	RIKEN cDNA B430306N03 gene [Source:MGI Symbol;Acc:MGI:2443478]	-
ENSMUSG00000048826	Dact2	2.98622	2.72128	2.74504	0.93976	0.836992	1.37859	2.74047	3.19777	3.38697	1.13489	1.0451	1.41713	1.70553	2.37877	1.67296	-1.42408	2.36e-10	2.46e-09	0.107327	0.515916	0.653665	-1.24239	9.25e-09	1.04e-07	-0.588474	0.00133929	0.00424274	Dact2	17	14195052	14204304	-	3379	protein_coding	dishevelled-binding antagonist of beta-catenin 2 [Source:MGI Symbol;Acc:MGI:1920347]	-
ENSMUSG00000034792	Gna15	1.85912	1.50741	1.53044	0.443034	0.594755	0.785467	1.26217	1.36171	1.49061	1.31148	1.4219	1.87462	1.1074	0.997901	1.04629	-1.42193	4.61e-05	0.000255968	-0.28659	0.286439	0.426819	-0.0975754	0.73704	0.863676	-0.670175	0.014752	0.036431	Gna15	10	81502306	81524225	-	2135	protein_coding	guanine nucleotide binding protein, alpha 15 [Source:MGI Symbol;Acc:MGI:95770]	-
ENSMUSG00000038332	Sesn1	8.31059	7.81661	8.93359	3.12193	3.17436	3.07275	7.22252	6.2545	5.94796	2.91966	3.37622	3.37426	7.06312	6.7974	6.84624	-1.42021	7.41e-31	1.91e-29	-0.397188	0.000784221	0.00268857	-1.3792	2.03e-25	5.78e-24	-0.308212	0.00164528	0.0051241	Sesn1	10	41809935	41908424	+	3982	protein_coding	sestrin 1 [Source:MGI Symbol;Acc:MGI:2155278]	-
ENSMUSG00000002617	Zfp40	0.93894	1.14889	1.1053	0.376856	0.321945	0.498876	1.72718	1.70811	1.87071	0.502494	0.304104	0.637838	1.69243	1.87979	1.69862	-1.41858	2.18e-06	1.5e-05	0.699186	0.000425059	0.00153544	-1.15733	0.000208975	0.00121779	0.689193	0.000321807	0.00114488	Zfp40	17	23173869	23193252	-	4482	protein_coding	zinc finger protein 40 [Source:MGI Symbol;Acc:MGI:99185]	zf-C2H2
ENSMUSG00000067279	Ppp1r3c	9.81413	7.33857	7.69493	3.40423	2.92943	3.01527	8.73945	6.86092	8.17063	3.49234	4.21536	3.20681	10.6701	10.3823	10.8144	-1.41373	3.84e-19	6.63e-18	-0.0965817	0.519747	0.657215	-1.189	9.88e-13	1.52e-11	0.325127	0.00618596	0.0169179	Ppp1r3c	19	36731737	36736653	-	2719	protein_coding	protein phosphatase 1, regulatory subunit 3C [Source:MGI Symbol;Acc:MGI:1858229]	-
ENSMUSG00000069727	Zfp975	0.439619	0.432957	0.484476	0.272675	0.0905892	0.153186	0.472373	0.380245	0.658665	0.491325	0.208367	0.112172	0.452805	0.401698	0.541743	-1.41318	0.00244785	0.00930531	0.114989	0.736309	0.827842	-0.730807	0.12548	0.276243	0.0101433	0.974845	0.984908	Zfp975	7	42660105	42692742	-	4460	protein_coding	zinc finger protein 975 [Source:MGI Symbol;Acc:MGI:3648690]	zf-C2H2
ENSMUSG00000045287	Rtn4rl1	1.43805	1.42167	1.55488	0.402501	0.753203	0.493357	0.681065	0.591071	0.625031	0.483504	0.685452	0.364952	1.08993	1.42859	1.16395	-1.41136	1.62e-06	1.13e-05	-1.24929	9.03e-07	4.86e-06	-1.52074	6.63e-07	6.05e-06	-0.294466	0.176769	0.293882	Rtn4rl1	11	75193783	75267769	+	3525	protein_coding	reticulon 4 receptor-like 1 [Source:MGI Symbol;Acc:MGI:2661375]	-
ENSMUSG00000049112	Oxtr	0.748777	0.489514	0.583128	0.225679	0.289194	0.168566	0.43983	0.343933	0.370528	0.419352	0.232814	0.149206	0.483308	0.525655	0.485386	-1.41058	0.000253297	0.00121523	-0.688412	0.0342255	0.076973	-1.17547	0.00419234	0.0172353	-0.318717	0.274834	0.414268	Oxtr	6	112473683	112489943	-	4790	protein_coding	oxytocin receptor [Source:MGI Symbol;Acc:MGI:109147]	-
ENSMUSG00000107476	Zfp862-ps	2.16531	1.5613	1.92562	0.687341	0.744325	0.694166	2.80112	2.90211	3.01664	0.959401	1.12741	0.860218	2.9925	3.23315	2.98521	-1.41007	2.21e-13	2.87e-12	0.593942	6.8e-05	0.000283587	-0.940573	1.15e-06	1.02e-05	0.672001	6.68e-07	3.56e-06	Zfp862-ps	6	48504337	48534832	+	6979	transcribed_unitary_pseudogene	zinc finger protein 862, pseudogene [Source:MGI Symbol;Acc:MGI:1889827]	-
ENSMUSG00000078234	Klhdc7a	1.33536	1.21315	1.30286	0.614443	0.414016	0.429607	1.93922	1.66955	1.48162	0.522386	0.499952	0.503501	2.22086	2.06535	2.36496	-1.40964	4.33e-11	4.79e-10	0.373715	0.0202748	0.0490343	-1.33951	1.32e-10	1.77e-09	0.755478	2.52e-08	1.58e-07	Klhdc7a	4	139960220	139968026	-	7807	protein_coding	kelch domain containing 7A [Source:MGI Symbol;Acc:MGI:2444612]	-
ENSMUSG00000052934	Fbxo31	2.74788	2.81794	2.34571	0.985957	0.926524	1.07633	2.60973	2.69582	2.96962	0.666213	0.791099	0.87349	3.3155	3.02078	2.9688	-1.408	2.04e-15	2.98e-14	0.0294732	0.837547	0.897867	-1.77308	2.37e-19	5.28e-18	0.197975	0.128478	0.227551	Fbxo31	8	121549440	121578806	-	5482	protein_coding	F-box protein 31 [Source:MGI Symbol;Acc:MGI:1354708]	-
ENSMUSG00000026228	Htr2b	1.30158	0.755119	1.01397	0.253638	0.379191	0.524628	0.137949	0.159164	0.229755	0.285639	0.40702	0.637224	0.970795	0.999774	0.855714	-1.40128	0.00178613	0.00706438	-2.59345	2.72e-07	1.57e-06	-1.22387	0.00706865	0.026897	-0.152709	0.644115	0.758073	Htr2b	1	86099026	86111970	-	2131	protein_coding	5-hydroxytryptamine (serotonin) receptor 2B [Source:MGI Symbol;Acc:MGI:109323]	-
ENSMUSG00000039831	Arhgap29	17.0944	13.6494	15.7537	6.12395	5.9257	5.63676	30.2863	26.7968	28.174	7.36098	9.89582	7.60506	27.5366	26.0094	27.9787	-1.39601	4.88e-53	2.07e-51	0.842968	1.63e-18	2.41e-17	-0.907137	6.86e-15	1.21e-13	0.776711	1.6e-23	2.77e-22	Arhgap29	3	121952541	122016753	+	8815	protein_coding	Rho GTPase activating protein 29 [Source:MGI Symbol;Acc:MGI:2443818]	-
ENSMUSG00000051735	Rinl	0.633403	0.748505	0.654407	0.242361	0.175193	0.359909	1.4466	1.27018	0.979486	0.335925	0.444485	0.512752	0.693177	0.815031	0.918305	-1.39549	0.000709901	0.00308297	0.831884	0.00234762	0.00724767	-0.666301	0.0720305	0.181092	0.219406	0.439849	0.582886	Rinl	7	28788969	28798963	+	3624	protein_coding	Ras and Rab interactor-like [Source:MGI Symbol;Acc:MGI:2444024]	-
ENSMUSG00000036158	Prickle1	3.35689	3.66115	3.79645	1.5394	1.56749	1.01492	4.55558	4.01461	4.09884	0.910593	2.15307	1.49683	4.65923	4.78079	5.45589	-1.39347	2.56e-14	3.52e-13	0.197509	0.136002	0.24008	-1.25102	3.62e-08	3.85e-07	0.429492	0.000444663	0.00153915	Prickle1	15	93499114	93595891	-	4345	protein_coding	prickle planar cell polarity protein 1 [Source:MGI Symbol;Acc:MGI:1916034]	-
ENSMUSG00000036898	Zfp157	1.23612	0.869051	1.03819	0.446212	0.289183	0.46678	1.12696	0.971069	1.18471	0.388146	0.409172	0.390634	1.14419	1.22403	1.23548	-1.39279	4.18e-09	3.89e-08	0.0292759	0.87517	0.922769	-1.40729	1.24e-09	1.51e-08	0.164647	0.319986	0.46372	Zfp157	5	138441468	138460694	+	8782	protein_coding	zinc finger protein 157 [Source:MGI Symbol;Acc:MGI:1919404]	zf-C2H2
ENSMUSG00000099034	2810039B14Rik	0.201183	0.343853	0.27098	0.0947436	0.0539591	0.164517	0.251922	0.26424	0.267003	0.151747	0.125492	0.233852	0.291639	0.294237	0.419087	-1.39004	0.00643727	0.0216779	-0.0935774	0.801659	0.874038	-0.69061	0.130957	0.285196	0.267009	0.444715	0.587414	2810039B14Rik	15	75642129	75653643	+	6418	transcribed_unitary_pseudogene	RIKEN cDNA 2810039B14 gene [Source:MGI Symbol;Acc:MGI:1919915]	-
ENSMUSG00000004360	9330159F19Rik	1.27702	1.19584	1.55354	0.492047	0.580485	0.463106	0.764618	0.77298	0.827757	0.538296	0.816461	0.570072	1.06763	0.957167	1.0988	-1.38793	5.41e-09	4.99e-08	-0.799107	0.000115093	0.000462474	-1.06563	1.37e-05	0.00010087	-0.397165	0.0339595	0.0747454	9330159F19Rik	10	29211606	29230779	+	5767	protein_coding	RIKEN cDNA 9330159F19 gene [Source:MGI Symbol;Acc:MGI:3036239]	-
ENSMUSG00000033705	Stard9	0.425026	0.414874	0.51141	0.134801	0.177973	0.202781	0.715385	0.544897	0.638291	0.171129	0.162942	0.165282	0.60529	0.55111	0.595356	-1.38623	1.9e-10	2e-09	0.460102	0.00616062	0.0172172	-1.43912	4e-11	5.57e-10	0.343054	0.0210573	0.0496609	Stard9	2	120629121	120731895	+	22053	protein_coding	START domain containing 9 [Source:MGI Symbol;Acc:MGI:3045258]	-
ENSMUSG00000074282	Zfp94	0.776595	0.73352	0.73572	0.442719	0.213771	0.212342	1.18649	0.704034	0.627702	0.381519	0.123556	0.285064	0.71569	0.827707	0.909166	-1.38599	0.000605973	0.00267399	0.139067	0.664892	0.775914	-1.51219	0.000487273	0.00262028	0.094521	0.733621	0.825527	Zfp94	7	24301704	24316666	-	3510	protein_coding	zinc finger protein 94 [Source:MGI Symbol;Acc:MGI:107610]	zf-C2H2
ENSMUSG00000028238	Atp6v0d2	5.72243	4.75672	5.14209	1.56718	2.29513	2.10388	0.324709	0.178402	0.270402	2.59973	4.88153	2.68406	3.24627	1.81846	3.28987	-1.38412	1.15e-13	1.52e-12	-4.37318	1.27e-51	7.37e-50	-0.6219	0.00392127	0.0162393	-0.935821	9.19e-07	4.83e-06	Atp6v0d2	4	19876841	19922605	-	2716	protein_coding	ATPase, H+ transporting, lysosomal V0 subunit D2 [Source:MGI Symbol;Acc:MGI:1924415]	-
ENSMUSG00000060301	2610008E11Rik	3.24448	3.02636	2.75929	1.27391	1.26319	0.930606	3.43955	3.73602	3.89461	1.13746	0.928272	1.61228	4.4198	4.45081	4.74301	-1.38348	1.44e-16	2.22e-15	0.259823	0.0420186	0.0915602	-1.30749	6.98e-12	1.02e-10	0.557619	6.01e-07	3.23e-06	2610008E11Rik	10	79064374	79097600	-	5940	protein_coding	RIKEN cDNA 2610008E11 gene [Source:MGI Symbol;Acc:MGI:1919378]	zf-C2H2
ENSMUSG00000067430	Zfp763	1.30411	1.215	1.46681	0.626812	0.324533	0.593686	1.58404	1.64828	0.963524	0.616055	0.64445	0.482225	1.45401	1.56548	1.57643	-1.37715	8e-06	5.08e-05	0.0511587	0.839926	0.899141	-1.19165	5.26e-05	0.000346901	0.174238	0.401301	0.546604	Zfp763	17	33016863	33033402	-	3557	protein_coding	zinc finger protein 763 [Source:MGI Symbol;Acc:MGI:1920701]	zf-C2H2
ENSMUSG00000062609	Kcnj15	4.53751	4.07105	3.94865	1.69094	1.52684	1.63318	13.4265	10.9526	11.9532	1.50414	1.91369	1.69816	12.8115	10.6537	13.6194	-1.37556	1.98e-24	4.15e-23	1.5004	3.3e-42	1.4e-40	-1.30048	5.18e-19	1.13e-17	1.52818	1.04e-50	4.54e-49	Kcnj15	16	95257558	95300260	+	6313	protein_coding	potassium inwardly-rectifying channel, subfamily J, member 15 [Source:MGI Symbol;Acc:MGI:1310000]	-
ENSMUSG00000021483	Cdk20	1.21408	1.05863	1.41575	0.448756	0.468562	0.504215	0.860576	0.836772	0.740735	0.395316	0.475517	0.622393	0.94514	0.800463	0.794008	-1.37454	1.86e-09	1.8e-08	-0.624111	0.00177943	0.00566794	-1.31488	8.33e-08	8.52e-07	-0.570684	0.00250618	0.00751786	Cdk20	13	64432314	64441773	+	6775	protein_coding	cyclin-dependent kinase 20 [Source:MGI Symbol;Acc:MGI:2145349]	-
ENSMUSG00000035891	Cerk	10.9816	10.2997	9.94452	4.40871	4.16214	3.49789	7.46329	6.67603	5.97765	5.31281	6.70786	4.90129	7.07317	6.53058	6.74538	-1.37432	3.59e-35	1.04e-33	-0.664506	1.43e-09	1.07e-08	-0.886858	7.61e-13	1.18e-11	-0.652057	1.46e-13	1.45e-12	Cerk	15	86139128	86186141	-	4812	protein_coding	ceramide kinase [Source:MGI Symbol;Acc:MGI:2386052]	-
ENSMUSG00000072774	Zfp951	0.657172	0.515164	0.434537	0.285677	0.207444	0.131311	0.631859	0.635128	0.672822	0.193033	0.170276	0.0755494	0.395717	0.511849	0.665028	-1.37346	0.000899537	0.00381328	0.235991	0.42094	0.566388	-1.86061	5.23e-05	0.000345368	-0.0642103	0.837512	0.900208	Zfp951	5	104813169	104860070	-	4730	protein_coding	zinc finger protein 951 [Source:MGI Symbol;Acc:MGI:2441896]	zf-C2H2
ENSMUSG00000046574	Prr12	6.82885	6.09173	6.5281	2.35083	2.55455	2.60197	9.10345	9.85942	10.6985	2.93123	3.06107	3.00402	10.9001	10.3177	9.85999	-1.3734	7.41e-37	2.26e-35	0.576384	5.46e-09	3.82e-08	-1.11663	6.88e-24	1.87e-22	0.6425	2.51e-15	2.85e-14	Prr12	7	45027563	45052881	-	7185	protein_coding	proline rich 12 [Source:MGI Symbol;Acc:MGI:2679002]	-
ENSMUSG00000043621	Ubxn10	1.80223	1.65207	1.91684	0.577333	0.771432	0.721261	1.21307	1.43324	1.43482	0.706856	0.678728	0.689016	1.54331	1.78236	1.72804	-1.37136	1.69e-09	1.64e-08	-0.428731	0.0227838	0.0543141	-1.3758	2.78e-09	3.28e-08	-0.119721	0.482462	0.622848	Ubxn10	4	138709837	138737167	-	4564	protein_coding	UBX domain protein 10 [Source:MGI Symbol;Acc:MGI:2443123]	-
ENSMUSG00000071302	2610044O15Rik8	2.72631	2.10877	2.6221	0.997946	0.628185	1.27149	2.3996	2.348	1.63351	1.04105	1.0596	1.01862	2.06777	1.71901	2.13824	-1.3689	1.4e-08	1.24e-07	-0.250333	0.208944	0.336112	-1.26024	6.97e-09	7.91e-08	-0.363672	0.0368795	0.0802739	2610044O15Rik8	8	129216354	129234406	-	3859	protein_coding	RIKEN cDNA 2610044O15 gene [Source:MGI Symbol;Acc:MGI:1919389]	-
ENSMUSG00000062519	Zfp398	1.44385	1.306	1.45671	0.482673	0.579244	0.565213	1.40843	1.2981	1.68123	0.688524	0.53745	0.814505	1.54162	1.62254	1.53925	-1.36831	9.45e-17	1.47e-15	0.0262194	0.855387	0.910269	-1.05202	2.98e-09	3.51e-08	0.128154	0.28443	0.424619	Zfp398	6	47835661	47873537	+	11758	protein_coding	zinc finger protein 398 [Source:MGI Symbol;Acc:MGI:1917856]	zf-C2H2
ENSMUSG00000060336	Zfp937	1.28232	1.08488	0.885582	0.628041	0.247629	0.399707	0.998468	0.952798	1.13781	0.326437	0.265803	0.357732	1.12707	1.05601	1.25502	-1.36805	0.000445372	0.0020207	-0.112373	0.694451	0.798416	-1.78589	9.27e-06	7.02e-05	0.0443548	0.868756	0.919989	Zfp937	2	150218073	150240725	+	2797	protein_coding	zinc finger protein 937 [Source:MGI Symbol;Acc:MGI:3644476]	zf-C2H2
ENSMUSG00000050288	Fzd2	15.9537	14.0702	16.4018	5.81006	6.60223	5.57855	23.0061	21.6542	20.417	6.94609	9.43776	7.6289	30.0137	27.9977	31.4998	-1.36731	1.11e-36	3.37e-35	0.456496	1.89e-06	9.7e-06	-0.95492	1.09e-14	1.9e-13	0.91436	1.23e-29	2.71e-28	Fzd2	11	102604396	102608058	+	3663	protein_coding	frizzled class receptor 2 [Source:MGI Symbol;Acc:MGI:1888513]	-
ENSMUSG00000037692	Ahdc1	7.97976	6.72434	7.32729	2.85645	2.78885	2.90543	7.6649	7.54011	8.27706	3.07808	2.50928	2.67461	8.7266	9.06028	7.85538	-1.36693	1.27e-41	4.34e-40	0.0595939	0.53842	0.673383	-1.41841	2.65e-34	9.72e-33	0.185214	0.0332273	0.0733195	Ahdc1	4	133011260	133078110	+	8444	protein_coding	AT hook, DNA binding motif, containing 1 [Source:MGI Symbol;Acc:MGI:2444218]	-
ENSMUSG00000051590	Map3k19	4.38751	3.12595	3.66957	1.63269	1.47753	1.23381	2.88973	2.0243	2.05549	1.89478	1.64941	1.81492	3.44986	3.77808	3.91183	-1.3668	6.26e-15	8.9e-14	-0.711797	9.98e-05	0.000405863	-1.06528	6.65e-10	8.35e-09	-0.0382271	0.779221	0.858399	Map3k19	1	127815253	127855031	-	4883	protein_coding	mitogen-activated protein kinase kinase kinase 19 [Source:MGI Symbol;Acc:MGI:1203481]	-
ENSMUSG00000045045	Lrfn4	10.7834	11.5964	11.7428	4.99796	4.26971	4.00413	12.6054	13.4163	13.7093	4.37625	5.37453	3.29109	12.5409	12.0261	13.6656	-1.36655	6.41e-30	1.62e-28	0.187185	0.0540673	0.112978	-1.38807	2.08e-20	4.96e-19	0.130902	0.150269	0.258033	Lrfn4	19	4611785	4615667	-	3366	protein_coding	leucine rich repeat and fibronectin type III domain containing 4 [Source:MGI Symbol;Acc:MGI:2385612]	-
ENSMUSG00000090113	Nhlrc4	1.8155	1.34873	1.56877	0.466352	0.622501	0.750251	1.6698	0.91975	0.660062	0.57771	0.882007	0.832478	1.31747	1.31601	1.47503	-1.35959	5.64e-05	0.000307043	-0.564795	0.100215	0.187526	-1.05323	0.00154284	0.00723298	-0.236236	0.352767	0.498305	Nhlrc4	17	25942233	25944961	-	2318	protein_coding	NHL repeat containing 4 [Source:MGI Symbol;Acc:MGI:3687200]	-
ENSMUSG00000025577	Cbx2	0.561686	0.874807	0.718039	0.190452	0.298286	0.350163	0.540936	0.455289	0.488803	0.214481	0.349284	0.335775	0.566962	0.602844	0.771047	-1.35702	0.000325588	0.0015217	-0.569738	0.0674431	0.135965	-1.27041	0.000862901	0.00436186	-0.183896	0.521855	0.657838	Cbx2	11	119022962	119031270	+	4257	protein_coding	chromobox 2 [Source:MGI Symbol;Acc:MGI:88289]	-
ENSMUSG00000042579	4632404H12Rik	0.784513	0.657946	0.846168	0.282985	0.211533	0.40106	1.04317	0.947096	0.704933	0.488657	0.227058	0.411606	1.10891	1.04785	1.07407	-1.35691	2.01e-05	0.000119555	0.211602	0.380692	0.527127	-1.02594	0.00148832	0.0070127	0.466282	0.0241673	0.0560246	4632404H12Rik	3	89767511	89773240	-	5730	lincRNA	RIKEN cDNA 4632404H12 gene [Source:MGI Symbol;Acc:MGI:1921284]	-
ENSMUSG00000067424	Zfp563	1.56651	1.29686	1.34272	0.70698	0.551448	0.395606	1.40432	1.16837	1.47573	0.664637	0.479174	0.292642	1.3894	1.27771	0.933334	-1.35355	0.000200184	0.000980246	-0.0906265	0.743392	0.833312	-1.54087	9.27e-05	0.000579659	-0.260642	0.355193	0.50068	Zfp563	17	33089310	33106203	+	2198	protein_coding	zinc finger protein 563 [Source:MGI Symbol;Acc:MGI:2677168]	zf-C2H2
ENSMUSG00000030145	Zfp248	0.721267	0.784666	0.637983	0.321791	0.274903	0.246517	0.73896	0.625028	1.10524	0.350312	0.17213	0.1702	0.928627	0.922485	1.05851	-1.35275	4.44e-05	0.000247416	0.161605	0.562548	0.693239	-1.62568	1.7e-05	0.000122857	0.405171	0.075949	0.147374	Zfp248	6	118427319	118455528	-	5039	protein_coding	zinc finger protein 248 [Source:MGI Symbol;Acc:MGI:1919970]	zf-C2H2
ENSMUSG00000002504	Slc9a3r2	6.58955	6.33519	7.00508	2.24511	2.63402	2.917	7.3156	6.16142	5.64014	2.15754	4.00768	3.19825	8.35851	6.77935	7.37248	-1.35247	4.81e-15	6.88e-14	-0.0886424	0.549589	0.682371	-1.09536	5.27e-08	5.52e-07	0.142333	0.273488	0.412822	Slc9a3r2	17	24639282	24650305	-	2257	protein_coding	solute carrier family 9 (sodium/hydrogen exchanger), member 3 regulator 2 [Source:MGI Symbol;Acc:MGI:1890662]	-
ENSMUSG00000055150	Zfp78	0.200132	0.339002	0.315075	0.134641	0.115022	0.0866422	0.224569	0.280026	0.219533	0.0970421	0.0493857	0.0569707	0.284662	0.192989	0.436077	-1.35071	0.010852	0.0340363	-0.266632	0.528593	0.66439	-2.06714	0.00078752	0.00403009	0.0666809	0.872492	0.922072	Zfp78	7	6363280	6382605	+	5018	protein_coding	zinc finger protein 78 [Source:MGI Symbol;Acc:MGI:107783]	zf-C2H2
ENSMUSG00000025375	Aatk	0.941876	0.706433	0.750881	0.368061	0.24187	0.338356	0.657008	0.873108	0.666808	0.229568	0.346162	0.309479	0.777478	0.8184	0.783258	-1.34691	1.11e-06	7.95e-06	-0.156328	0.492821	0.633179	-1.44518	5.77e-07	5.29e-06	-0.0459783	0.820072	0.887365	Aatk	11	120007313	120047167	-	7159	protein_coding	apoptosis-associated tyrosine kinase [Source:MGI Symbol;Acc:MGI:1197518]	-
ENSMUSG00000068122	Agtr2	0.460103	0.497635	0.74473	0.142195	0.225598	0.298786	0.662891	0.189388	0.404817	0.183012	0.353918	0.322323	0.296189	0.393074	0.493438	-1.34448	0.00454494	0.0160703	-0.466611	0.313201	0.456708	-0.992616	0.0318783	0.0942422	-0.551674	0.1508	0.258693	Agtr2	X	21484544	21489164	+	3326	protein_coding	angiotensin II receptor, type 2 [Source:MGI Symbol;Acc:MGI:87966]	-
ENSMUSG00000022667	Cd200r1	1.29982	1.67535	1.47967	0.807201	0.551668	0.408131	1.17073	0.694683	0.438717	1.18176	1.27684	0.747145	1.48593	1.15701	1.7293	-1.34428	8.88e-06	5.58e-05	-0.972572	0.00261768	0.00798717	-0.473438	0.0847676	0.204812	-0.0603633	0.789743	0.86594	Cd200r1	16	44765736	44794978	+	3348	protein_coding	CD200 receptor 1 [Source:MGI Symbol;Acc:MGI:1889024]	-
ENSMUSG00000031070	Mrgprf	1.72798	1.99354	1.66626	0.671355	0.860299	0.58912	3.56287	2.5387	2.70899	0.604847	1.79091	0.645616	4.82774	4.24284	4.65354	-1.34376	2.5e-05	0.000145883	0.677411	0.00335111	0.00993459	-0.825118	0.0275505	0.0836267	1.31267	2.09e-12	1.91e-11	Mrgprf	7	145300828	145309557	+	2214	protein_coding	MAS-related GPR, member F [Source:MGI Symbol;Acc:MGI:2384823]	-
ENSMUSG00000046312	AI464131	3.55028	3.11983	3.49774	1.3366	1.22779	1.45333	3.7937	3.31892	3.6843	1.502	1.72644	1.55072	3.95014	3.92435	3.88872	-1.34169	7.65e-16	1.15e-14	0.0546628	0.68582	0.792017	-1.09265	6.8e-11	9.31e-10	0.177335	0.141744	0.246401	AI464131	4	41495604	41503076	-	4701	protein_coding	expressed sequence AI464131 [Source:MGI Symbol;Acc:MGI:2140300]	-
ENSMUSG00000015846	Rxra	13.2381	11.6581	12.3794	4.72518	5.22022	4.76458	14.7111	13.2535	14.5551	4.95917	4.85471	4.29185	15.9077	15.4163	15.925	-1.34166	9.52e-44	3.39e-42	0.157746	0.0834067	0.161818	-1.40449	1.18e-39	4.97e-38	0.308531	3.58e-05	0.000149526	Rxra	2	27676440	27762957	+	5462	protein_coding	retinoid X receptor alpha [Source:MGI Symbol;Acc:MGI:98214]	RXR-like
ENSMUSG00000059772	Slx1b	1.07297	1.22742	1.31716	0.51809	0.540955	0.370438	1.46108	1.38991	1.54697	0.380327	0.721422	0.568348	2.49009	1.99404	2.11044	-1.34036	1.52e-05	9.17e-05	0.249313	0.26533	0.403659	-1.12086	0.000468155	0.00252565	0.833201	3.36e-05	0.000141012	Slx1b	7	126689468	126695784	-	3521	protein_coding	SLX1 structure-specific endonuclease subunit homolog B (S. cerevisiae) [Source:MGI Symbol;Acc:MGI:1915220]	-
ENSMUSG00000028799	Zfp362	20.3071	18.4988	20.4279	8.16863	7.39444	7.95709	16.1016	17.305	16.6037	7.19985	8.72882	8.28974	17.7529	17.3249	18.8208	-1.33499	1.43e-41	4.87e-40	-0.275595	0.00248711	0.00762364	-1.29532	1.33e-31	4.55e-30	-0.169137	0.0364026	0.0793934	Zfp362	4	128773088	128806045	-	3052	protein_coding	zinc finger protein 362 [Source:MGI Symbol;Acc:MGI:2652839]	zf-C2H2
ENSMUSG00000108348	Gm42372	0.821099	0.798477	0.946486	0.266677	0.273384	0.478053	1.61479	1.38659	1.67889	0.444479	0.586897	0.409043	1.70118	1.84433	1.65546	-1.33304	2.81e-05	0.000162685	0.835183	4.77e-05	0.000203144	-0.832811	0.00451465	0.0183576	0.987703	1.77e-07	1.01e-06	Gm42372	7	16983086	16988152	+	5067	protein_coding	predicted gene, 42372 [Source:MGI Symbol;Acc:MGI:5625257]	-
ENSMUSG00000010492	Uckl1os	0.7964	0.492209	0.397038	0.294683	0.183087	0.197018	0.0582811	0.307401	0.121334	0.168948	0.147393	0.141693	0.0781226	0.0767976	0.234991	-1.33241	0.0138491	0.0419804	-1.81223	0.00345117	0.0101961	-1.88272	0.00174052	0.00804818	-2.13486	0.000249128	0.000902644	Uckl1os	2	181578480	181585170	+	2522	antisense	uridine-cytidine kinase 1-like 1, opposite strand [Source:MGI Symbol;Acc:MGI:3801877]	-
ENSMUSG00000097084	Foxl1	1.32593	1.12178	0.876736	0.649401	0.256051	0.436263	0.670172	0.841901	0.633504	0.585069	0.664205	0.528427	0.619118	1.02033	0.808958	-1.32595	0.000698042	0.00303824	-0.661635	0.0385484	0.0851294	-0.906665	0.0106179	0.0380265	-0.476712	0.120353	0.215246	Foxl1	8	121127940	121130644	+	2705	protein_coding	forkhead box L1 [Source:MGI Symbol;Acc:MGI:1347469]	Fork
ENSMUSG00000017491	Rarb	3.35162	2.64591	2.80274	0.936767	1.29359	1.27405	2.04727	1.5185	1.47626	1.27173	1.24732	1.28958	2.59145	1.93132	2.53701	-1.32506	2.52e-13	3.27e-12	-0.832563	2.79e-06	1.4e-05	-1.21302	6.77e-12	9.94e-11	-0.351483	0.0204633	0.0484685	Rarb	14	16430839	16819156	-	5265	protein_coding	retinoic acid receptor, beta [Source:MGI Symbol;Acc:MGI:97857]	THR-like
ENSMUSG00000037992	Rara	5.81751	4.52913	5.48145	2.07409	2.00989	2.2482	4.26531	3.33018	3.57531	2.3288	3.19352	2.58699	5.08925	5.42447	5.0758	-1.32266	8.81e-19	1.5e-17	-0.533363	0.000320146	0.00117725	-0.968219	1.61e-09	1.94e-08	-0.0546462	0.643611	0.757651	Rara	11	98927818	98974942	+	4365	protein_coding	retinoic acid receptor, alpha [Source:MGI Symbol;Acc:MGI:97856]	THR-like
ENSMUSG00000024530	Prelid3a	0.551706	0.848656	0.656642	0.093534	0.266351	0.458589	0.836555	0.73788	0.480118	0.42134	0.657568	0.428752	0.841017	0.491582	0.378674	-1.32158	0.0168018	0.0494444	-0.0264114	0.948355	0.968986	-0.451757	0.330695	0.541197	-0.305592	0.471659	0.613022	Prelid3a	18	67464849	67480581	+	2167	protein_coding	PRELI domain containing 3A [Source:MGI Symbol;Acc:MGI:2442865]	-
ENSMUSG00000041995	Zbed3	6.90213	7.89278	7.55917	3.11921	2.97517	2.86748	8.71852	9.0132	9.84812	2.40095	2.94359	3.04331	10.3326	9.5062	10.1148	-1.32157	2.93e-16	4.47e-15	0.269349	0.0369062	0.0820199	-1.42191	5.36e-16	1.01e-14	0.38817	0.000867313	0.00285066	Zbed3	13	95323612	95337841	+	2231	protein_coding	zinc finger, BED type containing 3 [Source:MGI Symbol;Acc:MGI:1919364]	-
ENSMUSG00000049871	Nlrc3	0.426196	0.494295	0.395131	0.210267	0.17963	0.14058	0.395065	0.397558	0.320333	0.258324	0.210341	0.384192	0.445948	0.479482	0.483677	-1.31723	0.00022415	0.00108849	-0.270497	0.341836	0.487569	-0.640135	0.0619442	0.160705	0.0632863	0.80627	0.877899	Nlrc3	16	3945007	3976632	-	7069	protein_coding	NLR family, CARD domain containing 3 [Source:MGI Symbol;Acc:MGI:2444070]	-
ENSMUSG00000034818	Celf5	0.688498	0.530916	0.742943	0.324236	0.233712	0.232866	0.587822	0.661266	0.513985	0.447302	0.464565	0.310831	0.635279	0.522841	0.594807	-1.31675	2.19e-05	0.000128732	-0.179831	0.473002	0.614166	-0.679051	0.0211116	0.0670691	-0.193821	0.414301	0.559007	Celf5	10	81459227	81482709	-	6668	protein_coding	CUGBP, Elav-like family member 5 [Source:MGI Symbol;Acc:MGI:2442333]	-
ENSMUSG00000056069	Otulinl	4.3233	3.54643	3.77253	1.45924	1.78088	1.43729	3.00833	2.21265	2.17159	1.95324	2.04539	2.11697	2.99398	2.10655	3.47432	-1.31377	3e-12	3.61e-11	-0.684095	0.000181653	0.000702742	-0.934217	2.91e-07	2.76e-06	-0.473696	0.00758835	0.0202823	Otulinl	15	27655069	27681579	-	3241	protein_coding	OTU deubiquitinase with linear linkage specificity like [Source:MGI Symbol;Acc:MGI:2687281]	-
ENSMUSG00000028636	Ppcs	5.30361	5.44264	6.37016	3.03085	2.30154	1.58661	7.50951	9.23798	6.25356	2.2755	2.74066	2.58271	8.47024	7.36118	8.862	-1.3129	2.17e-08	1.89e-07	0.399421	0.0294394	0.0677274	-1.17593	6.52e-08	6.76e-07	0.497274	0.00110219	0.00355594	Ppcs	4	119418530	119422420	-	1605	protein_coding	phosphopantothenoylcysteine synthetase [Source:MGI Symbol;Acc:MGI:1915237]	-
ENSMUSG00000006720	Zfp184	0.394772	0.54967	0.735092	0.307715	0.230019	0.141441	0.334722	0.317234	0.418111	0.39852	0.211629	0.223788	0.23836	0.317017	0.545034	-1.31232	0.0051646	0.0179396	-0.685249	0.0859536	0.165531	-1.00564	0.0300603	0.0899104	-0.635376	0.11838	0.2123	Zfp184	13	21945094	21960779	+	3513	protein_coding	zinc finger protein 184 (Kruppel-like) [Source:MGI Symbol;Acc:MGI:1922244]	zf-C2H2
ENSMUSG00000047473	Zfp30	1.23528	1.20273	1.38734	0.511334	0.598264	0.429191	1.41874	1.34728	0.966649	0.530782	0.57082	0.552662	1.62891	1.57738	1.59011	-1.31204	1.67e-08	1.47e-07	-0.0605268	0.761766	0.845928	-1.21318	1.62e-07	1.59e-06	0.294194	0.0681416	0.134566	Zfp30	7	29783998	29794702	+	6078	protein_coding	zinc finger protein 30 [Source:MGI Symbol;Acc:MGI:99178]	zf-C2H2
ENSMUSG00000071266	Zfp946	1.5422	1.08904	1.32356	0.462758	0.560052	0.567215	1.32835	1.18923	1.24009	0.642745	0.742603	1.04023	1.61657	1.47861	1.70435	-1.31174	1.12e-05	6.92e-05	-0.104543	0.659818	0.7713	-0.716136	0.0144584	0.0489944	0.247173	0.251397	0.3866	Zfp946	17	22424222	22456689	+	3504	protein_coding	zinc finger protein 946 [Source:MGI Symbol;Acc:MGI:1921399]	zf-C2H2
ENSMUSG00000086712	AI427809	0.686342	0.485183	0.578405	0.171117	0.24364	0.288396	0.641133	1.00222	1.26587	0.308331	0.183065	0.24135	1.22673	0.817575	1.00067	-1.30989	0.0131978	0.0403197	0.695184	0.0714424	0.142623	-1.25808	0.0197326	0.0636444	0.765744	0.0278107	0.0631175	AI427809	4	53261356	53270232	-	2369	lincRNA	expressed sequence AI427809 [Source:MGI Symbol;Acc:MGI:2140270]	-
ENSMUSG00000053226	Dand5	1.63029	1.21906	1.66356	0.426532	0.947396	0.43132	1.8868	1.80479	1.97049	0.653273	0.860477	0.947515	2.05235	1.74242	1.81317	-1.30839	0.00235009	0.00898309	0.296715	0.31261	0.456178	-0.882172	0.024544	0.0761022	0.282073	0.325234	0.469139	Dand5	8	84815405	84822823	-	1584	protein_coding	DAN domain family member 5, BMP antagonist [Source:MGI Symbol;Acc:MGI:1344365]	-
ENSMUSG00000067928	Zfp760	1.81789	1.74772	1.9533	0.593923	0.863923	0.767338	1.67624	1.54261	1.84664	1.1714	0.839011	0.916932	1.93093	1.89818	1.87378	-1.30525	2.04e-08	1.78e-07	-0.157729	0.389298	0.535599	-0.916344	6.01e-05	0.000392072	0.0145779	0.930614	0.959234	Zfp760	17	21707741	21725636	+	4209	protein_coding	zinc finger protein 760 [Source:MGI Symbol;Acc:MGI:2679257]	zf-C2H2
ENSMUSG00000027765	P2ry1	2.03948	2.15362	1.59664	0.771516	0.739805	0.839521	1.50719	1.17437	1.16954	0.723457	1.21281	0.932721	1.74481	1.44439	2.1992	-1.30439	1.08e-08	9.7e-08	-0.619834	0.003081	0.00922513	-1.0194	2.77e-05	0.000193005	-0.138345	0.476824	0.617443	P2ry1	3	61002795	61008982	+	4291	protein_coding	purinergic receptor P2Y, G-protein coupled 1 [Source:MGI Symbol;Acc:MGI:105049]	-
ENSMUSG00000035403	Crb2	8.09645	7.4064	6.66441	2.98575	3.32625	2.6706	10.6943	8.78222	8.15952	3.10801	4.32885	3.22243	11.9648	12.8679	12.9591	-1.30415	3.01e-29	7.43e-28	0.286552	0.0178122	0.0437181	-1.0602	3.48e-15	6.27e-14	0.73523	7.8e-18	1.02e-16	Crb2	2	37776249	37799103	+	6698	protein_coding	crumbs family member 2 [Source:MGI Symbol;Acc:MGI:2679260]	-
ENSMUSG00000042428	Mgat3	7.2066	6.1794	6.60888	2.59244	2.52401	2.99566	8.33913	7.50961	8.12077	3.01412	3.41313	3.12536	9.714	9.79835	10.1144	-1.3029	5.93e-24	1.23e-22	0.229475	0.0340732	0.0766972	-1.06971	2.48e-16	4.76e-15	0.533965	6.65e-09	4.44e-08	Mgat3	15	80173721	80215519	+	4665	protein_coding	mannoside acetylglucosaminyltransferase 3 [Source:MGI Symbol;Acc:MGI:104532]	-
ENSMUSG00000023990	Tfeb	5.44102	5.40941	4.94571	2.26441	2.16863	1.98305	2.32486	2.07697	1.80289	2.0723	1.96715	1.84064	2.8499	2.8101	2.66983	-1.30284	6.4e-25	1.36e-23	-1.37641	6.69e-25	1.37e-23	-1.42891	4.46e-26	1.3e-24	-0.958162	1.85e-18	2.49e-17	Tfeb	17	47737030	47792419	+	5669	protein_coding	transcription factor EB [Source:MGI Symbol;Acc:MGI:103270]	bHLH
ENSMUSG00000043811	Rtn4r	0.690926	0.925213	0.761426	0.313759	0.238259	0.416631	0.733155	0.450038	0.410533	0.219859	0.319682	0.442537	0.762482	1.07435	0.611606	-1.30217	0.00952049	0.0304534	-0.602491	0.165889	0.281282	-1.29357	0.0126867	0.0440331	0.00517382	0.989183	0.993376	Rtn4r	16	18127642	18152408	+	1938	protein_coding	reticulon 4 receptor [Source:MGI Symbol;Acc:MGI:2136886]	-
ENSMUSG00000069184	Zfp72	0.966332	0.552994	1.12832	0.325055	0.430422	0.313763	0.942891	0.90917	1.10418	0.278211	0.432205	0.275082	1.25599	1.00173	0.910228	-1.30177	0.00029924	0.00140906	0.128918	0.659563	0.771132	-1.42326	0.00019189	0.00112771	0.229008	0.401339	0.546604	Zfp72	13	74369326	74390836	-	4157	protein_coding	zinc finger protein 72 [Source:MGI Symbol;Acc:MGI:3033356]	zf-C2H2
ENSMUSG00000047420	Fam180a	1.72707	1.25962	1.83766	0.420689	0.862539	0.657454	1.25081	1.44819	0.838369	0.53062	0.925843	0.53402	1.59485	1.3869	2.01542	-1.30169	0.00128061	0.00524592	-0.467205	0.173563	0.291638	-1.27483	0.0020502	0.00928405	0.0220972	0.940997	0.966689	Fam180a	6	35312668	35326141	-	1606	protein_coding	family with sequence similarity 180, member A [Source:MGI Symbol;Acc:MGI:3039626]	-
ENSMUSG00000062098	Btbd3	6.93815	5.31716	6.50558	2.74883	2.65808	2.21514	3.65596	3.55688	4.13234	2.81375	3.53963	3.36561	5.28721	4.70293	4.86979	-1.30094	3e-22	5.86e-21	-0.758818	7.35e-09	5.06e-08	-0.953612	5.67e-12	8.37e-11	-0.369441	0.000856315	0.00281985	Btbd3	2	138256565	138589292	+	5776	protein_coding	BTB (POZ) domain containing 3 [Source:MGI Symbol;Acc:MGI:2385155]	-
ENSMUSG00000070583	Fv1	1.4901	1.56585	2.10042	0.440626	0.961971	0.67511	2.55626	2.1067	1.90699	0.749843	0.718311	0.517897	2.85544	3.4035	2.77493	-1.29859	0.00206061	0.00798971	0.324818	0.283406	0.423551	-1.37154	0.00127411	0.00613071	0.779337	0.00362689	0.0104728	Fv1	4	147868979	147870358	+	1380	protein_coding	Friend virus susceptibility 1 [Source:MGI Symbol;Acc:MGI:95595]	-
ENSMUSG00000036864	Proser3	1.10506	0.974686	1.07258	0.501313	0.416032	0.368684	0.851726	0.832051	0.700626	0.671024	0.512236	0.545455	1.07556	0.923867	1.05345	-1.29834	4.1e-06	2.72e-05	-0.429779	0.0642448	0.130665	-0.86863	0.00146809	0.00693318	-0.0791668	0.707881	0.80759	Proser3	7	30539134	30552299	-	4717	protein_coding	proline and serine rich 3 [Source:MGI Symbol;Acc:MGI:2681861]	-
ENSMUSG00000037640	Zfp60	3.56812	3.26599	3.51134	1.57029	1.27269	1.37693	3.83668	3.66727	3.64726	1.60336	1.33656	1.4311	4.409	4.44964	4.55882	-1.29815	2.28e-23	4.62e-22	0.0770577	0.460786	0.603203	-1.24639	4.63e-20	1.08e-18	0.34202	0.000228136	0.00083179	Zfp60	7	27731389	27753702	+	8390	protein_coding	zinc finger protein 60 [Source:MGI Symbol;Acc:MGI:99207]	zf-C2H2
ENSMUSG00000046668	Cxxc5	27.8382	28.363	29.4024	11.3646	11.7165	11.7602	21.3153	20.6746	19.511	13.8036	13.5039	13.0603	28.2828	28.6986	28.184	-1.29802	1.01e-44	3.67e-43	-0.507825	8.03e-09	5.51e-08	-1.08825	8.96e-29	2.82e-27	-0.040916	0.577337	0.705447	Cxxc5	18	35829818	35861687	+	2271	protein_coding	CXXC finger 5 [Source:MGI Symbol;Acc:MGI:1914643]	-
ENSMUSG00000079260	Tmppe	3.0124	2.26653	2.77851	1.04085	1.02751	1.21201	3.30435	3.46693	3.16376	1.20864	1.0605	1.02764	2.68119	2.86779	2.6532	-1.29685	2.54e-08	2.19e-07	0.272721	0.127143	0.227493	-1.29054	8.26e-08	8.45e-07	-0.00681423	0.969059	0.981345	Tmppe	9	114401105	114407276	+	2921	protein_coding	transmembrane protein with metallophosphoesterase domain [Source:MGI Symbol;Acc:MGI:5317335]	-
ENSMUSG00000035062	Zc4h2	1.65268	1.8537	1.91472	0.778303	0.588179	0.853085	1.67152	1.45985	1.30157	0.809078	1.04309	0.949974	1.85502	1.69484	2.08045	-1.29393	3.26e-05	0.000186684	-0.317603	0.206939	0.333718	-0.957271	0.00153507	0.00720015	0.0224451	0.922082	0.954497	Zc4h2	X	95639193	95658509	-	2257	protein_coding	zinc finger, C4H2 domain containing [Source:MGI Symbol;Acc:MGI:2679294]	-
ENSMUSG00000044551	9930012K11Rik	0.813047	0.639542	0.9571	0.443805	0.334534	0.215993	0.719401	0.86124	0.496608	0.564479	0.430903	0.414237	0.818401	0.78581	0.757454	-1.28239	0.00378801	0.0136694	-0.233514	0.52048	0.657604	-0.771315	0.0616661	0.160143	-0.0591201	0.855224	0.911492	9930012K11Rik	14	70154405	70159502	-	2588	protein_coding	RIKEN cDNA 9930012K11 gene [Source:MGI Symbol;Acc:MGI:2145726]	-
ENSMUSG00000074863	Platr25	0.820246	0.602597	0.886887	0.338907	0.270846	0.341706	0.769015	0.572354	0.841761	0.374279	0.240599	0.358505	0.804998	0.767839	0.8557	-1.28212	1.62e-05	9.73e-05	-0.115079	0.651288	0.765069	-1.25127	6.06e-05	0.000395034	0.0424421	0.848454	0.906874	Platr25	13	62671784	62760709	-	6180	protein_coding	pluripotency associated transcript 25 [Source:MGI Symbol;Acc:MGI:3645613]	-
ENSMUSG00000113204	Gm46430	1.3133	1.20805	1.10781	0.641382	0.459867	0.400099	1.44518	1.28959	1.54585	0.660393	0.609146	0.775396	1.50299	1.46108	1.38333	-1.28189	1.98e-07	1.55e-06	0.202636	0.267041	0.405516	-0.836451	0.000289122	0.00163367	0.225027	0.186481	0.30646	Gm46430	13	74579358	74617945	-	5899	lincRNA	predicted gene, 46430 [Source:MGI Symbol;Acc:MGI:5826067]	-
ENSMUSG00000045838	Ccdc9b	1.24083	1.37572	1.59902	0.523084	0.434789	0.779788	5.30036	4.79573	4.7255	0.726003	0.557446	0.403784	5.22556	4.97482	5.08443	-1.28096	1.28e-06	9.08e-06	1.78523	3.46e-32	9.57e-31	-1.31612	1.24e-06	1.09e-05	1.82745	4.46e-40	1.43e-38	Ccdc9b	2	118754158	118762661	-	4779	protein_coding	coiled-coil domain containing 9B [Source:MGI Symbol;Acc:MGI:2685199]	-
ENSMUSG00000000440	Pparg	0.485831	0.591631	0.410476	0.251673	0.156365	0.210329	0.149324	0	0.145075	0.14429	0.293722	0.193619	0.216841	0.163972	0.138941	-1.27939	0.0123035	0.0379044	-2.3979	0.000310083	0.00114432	-1.24215	0.0191641	0.0621015	-1.55799	0.00133437	0.00422908	Pparg	6	115360951	115490399	+	2953	protein_coding	peroxisome proliferator activated receptor gamma [Source:MGI Symbol;Acc:MGI:97747]	THR-like
ENSMUSG00000047986	Palm3	0.330993	0.394589	0.481493	0.205756	0.191755	0.103173	0.393371	0.28171	0.169438	0.0168521	0.0857618	0.158294	0.2591	0.2413	0.366018	-1.27197	0.0142731	0.0431092	-0.53157	0.243126	0.377693	-2.24727	0.000576547	0.00305635	-0.506547	0.226295	0.356653	Palm3	8	84021471	84030295	+	3612	protein_coding	paralemmin 3 [Source:MGI Symbol;Acc:MGI:1921587]	-
ENSMUSG00000041471	Shld2	0.776574	0.810821	0.515329	0.34212	0.241879	0.292819	0.889729	0.947592	1.05795	0.36137	0.129815	0.262068	0.860072	0.938487	0.851744	-1.27189	9.71e-05	0.000505223	0.422927	0.08422	0.163034	-1.4872	7.84e-05	0.000498458	0.29527	0.207008	0.332643	Shld2	14	34237033	34310493	-	5727	protein_coding	shieldin complex subunit 2 [Source:MGI Symbol;Acc:MGI:1922948]	-
ENSMUSG00000045374	Wdr81	4.60009	4.55317	4.73251	2.05434	1.64839	2.06504	6.82226	6.61614	7.48707	1.88542	2.06867	2.10205	6.57171	6.5428	5.86208	-1.2718	5.48e-24	1.14e-22	0.55877	1.62e-08	1.08e-07	-1.20273	9.31e-22	2.37e-20	0.416701	4.5e-06	2.15e-05	Wdr81	11	75440944	75454717	-	7038	protein_coding	WD repeat domain 81 [Source:MGI Symbol;Acc:MGI:2681828]	-
ENSMUSG00000055945	Prr18	0.470894	0.38984	0.490113	0.221759	0.221022	0.11892	0.147414	0.0927732	0.167399	0.233089	0.271135	0.156389	0.309873	0.370838	0.548654	-1.26694	0.00895344	0.0288818	-1.77251	0.00029848	0.00110525	-1.02648	0.031565	0.0935537	-0.163965	0.665369	0.774013	Prr18	17	8337459	8344113	+	3656	protein_coding	proline rich 18 [Source:MGI Symbol;Acc:MGI:2443403]	-
ENSMUSG00000059708	Akap17b	1.31445	1.13351	1.23787	0.607761	0.548049	0.382821	1.85272	1.49326	1.90648	0.577973	0.423143	0.523849	1.91183	1.91973	2.17954	-1.26392	1.53e-07	1.21e-06	0.47726	0.00761528	0.0207759	-1.27761	1.65e-07	1.62e-06	0.673255	2.07e-05	9e-05	Akap17b	X	36608314	36645395	-	6003	protein_coding	A kinase (PRKA) anchor protein 17B [Source:MGI Symbol;Acc:MGI:2443758]	-
ENSMUSG00000029557	Mrm2	2.2867	2.00727	2.77569	0.655494	1.27996	0.989974	4.3121	3.45861	4.49571	1.05457	0.987491	1.83256	3.41347	4.32868	3.91749	-1.26214	0.000347401	0.0016129	0.764083	0.00156921	0.00505916	-0.880871	0.0115789	0.0407662	0.69246	0.00273549	0.00811924	Mrm2	5	140327674	140331898	-	1443	protein_coding	mitochondrial rRNA methyltransferase 2 [Source:MGI Symbol;Acc:MGI:1915267]	-
ENSMUSG00000045954	Cavin2	5.82316	4.37938	4.77851	2.36635	1.92709	1.97207	20.2395	25.8686	28.0663	2.76952	2.73775	2.59677	23.5882	27.7528	23.9207	-1.26196	1.45e-12	1.79e-11	2.27552	9.55e-56	6.31e-54	-0.889701	3.11e-07	2.95e-06	2.29527	8.73e-97	1.08e-94	Cavin2	1	51289126	51302960	+	3055	protein_coding	caveolae associated 2 [Source:MGI Symbol;Acc:MGI:99513]	-
ENSMUSG00000075271	Ttc30a1	1.37515	1.00082	1.30302	0.3813	0.356764	0.801205	1.29038	1.28916	0.871715	0.40896	0.332998	0.460971	1.46935	1.76975	1.5682	-1.25677	0.000155333	0.000778662	-0.115942	0.650045	0.764198	-1.62059	6.47e-07	5.91e-06	0.354447	0.0974031	0.180841	Ttc30a1	2	75978247	75981967	-	3721	protein_coding	tetratricopeptide repeat domain 30A1 [Source:MGI Symbol;Acc:MGI:1926052]	-
ENSMUSG00000026928	Card9	0.813369	0.942377	0.919347	0.176789	0.578945	0.352129	1.75211	1.88069	1.22776	0.584009	0.216151	0.218181	1.56812	1.22478	1.67004	-1.25651	0.00615997	0.0208562	0.835884	0.0051104	0.0145191	-1.38513	0.00429782	0.0176067	0.705349	0.0139761	0.0347163	Card9	2	26352176	26360918	-	2293	protein_coding	caspase recruitment domain family, member 9 [Source:MGI Symbol;Acc:MGI:2685628]	-
ENSMUSG00000036800	Fam135b	0.19382	0.174544	0.197374	0.100519	0.071067	0.0669152	0.0201088	0.0397735	0.0251184	0.121789	0.10171	0.0953321	0.015162	0.017389	0.0350822	-1.25375	0.000118656	0.000605708	-2.75716	3.07e-12	2.95e-11	-0.827693	0.00764566	0.0287052	-3.085	2.18e-14	2.31e-13	Fam135b	15	71431609	71727838	-	19492	protein_coding	family with sequence similarity 135, member B [Source:MGI Symbol;Acc:MGI:1917613]	-
ENSMUSG00000047875	Gpr157	1.57129	1.39804	1.52727	0.648051	0.541845	0.709829	1.12988	1.28552	1.68615	0.708075	0.720693	0.700112	1.71894	1.54156	1.7677	-1.24673	8.66e-08	7.05e-07	-0.170343	0.409039	0.555036	-1.0824	2.87e-06	2.38e-05	0.128481	0.452066	0.594353	Gpr157	4	150087365	150105927	+	4900	protein_coding	G protein-coupled receptor 157 [Source:MGI Symbol;Acc:MGI:2442046]	-
ENSMUSG00000078302	Foxd1	16.0256	15.6794	16.8283	6.60418	6.83866	7.06465	18.9053	18.3425	16.8834	7.68083	9.82412	7.66352	24.8713	21.6861	25.8819	-1.24378	1.08e-46	4.08e-45	0.126582	0.130805	0.232735	-0.950954	2.61e-18	5.52e-17	0.544444	3.64e-12	3.21e-11	Foxd1	13	98354242	98359305	+	5064	protein_coding	forkhead box D1 [Source:MGI Symbol;Acc:MGI:1347463]	Fork
ENSMUSG00000057894	Zfp329	2.25897	1.87127	2.1137	0.923317	0.728766	0.996418	2.671	2.46877	3.17278	1.08502	0.708628	1.44383	3.22668	3.02091	2.85773	-1.24128	7.38e-12	8.66e-11	0.378687	0.0111834	0.0291777	-0.9573	8.42e-06	6.43e-05	0.510806	5.07e-05	0.000206802	Zfp329	7	12804977	12818858	-	6732	protein_coding	zinc finger protein 329 [Source:MGI Symbol;Acc:MGI:1921283]	zf-C2H2
ENSMUSG00000000056	Narf	1.81098	1.90371	2.19316	0.801306	0.924741	0.775407	4.91377	5.25272	5.06824	1.02589	1.23754	1.21942	5.47292	4.42296	5.14124	-1.23832	3.05e-09	2.86e-08	1.33685	1.67e-22	3.04e-21	-0.767478	0.000157441	0.00094136	1.31595	4.36e-22	7.04e-21	Narf	11	121237253	121255856	+	4806	protein_coding	nuclear prelamin A recognition factor [Source:MGI Symbol;Acc:MGI:1914858]	-
ENSMUSG00000034413	Neurl1b	0.725147	1.04573	0.799139	0.416197	0.364671	0.313935	0.286339	0.39798	0.232005	0.249978	0.499079	0.327377	0.233405	0.321225	0.439248	-1.23731	9.4e-06	5.88e-05	-1.51092	2.61e-07	1.51e-06	-1.26051	4.46e-05	0.000299781	-1.40156	4.47e-07	2.43e-06	Neurl1b	17	26414829	26446349	+	6331	protein_coding	neuralized E3 ubiquitin protein ligase 1B [Source:MGI Symbol;Acc:MGI:3643092]	-
ENSMUSG00000067370	B3galt4	1.7678	2.05119	1.5787	0.775098	0.846093	0.672958	5.08998	4.57056	5.14884	0.310361	0.552811	1.09323	4.61484	4.59829	3.42856	-1.23667	0.00073525	0.00318125	1.41948	2.27e-10	1.83e-09	-1.49074	0.000609603	0.00320964	1.18929	3.62e-07	1.99e-06	B3galt4	17	33949909	33951477	-	1569	protein_coding	UDP-Gal:betaGlcNAc beta 1,3-galactosyltransferase, polypeptide 4 [Source:MGI Symbol;Acc:MGI:1859517]	-
ENSMUSG00000044026	Slc35g1	6.81989	5.70891	6.40739	2.66669	2.72711	2.64831	1.38332	0.865501	0.952133	2.78832	2.12405	2.59441	1.10688	1.01836	1.20833	-1.23618	7.19e-18	1.18e-16	-2.59173	9.2e-43	3.99e-41	-1.3394	6.33e-17	1.26e-15	-2.53789	1.11e-57	6.11e-56	Slc35g1	19	38395980	38405607	+	3471	protein_coding	solute carrier family 35, member G1 [Source:MGI Symbol;Acc:MGI:2444789]	-
ENSMUSG00000021514	Zfp369	2.34267	2.2082	2.16345	1.05393	0.908265	0.900885	2.09174	2.38027	2.88921	1.09112	0.898626	1.23224	2.48708	2.63704	2.50772	-1.23409	1.31e-14	1.84e-13	0.0971517	0.514762	0.652741	-1.06745	3.65e-10	4.72e-09	0.150618	0.20399	0.328832	Zfp369	13	65278814	65304221	+	7308	protein_coding	zinc finger protein 369 [Source:MGI Symbol;Acc:MGI:2176229]	zf-C2H2
ENSMUSG00000022414	Tab1	3.25929	3.0377	3.05857	1.18637	1.23682	1.57124	4.78284	4.16763	4.59007	1.30435	0.958817	1.48895	4.48584	4.97179	5.44073	-1.22848	6.63e-10	6.64e-09	0.500762	0.000582738	0.00204602	-1.32765	7.28e-10	9.11e-09	0.63823	3.91e-06	1.89e-05	Tab1	15	80133127	80161707	+	3360	protein_coding	TGF-beta activated kinase 1/MAP3K7 binding protein 1 [Source:MGI Symbol;Acc:MGI:1913763]	-
ENSMUSG00000040540	Gm9770	11.8523	10.3177	12.5418	5.91486	3.7008	5.28433	8.94113	10.3361	10.7913	6.0044	5.34748	5.99253	10.325	9.85135	8.26321	-1.22722	2.59e-08	2.23e-07	-0.23984	0.17552	0.29416	-1.00509	1.48e-06	1.29e-05	-0.321012	0.060121	0.12143	Gm9770	10	130412499	130413309	+	811	processed_pseudogene	predicted gene 9770 [Source:MGI Symbol;Acc:MGI:3708545]	-
ENSMUSG00000112964	E430024I08Rik	1.4044	1.1417	1.33148	0.466855	0.573319	0.616943	1.34363	1.64269	2.06162	0.709773	0.561883	0.69448	1.69116	1.74612	1.52584	-1.22367	2.06e-06	1.43e-05	0.344675	0.109354	0.201292	-0.984733	0.000125686	0.000767019	0.322942	0.0799523	0.153896	E430024I08Rik	13	74434781	74463429	-	4631	lincRNA	RIKEN cDNA E430024I08 gene [Source:MGI Symbol;Acc:MGI:3649010]	-
ENSMUSG00000051506	Wdfy4	1.72217	1.4117	1.63319	0.589061	0.847833	0.600382	2.83235	2.37403	2.52877	0.922967	1.1684	0.96178	1.73648	2.01448	1.93551	-1.22254	4.12e-12	4.9e-11	0.667402	4.26e-07	2.4e-06	-0.64583	7.43e-05	0.000475398	0.22201	0.0766969	0.148613	Wdfy4	14	32959547	33185508	-	10552	protein_coding	WD repeat and FYVE domain containing 4 [Source:MGI Symbol;Acc:MGI:3584510]	-
ENSMUSG00000020453	Patz1	5.32975	4.64899	4.76671	2.17427	2.04321	2.11452	5.01236	4.77647	4.89276	2.42283	2.38205	1.74316	5.53132	5.21607	5.55953	-1.22197	5.4e-22	1.04e-20	-0.0383017	0.726579	0.820869	-1.17134	2.1e-15	3.81e-14	0.111476	0.260314	0.397031	Patz1	11	3288874	3309083	+	5904	protein_coding	POZ (BTB) and AT hook containing zinc finger 1 [Source:MGI Symbol;Acc:MGI:1891832]	ZBTB
ENSMUSG00000079109	Pms2	0.718772	0.923257	0.623303	0.349592	0.327096	0.298422	0.869198	0.626793	0.776605	0.479938	0.496123	0.519492	0.855629	0.763567	0.73013	-1.22167	3.41e-06	2.29e-05	-0.0310138	0.891677	0.933175	-0.607324	0.0142676	0.0484979	0.0144575	0.943309	0.967535	Pms2	5	143909964	143933968	+	8117	protein_coding	PMS1 homolog2, mismatch repair system component [Source:MGI Symbol;Acc:MGI:104288]	-
ENSMUSG00000078502	Gm13212	0.505489	0.294144	0.571728	0.169142	0.160551	0.259152	0.844976	0.795214	0.527741	0.270908	0.275736	0.278324	0.589158	0.821606	0.63405	-1.21719	0.0144324	0.0434631	0.640439	0.08257	0.160556	-0.733838	0.11659	0.261341	0.548892	0.114474	0.206628	Gm13212	4	145585166	145625345	+	3595	protein_coding	predicted gene 13212 [Source:MGI Symbol;Acc:MGI:3651014]	zf-C2H2
ENSMUSG00000025578	Cbx8	1.06705	1.03837	1.01818	0.496379	0.314113	0.540822	1.73316	1.80632	1.249	0.6294	0.691191	0.408399	1.58156	1.54156	1.86074	-1.21705	0.000154968	0.000777055	0.589627	0.0119754	0.0310131	-0.850176	0.00680052	0.0260149	0.64091	0.00257566	0.00770297	Cbx8	11	119036305	119040969	-	3675	protein_coding	chromobox 8 [Source:MGI Symbol;Acc:MGI:1353589]	-
ENSMUSG00000016262	Sertad4	2.01225	2.01817	2.27233	0.70195	1.04942	0.951817	2.58337	2.59261	2.05063	0.837946	0.498853	0.631161	3.1089	3.5844	2.54583	-1.21597	9.47e-08	7.67e-07	0.170547	0.339168	0.484734	-1.6808	5.25e-11	7.27e-10	0.518336	0.00203889	0.00623634	Sertad4	1	192844488	192855756	-	3850	protein_coding	SERTA domain containing 4 [Source:MGI Symbol;Acc:MGI:2443496]	-
ENSMUSG00000046658	Zfp316	2.95472	2.67572	2.99011	1.27477	1.16572	1.27917	2.62357	2.92939	2.7242	1.12422	1.32536	1.33899	2.7161	2.90165	2.82882	-1.21491	1.16e-17	1.88e-16	-0.0894685	0.461823	0.603938	-1.19199	3.33e-15	6.01e-14	-0.0621616	0.574793	0.70339	Zfp316	5	143249697	143270022	-	7526	protein_coding	zinc finger protein 316 [Source:MGI Symbol;Acc:MGI:1860402]	zf-C2H2
ENSMUSG00000030222	Rerg	2.13631	1.61614	2.00694	0.717436	0.739707	1.02342	1.86579	1.27744	1.07567	1.18129	1.38382	1.54402	2.75951	2.12761	1.95306	-1.21461	1.48e-05	8.96e-05	-0.473766	0.0726087	0.144462	-0.493701	0.0545381	0.145053	0.214302	0.314296	0.457605	Rerg	6	137054825	137170497	-	2731	protein_coding	RAS-like, estrogen-regulated, growth-inhibitor [Source:MGI Symbol;Acc:MGI:2665139]	-
ENSMUSG00000054893	Zfp667	1.55886	1.61472	1.61818	0.46889	0.728306	0.862096	0.535802	0.550268	0.437609	0.652861	0.664494	0.586187	0.849425	0.875751	1.03544	-1.21384	5.61e-07	4.15e-06	-1.67778	2.41e-13	2.51e-12	-1.33396	1.67e-08	1.84e-07	-0.827668	2.16e-05	9.36e-05	Zfp667	7	6286579	6307883	+	4755	protein_coding	zinc finger protein 667 [Source:MGI Symbol;Acc:MGI:2442757]	zf-C2H2
ENSMUSG00000036188	Ankmy2	2.34343	2.29116	2.55629	1.17842	0.85331	1.08332	2.84041	2.82515	2.5619	1.15268	1.01885	0.914148	2.88829	2.84734	2.99882	-1.21262	5.46e-12	6.44e-11	0.165066	0.220776	0.350561	-1.22106	9.52e-12	1.38e-10	0.248199	0.0450361	0.095292	Ankmy2	12	36157114	36197291	+	6020	protein_coding	ankyrin repeat and MYND domain containing 2 [Source:MGI Symbol;Acc:MGI:2144755]	-
ENSMUSG00000009772	Nuak2	8.12485	8.98408	7.46157	4.06755	3.62212	2.94706	5.96189	4.73416	4.23099	3.12112	5.43681	4.33923	5.30259	5.65734	5.38452	-1.2123	6.83e-19	1.17e-17	-0.749083	1.81e-07	1.07e-06	-0.935744	1.55e-08	1.71e-07	-0.623147	7.12e-09	4.74e-08	Nuak2	1	132316126	132333488	+	3920	protein_coding	NUAK family, SNF1-like kinase, 2 [Source:MGI Symbol;Acc:MGI:1921387]	-
ENSMUSG00000049672	Zbtb14	3.86254	2.957	3.62605	1.32816	1.88694	1.28732	3.36055	3.67547	4.27622	1.62579	2.19753	1.4355	3.71527	3.3936	3.28274	-1.21035	4.22e-11	4.67e-10	0.0815532	0.595777	0.720482	-0.99054	1.33e-07	1.32e-06	-0.0405386	0.763592	0.846685	Zbtb14	17	69383050	69391199	+	4680	protein_coding	zinc finger and BTB domain containing 14 [Source:MGI Symbol;Acc:MGI:1195345]	ZBTB
ENSMUSG00000041703	Zic5	7.14052	6.11257	6.64025	2.5013	3.10491	2.98545	4.99069	5.89695	6.68466	3.08768	3.5102	3.40611	7.90882	7.43794	7.1893	-1.20966	3.18e-21	5.98e-20	-0.212758	0.102537	0.191076	-0.996579	6.68e-15	1.18e-13	0.146217	0.131086	0.231286	Zic5	14	122456795	122465677	-	4889	protein_coding	zinc finger protein of the cerebellum 5 [Source:MGI Symbol;Acc:MGI:1929518]	zf-C2H2
ENSMUSG00000040624	Plekhg1	8.10986	5.76607	6.44673	3.07701	2.56922	3.15561	6.13909	4.99012	5.74262	2.96025	4.67192	3.1568	5.88438	5.97296	5.2375	-1.20943	1.49e-21	2.82e-20	-0.300532	0.0238323	0.0565074	-0.917081	5.55e-09	6.35e-08	-0.283316	0.0101623	0.0262792	Plekhg1	10	3740364	3967303	+	8739	protein_coding	pleckstrin homology domain containing, family G (with RhoGef domain) member 1 [Source:MGI Symbol;Acc:MGI:2676551]	-
ENSMUSG00000055745	Rtl6	3.03614	2.3684	2.64341	1.32805	1.04326	1.12264	2.81173	2.97775	3.01442	0.907681	0.909858	0.968862	3.03818	3.38049	3.25483	-1.20861	3.45e-10	3.54e-09	0.0973445	0.528974	0.664626	-1.53565	8.65e-14	1.44e-12	0.232423	0.103447	0.189881	Rtl6	15	84553398	84557823	-	4426	protein_coding	retrotransposon Gag like 6 [Source:MGI Symbol;Acc:MGI:2675858]	-
ENSMUSG00000055305	Zfp93	1.2505	1.06303	1.63922	0.948444	0.301857	0.47869	1.44301	1.13366	0.943368	0.670186	0.579809	0.767223	1.55917	1.71932	1.41796	-1.20665	0.000556303	0.00247913	-0.191084	0.466292	0.607793	-0.975781	0.000987025	0.00490665	0.218779	0.322216	0.466044	Zfp93	7	24270420	24277794	+	3633	protein_coding	zinc finger protein 93 [Source:MGI Symbol;Acc:MGI:107611]	zf-C2H2
ENSMUSG00000035112	Wnk4	1.38347	0.975382	1.09266	0.488641	0.514845	0.494126	0.578774	0.595747	0.752471	0.689699	0.373399	0.568588	0.926228	0.945538	0.802299	-1.20471	2.94e-05	0.000169488	-0.87911	0.00108497	0.00361354	-1.08512	0.000460009	0.0024853	-0.402659	0.0882325	0.166861	Wnk4	11	101260567	101277409	+	4148	protein_coding	WNK lysine deficient protein kinase 4 [Source:MGI Symbol;Acc:MGI:1917097]	-
ENSMUSG00000032010	Usp2	5.41942	4.92395	5.51299	2.46804	2.09645	2.33332	4.59646	4.09316	4.53482	2.56466	2.71323	2.15092	4.96857	4.3014	4.87296	-1.20424	3.39e-19	5.89e-18	-0.293974	0.0133431	0.0340894	-1.09482	1.97e-14	3.39e-13	-0.197916	0.0710531	0.139208	Usp2	9	44067021	44095627	+	4818	protein_coding	ubiquitin specific peptidase 2 [Source:MGI Symbol;Acc:MGI:1858178]	-
ENSMUSG00000050605	Zfp61	0.810358	0.758302	0.976396	0.274769	0.404263	0.42099	0.918794	0.864861	0.912622	0.453841	0.349945	0.403693	1.35772	1.08307	0.916708	-1.20385	0.000208665	0.00101837	0.0534917	0.827824	0.891024	-1.07798	0.000863865	0.00436555	0.36686	0.124592	0.221498	Zfp61	7	24291039	24301232	-	4426	protein_coding	zinc finger protein 61 [Source:MGI Symbol;Acc:MGI:99663]	zf-C2H2
ENSMUSG00000064043	Trerf1	0.701248	0.643765	0.854149	0.320308	0.292728	0.342393	1.52333	1.33022	1.49797	0.402666	0.532794	0.228514	1.7867	1.83113	2.00045	-1.20373	1.06e-06	7.62e-06	0.954998	4.51e-08	2.85e-07	-0.912797	0.00117538	0.00570976	1.32376	8.23e-18	1.07e-16	Trerf1	17	47140875	47361958	+	9070	processed_transcript	transcriptional regulating factor 1 [Source:MGI Symbol;Acc:MGI:2442086]	zf-C2H2
ENSMUSG00000027947	Il6ra	7.07202	7.24592	6.40322	2.99427	3.2459	2.78137	2.59659	2.59596	2.00415	3.12026	3.08266	3.08473	3.08351	3.05362	2.99103	-1.20108	2.81e-32	7.48e-31	-1.55414	6.31e-38	2.26e-36	-1.1627	6.92e-29	2.19e-27	-1.2174	4.9e-42	1.67e-40	Il6ra	3	89864059	89913196	-	8642	protein_coding	interleukin 6 receptor, alpha [Source:MGI Symbol;Acc:MGI:105304]	-
ENSMUSG00000035713	Usp35	2.07096	1.84321	2.10288	0.817703	0.851366	0.951384	4.3547	4.24248	3.87714	1.32375	1.19503	1.00014	4.13574	4.2762	3.84499	-1.19922	6.69e-10	6.7e-09	1.0225	6.12e-14	6.65e-13	-0.773778	6.82e-05	0.000441237	0.993733	9.04e-15	9.86e-14	Usp35	7	97309380	97332020	-	5288	protein_coding	ubiquitin specific peptidase 35 [Source:MGI Symbol;Acc:MGI:2685339]	-
ENSMUSG00000025764	Jade1	1.72884	1.4293	1.65701	0.716044	0.625304	0.760651	2.25012	2.17964	2.46476	0.623606	0.963021	0.732203	2.66235	2.79965	2.4265	-1.19842	1.57e-11	1.79e-10	0.485286	0.000458824	0.00164848	-1.05754	6.03e-08	6.28e-07	0.679108	7.32e-08	4.34e-07	Jade1	3	41555731	41616864	+	8492	protein_coding	jade family PHD finger 1 [Source:MGI Symbol;Acc:MGI:1925835]	-
ENSMUSG00000048924	Ccdc125	1.18151	1.00555	0.832467	0.519924	0.327281	0.477963	0.773918	0.58875	0.892359	0.34515	0.652415	0.231575	0.857846	1.11786	0.867819	-1.19832	0.00239072	0.00911851	-0.462171	0.170403	0.287333	-1.29135	0.00321238	0.0137094	-0.12314	0.685733	0.790542	Ccdc125	13	100669717	100697240	+	2469	protein_coding	coiled-coil domain containing 125 [Source:MGI Symbol;Acc:MGI:1923291]	-
ENSMUSG00000034308	Sdr42e1	1.39083	1.35269	1.15847	0.685452	0.527018	0.504106	0.911304	0.802926	0.745091	0.411699	0.754263	0.74926	0.549698	0.524	1.12544	-1.1925	0.000148138	0.000745579	-0.695982	0.0107468	0.0281808	-1.03818	0.0016939	0.00787058	-0.85706	0.00606975	0.0166415	Sdr42e1	8	117661399	117673689	-	2957	protein_coding	short chain dehydrogenase/reductase family 42E, member 1 [Source:MGI Symbol;Acc:MGI:1921282]	-
ENSMUSG00000060510	Zfp266	8.53356	7.28895	7.86814	3.66009	3.44685	3.28522	6.50666	6.29015	7.30095	4.37936	3.64696	3.55672	7.01761	6.78842	7.44786	-1.19095	5.4e-31	1.39e-29	-0.270364	0.00933674	0.0248843	-1.03502	5.81e-19	1.27e-17	-0.189808	0.0286507	0.0647334	Zfp266	9	20495068	20521417	-	7033	protein_coding	zinc finger protein 266 [Source:MGI Symbol;Acc:MGI:1924769]	zf-C2H2
ENSMUSG00000050714	Zbtb26	0.771077	0.92543	1.06081	0.541128	0.328463	0.346911	1.49737	1.45531	1.49632	0.53884	0.41786	0.542293	1.41192	1.48493	1.4413	-1.18912	5.76e-07	4.26e-06	0.659986	5.98e-05	0.000251397	-0.884519	7.62e-05	0.000485565	0.622217	5.76e-05	0.000232909	Zbtb26	2	37432168	37443135	-	9489	protein_coding	zinc finger and BTB domain containing 26 [Source:MGI Symbol;Acc:MGI:2444402]	ZBTB
ENSMUSG00000023079	Gtf2ird1	3.83507	3.48119	4.28886	1.67261	1.86212	1.55398	4.16141	4.12823	3.99732	2.02792	1.78667	1.6564	4.81277	4.54623	4.80255	-1.18878	6.65e-19	1.14e-17	0.052158	0.648083	0.762498	-1.0863	1.07e-14	1.87e-13	0.25509	0.0119103	0.0302112	Gtf2ird1	5	134357656	134456716	-	7594	protein_coding	general transcription factor II I repeat domain-containing 1 [Source:MGI Symbol;Acc:MGI:1861942]	GTF2I
ENSMUSG00000085555	2610035F20Rik	5.04245	4.39821	4.05569	1.98207	1.79143	2.19181	3.45798	3.70822	4.47558	2.51036	2.08095	2.82597	5.63348	4.57034	4.9426	-1.18138	2.52e-09	2.38e-08	-0.250181	0.156105	0.267969	-0.872012	1.51e-05	0.000110511	0.131023	0.393569	0.53974	2610035F20Rik	14	122470284	122475199	-	2352	processed_transcript	RIKEN cDNA 2610035F20 gene [Source:MGI Symbol;Acc:MGI:1916498]	-
ENSMUSG00000019944	Rhobtb1	1.29099	1.09737	1.2926	0.589436	0.408541	0.633881	1.76624	1.45163	1.79321	0.6613	0.550705	0.729403	1.85674	1.61801	1.6059	-1.17904	7.85e-07	5.71e-06	0.412376	0.0211851	0.0509701	-0.929723	5.9e-05	0.000385677	0.43201	0.00883201	0.0231726	Rhobtb1	10	69151434	69291791	+	6075	protein_coding	Rho-related BTB domain containing 1 [Source:MGI Symbol;Acc:MGI:1916538]	-
ENSMUSG00000031659	Adcy7	2.41489	2.36264	2.14469	0.913145	1.20014	0.940922	2.94712	2.15176	2.52694	1.41936	1.57347	1.34809	2.3849	1.92734	1.95001	-1.17868	3.47e-12	4.15e-11	0.106848	0.4802	0.621325	-0.677007	2.23e-05	0.000158627	-0.180173	0.186246	0.306122	Adcy7	8	88272403	88329962	+	6733	protein_coding	adenylate cyclase 7 [Source:MGI Symbol;Acc:MGI:102891]	-
ENSMUSG00000072812	Ahnak2	6.27023	4.97643	6.08023	2.71434	2.26178	2.70139	6.24415	5.82284	6.33486	2.70761	1.97284	2.66946	7.26168	6.91971	7.11682	-1.17657	7.59e-28	1.81e-26	0.0551171	0.593578	0.719086	-1.24194	3.07e-22	7.99e-21	0.264637	0.00199592	0.00611657	Ahnak2	12	112772194	112802657	-	14163	protein_coding	AHNAK nucleoprotein 2 [Source:MGI Symbol;Acc:MGI:2144831]	-
ENSMUSG00000029468	P2rx7	2.41112	2.60299	2.357	1.21092	0.870125	1.19643	1.93682	1.93167	1.75299	1.30508	1.47362	1.11335	2.04616	2.08445	2.08469	-1.17599	2.32e-11	2.62e-10	-0.421569	0.00342007	0.0101173	-0.923173	9.7e-08	9.88e-07	-0.280633	0.0337404	0.0743022	P2rx7	5	122643911	122691432	+	5970	protein_coding	purinergic receptor P2X, ligand-gated ion channel, 7 [Source:MGI Symbol;Acc:MGI:1339957]	-
ENSMUSG00000035711	Dok3	0.894595	1.29009	0.985877	0.357184	0.516389	0.530424	3.42706	2.30546	1.79198	0.940645	0.982602	1.01726	1.44223	1.51623	1.24213	-1.173	0.00239068	0.00911851	1.2169	3.24e-05	0.000141418	-0.116353	0.725056	0.856633	0.368522	0.18038	0.298553	Dok3	13	55523231	55529296	-	2459	protein_coding	docking protein 3 [Source:MGI Symbol;Acc:MGI:1351490]	-
ENSMUSG00000020553	Pctp	2.01966	1.46893	1.85801	0.818792	0.784273	0.775521	2.14117	2.04635	1.66319	0.983571	0.978346	0.971128	1.3205	1.47592	1.20542	-1.16945	3.53e-05	0.000200974	0.103547	0.653154	0.766501	-0.869222	0.00182586	0.00838239	-0.450956	0.0548451	0.112176	Pctp	11	89982665	90002894	-	2723	protein_coding	phosphatidylcholine transfer protein [Source:MGI Symbol;Acc:MGI:107375]	-
ENSMUSG00000025932	Eya1	1.37194	1.44853	1.45118	0.847995	0.517454	0.548872	0.640047	0.484045	0.564353	0.795172	0.960102	0.979414	0.586685	0.620144	0.51964	-1.16728	1.68e-08	1.48e-07	-1.37148	4.4e-13	4.46e-12	-0.650104	0.000389989	0.00214499	-1.34187	2.13e-14	2.25e-13	Eya1	1	14168954	14310235	-	7808	protein_coding	EYA transcriptional coactivator and phosphatase 1 [Source:MGI Symbol;Acc:MGI:109344]	-
ENSMUSG00000092627	D130058E05Rik	0.406729	0.751978	0.758544	0.265212	0.26433	0.325077	1.05779	1.36312	0.800798	0.238939	0.202664	0.210411	0.870082	0.934521	0.999152	-1.16708	0.00988833	0.0314637	0.723673	0.0370155	0.0822276	-1.55882	0.00156187	0.00731111	0.516731	0.105378	0.192882	D130058E05Rik	1	89930234	89933290	+	3057	processed_transcript	RIKEN cDNA D130058E05 gene [Source:MGI Symbol;Acc:MGI:2444614]	-
ENSMUSG00000031200	Mtcp1	0.448531	0.308012	0.694371	0.256491	0.128893	0.263531	0.798712	0.541024	0.861023	0.475757	0.290541	0.542647	1.27596	0.983988	1.01805	-1.16597	0.0107646	0.0338165	0.572239	0.105142	0.194787	-0.151707	0.709604	0.846868	1.15075	7.75e-05	0.000306467	Mtcp1	X	75410444	75416588	-	4478	protein_coding	mature T cell proliferation 1 [Source:MGI Symbol;Acc:MGI:102699]	-
ENSMUSG00000049038	Mterf2	0.818868	0.944711	1.08291	0.385632	0.494163	0.389961	1.25843	1.16157	0.873301	0.521144	0.318259	0.611898	1.06834	0.690937	2.00359	-1.16085	0.0129968	0.0398165	0.186919	0.60227	0.725195	-0.98224	0.0392646	0.111525	0.374147	0.340791	0.4858	Mterf2	10	85119433	85128027	-	1752	protein_coding	mitochondrial transcription termination factor 2 [Source:MGI Symbol;Acc:MGI:1921488]	-
ENSMUSG00000038777	Sema6c	0.757415	0.557754	0.568307	0.239059	0.311202	0.293021	0.908079	1.08583	0.897133	0.276913	0.459308	0.264926	0.854827	0.970865	0.829574	-1.15657	0.000330113	0.0015412	0.58748	0.0133286	0.0340607	-0.912003	0.00650424	0.0250724	0.460719	0.0443165	0.0940559	Sema6c	3	95160457	95174024	+	5935	protein_coding	sema domain, transmembrane domain (TM), and cytoplasmic domain, (semaphorin) 6C [Source:MGI Symbol;Acc:MGI:1338032]	-
ENSMUSG00000040710	St8sia4	0.368941	0.405044	0.299038	0.181593	0.178116	0.123658	0.370675	0.400348	0.335081	0.284792	0.419381	0.220553	0.497687	0.349461	0.483315	-1.1549	2.45e-06	1.67e-05	0.0118216	0.951902	0.971074	-0.216666	0.378222	0.590648	0.273882	0.15096	0.258925	St8sia4	1	95587682	95667571	-	20091	protein_coding	ST8 alpha-N-acetyl-neuraminide alpha-2,8-sialyltransferase 4 [Source:MGI Symbol;Acc:MGI:106018]	-
ENSMUSG00000055805	Fmnl1	2.68179	2.71	2.78285	1.00943	1.37031	1.29661	2.49688	1.89413	2.07928	1.12122	1.4582	1.22871	1.57265	1.31805	1.57683	-1.14978	1.05e-10	1.12e-09	-0.368308	0.0203731	0.0492607	-1.10608	1.31e-09	1.59e-08	-0.904846	3.6e-09	2.46e-08	Fmnl1	11	103171107	103198901	+	4886	protein_coding	formin-like 1 [Source:MGI Symbol;Acc:MGI:1888994]	-
ENSMUSG00000034858	Fam214a	3.68193	3.24194	3.35886	1.42516	1.79147	1.41308	3.5065	3.26337	3.06143	1.7884	1.20417	1.61526	4.00759	3.92503	4.06633	-1.14961	2.31e-15	3.37e-14	-0.0951734	0.433353	0.578009	-1.16301	6.95e-13	1.08e-11	0.189076	0.0717759	0.140466	Fam214a	9	74952884	75032468	+	6637	protein_coding	family with sequence similarity 214, member A [Source:MGI Symbol;Acc:MGI:2387648]	-
ENSMUSG00000050840	Cdh20	0.572147	0.469844	0.39408	0.185242	0.244569	0.216735	0.17097	0.0966184	0.244072	0.500673	0.540479	0.587862	0.122772	0.12069	0.204533	-1.14953	0.00866782	0.0280999	-1.54327	0.000867057	0.00295053	0.173371	0.631154	0.796475	-1.7103	0.000111506	0.000428749	Cdh20	1	104768529	104995481	+	4012	protein_coding	cadherin 20 [Source:MGI Symbol;Acc:MGI:1346069]	-
ENSMUSG00000035615	Frmpd1	0.916198	0.595857	0.70282	0.393397	0.260188	0.349982	1.10432	1.13763	1.08056	0.41159	0.465472	0.590659	0.869664	0.927673	0.822026	-1.14897	0.000375391	0.00172731	0.554225	0.0186226	0.0454697	-0.602771	0.0498035	0.134949	0.208437	0.379689	0.526526	Frmpd1	4	45184875	45285936	+	5324	protein_coding	FERM and PDZ domain containing 1 [Source:MGI Symbol;Acc:MGI:2446274]	-
ENSMUSG00000053559	Smagp	2.22124	2.35533	2.80787	1.01529	1.45873	0.848498	0.568931	0.595747	0.501647	1.20575	3.8933	1.46454	0.706545	0.330744	0.56051	-1.14673	0.000558423	0.00248668	-2.17244	9.42e-10	7.18e-09	-0.170468	0.649378	0.808551	-2.24157	3.46e-10	2.6e-09	Smagp	15	100621339	100636940	-	1464	protein_coding	small cell adhesion glycoprotein [Source:MGI Symbol;Acc:MGI:2448476]	-
ENSMUSG00000039087	Rreb1	2.0333	1.82011	1.81898	0.675917	0.994005	0.887667	2.96897	2.88426	3.24942	0.896037	0.850024	0.755861	2.91089	2.74387	2.75927	-1.14624	3.76e-15	5.41e-14	0.649009	1.66e-09	1.23e-08	-1.18306	2.72e-17	5.48e-16	0.534614	2.37e-08	1.49e-07	Rreb1	13	37778400	37952005	+	13994	protein_coding	ras responsive element binding protein 1 [Source:MGI Symbol;Acc:MGI:2443664]	zf-C2H2
ENSMUSG00000053040	Aph1c	0.87283	0.69781	0.648012	0.337489	0.33267	0.334118	0.451827	0.363057	0.352743	0.444389	0.440405	0.329543	0.728672	0.520955	0.691924	-1.14602	0.000241764	0.001165	-0.955602	0.00108707	0.00361878	-0.869586	0.00553897	0.0218587	-0.227375	0.374568	0.521121	Aph1c	9	66814994	66834726	-	5205	protein_coding	aph1 homolog C, gamma secretase subunit [Source:MGI Symbol;Acc:MGI:1915568]	-
ENSMUSG00000091515	Zfp422-ps	2.16757	2.47463	2.61268	1.43547	0.817539	1.0557	2.29013	2.53938	3.20742	0.948394	0.614278	1.11355	2.44189	2.19471	2.19546	-1.14369	0.0136202	0.0413939	0.11023	0.755796	0.841329	-1.45053	0.00375989	0.0156861	-0.119995	0.73347	0.825401	Zfp422-ps	17	33305040	33305745	-	706	unprocessed_pseudogene	zinc finger protein 422, pseudogene [Source:MGI Symbol;Acc:MGI:3028594]	-
ENSMUSG00000037251	Pomk	3.94435	4.23747	4.27389	2.00089	1.98092	1.6675	5.98029	5.99474	5.77623	1.49942	2.14345	2.19572	7.03467	6.00403	5.34996	-1.14274	4.93e-12	5.83e-11	0.480006	0.000105675	0.000427289	-1.10136	1.86e-09	2.23e-08	0.527394	4.63e-05	0.000189976	Pomk	8	25980604	25994133	-	3613	protein_coding	protein-O-mannose kinase [Source:MGI Symbol;Acc:MGI:1921903]	-
ENSMUSG00000000282	Mnt	9.69461	10.324	9.95487	4.59958	4.76516	4.22837	6.0251	6.73352	6.26956	4.47281	3.60184	3.66076	6.18498	6.36263	6.1382	-1.14242	7.78e-28	1.85e-26	-0.687265	6.72e-12	6.21e-11	-1.35578	4.49e-29	1.44e-27	-0.71581	6.81e-16	7.99e-15	Mnt	11	74830920	74845725	+	4627	protein_coding	max binding protein [Source:MGI Symbol;Acc:MGI:109150]	bHLH
ENSMUSG00000030223	Ptpro	1.36573	0.998437	1.00339	0.683365	0.309067	0.545068	0.488274	0.367568	0.409645	0.778639	0.746438	0.489009	0.586123	0.38172	0.420418	-1.14151	2.03e-05	0.000120279	-1.44362	2.97e-09	2.15e-08	-0.740195	0.00251211	0.0110555	-1.31456	1.58e-08	1.02e-07	Ptpro	6	137252319	137463233	+	6723	protein_coding	protein tyrosine phosphatase, receptor type, O [Source:MGI Symbol;Acc:MGI:1097152]	-
ENSMUSG00000033454	Zbtb1	3.5072	3.40577	3.54514	1.58515	1.67615	1.48269	3.34404	3.57344	3.63993	1.91747	1.97197	2.03445	3.46289	3.79343	3.45184	-1.14129	1.04e-26	2.37e-25	-0.0187331	0.841864	0.900702	-0.825056	2.14e-14	3.67e-13	0.000502972	0.995345	0.997161	Zbtb1	12	76370266	76396950	+	12190	protein_coding	zinc finger and BTB domain containing 1 [Source:MGI Symbol;Acc:MGI:2442326]	ZBTB
ENSMUSG00000001227	Sema6b	3.22991	3.0473	2.41726	1.24296	1.52732	1.17396	3.34618	1.92937	1.86626	1.45731	2.42009	1.47695	2.65646	2.48938	2.33226	-1.14042	8.68e-09	7.84e-08	-0.313919	0.168636	0.284991	-0.702616	0.00130276	0.00625398	-0.254011	0.108821	0.197933	Sema6b	17	56123085	56140343	-	3968	protein_coding	sema domain, transmembrane domain (TM), and cytoplasmic domain, (semaphorin) 6B [Source:MGI Symbol;Acc:MGI:1202889]	-
ENSMUSG00000032392	Parp16	0.71376	0.887338	1.07139	0.521586	0.252499	0.447525	0.869957	0.935167	0.740207	0.454251	0.207258	0.441398	1.1281	0.797462	1.03236	-1.13964	0.00121802	0.00500668	-0.0957703	0.727755	0.821891	-1.28453	0.000601691	0.00317427	0.115155	0.657549	0.768473	Parp16	9	65195353	65239224	+	3886	protein_coding	poly (ADP-ribose) polymerase family, member 16 [Source:MGI Symbol;Acc:MGI:2446133]	-
ENSMUSG00000022788	Fgd4	1.33225	1.35169	1.42607	0.74054	0.599687	0.531855	0.716031	0.868561	0.848994	0.674129	0.74273	0.628323	1.09102	1.02553	1.07744	-1.13929	2.41e-15	3.51e-14	-0.788868	1.79e-09	1.33e-08	-1.00938	5.27e-13	8.3e-12	-0.397032	0.00027927	0.001004	Fgd4	16	16416917	16600549	-	17517	protein_coding	FYVE, RhoGEF and PH domain containing 4 [Source:MGI Symbol;Acc:MGI:2183747]	-
ENSMUSG00000057842	Zfp595	1.00215	0.929661	0.881589	0.496785	0.286469	0.502361	0.738527	0.890701	0.843763	0.469949	0.660542	0.617478	0.968828	0.916792	1.0559	-1.13915	6.29e-05	0.000339122	-0.219392	0.322996	0.467774	-0.693862	0.00878402	0.0322885	0.0303164	0.882128	0.928537	Zfp595	13	67312998	67332570	-	5440	protein_coding	zinc finger protein 595 [Source:MGI Symbol;Acc:MGI:3040707]	zf-C2H2
ENSMUSG00000030956	Fam53b	5.24512	4.6568	4.91098	2.62977	2.12132	1.99514	9.23752	8.44845	9.54632	2.23714	2.19633	2.39922	9.84984	10.0681	9.39337	-1.13911	2.87e-19	5.01e-18	0.846008	1.47e-17	2.05e-16	-1.12191	1.67e-19	3.74e-18	0.950928	1.55e-29	3.41e-28	Fam53b	7	132712082	132813886	-	6911	protein_coding	family with sequence similarity 53, member B [Source:MGI Symbol;Acc:MGI:1925188]	-
ENSMUSG00000049532	Sall2	7.51701	7.07453	7.0133	3.23326	3.17647	3.41817	11.4709	10.6754	11.2421	3.06981	2.7254	3.63071	11.9854	12.3258	11.7306	-1.13828	2.35e-25	5.06e-24	0.595672	6.06e-11	5.15e-10	-1.20435	7.04e-21	1.72e-19	0.704231	1.75e-18	2.36e-17	Sall2	14	52311172	52328762	-	5433	protein_coding	spalt like transcription factor 2 [Source:MGI Symbol;Acc:MGI:1354373]	zf-C2H2
ENSMUSG00000053769	Lysmd1	2.27723	2.0741	2.0473	1.15709	0.892053	0.882098	1.96471	2.16566	2.12184	0.813629	0.905765	1.31356	2.59244	2.38666	2.32321	-1.13285	2.89e-05	0.00016715	-0.0662928	0.755965	0.841339	-1.09061	0.000139721	0.000842174	0.155785	0.434499	0.578629	Lysmd1	3	95134088	95139518	+	2394	protein_coding	LysM, putative peptidoglycan-binding, domain containing 1 [Source:MGI Symbol;Acc:MGI:1919409]	-
ENSMUSG00000062012	Zfp13	1.47866	1.66429	1.868	0.534999	0.80527	0.936804	2.53104	2.85024	2.46927	0.803332	0.747564	0.889329	2.7117	2.6657	3.23174	-1.13268	0.000177515	0.000878065	0.61921	0.00324046	0.00964252	-1.04431	0.000412822	0.00225724	0.749927	0.000180387	0.00067012	Zfp13	17	23575844	23599487	-	2652	protein_coding	zinc finger protein 13 [Source:MGI Symbol;Acc:MGI:99159]	zf-C2H2
ENSMUSG00000062743	Zfp677	1.18038	1.27667	1.17436	0.718013	0.31659	0.638774	1.88119	2.15942	2.30789	0.918157	0.44602	0.710532	1.90811	1.89235	1.95356	-1.13078	0.00101481	0.00424633	0.770658	0.000577054	0.00202798	-0.812207	0.0154182	0.0517379	0.629432	0.00379007	0.0109017	Zfp677	17	21383748	21399265	+	2917	protein_coding	zinc finger protein 677 [Source:MGI Symbol;Acc:MGI:3053207]	zf-C2H2
ENSMUSG00000019970	Sgk1	17.6345	18.9605	17.7033	9.48055	8.48763	6.89127	10.0928	9.20065	8.2758	8.55378	9.48964	8.3962	11.9449	10.7843	11.9944	-1.13036	1.97e-27	4.62e-26	-1.00836	4.59e-25	9.42e-24	-1.04241	1.91e-28	5.92e-27	-0.679005	1.44e-18	1.94e-17	Sgk1	10	21882184	21999903	+	4903	protein_coding	serum/glucocorticoid regulated kinase 1 [Source:MGI Symbol;Acc:MGI:1340062]	-
ENSMUSG00000031714	Gab1	26.1976	21.441	21.9123	11.0477	10.4374	10.3517	14.3071	12.7857	13.0061	11.9655	16.1408	11.11	17.1845	17.9125	17.8603	-1.12923	1.54e-35	4.52e-34	-0.826234	3.19e-16	4.08e-15	-0.830307	3.93e-11	5.48e-10	-0.426905	1.81e-07	1.03e-06	Gab1	8	80764438	80880519	-	5082	protein_coding	growth factor receptor bound protein 2-associated protein 1 [Source:MGI Symbol;Acc:MGI:108088]	-
ENSMUSG00000046546	Fam43a	7.68261	8.40276	8.17517	4.08672	3.75403	3.29234	10.6753	10.6363	10.3494	3.5829	5.19812	4.27656	7.86499	7.99929	8.83595	-1.12719	9.26e-17	1.45e-15	0.352482	0.00084405	0.00287983	-0.898619	2.71e-09	3.2e-08	-0.0073777	0.944461	0.968288	Fam43a	16	30599723	30602797	+	3075	protein_coding	family with sequence similarity 43, member A [Source:MGI Symbol;Acc:MGI:2676309]	-
ENSMUSG00000036867	Smad6	4.41663	5.39375	5.27838	2.55073	2.2511	2.1317	10.6092	11.6713	9.39497	2.46897	3.75012	2.85433	10.8349	10.9532	10.9383	-1.12578	1.13e-11	1.31e-10	1.03965	5.64e-15	6.55e-14	-0.737939	4.35e-05	0.000293153	1.08343	7.65e-23	1.28e-21	Smad6	9	63953076	64022059	-	3205	protein_coding	SMAD family member 6 [Source:MGI Symbol;Acc:MGI:1336883]	MH1
ENSMUSG00000044231	Nhlrc1	1.39672	1.38289	1.03381	0.647942	0.830298	0.27075	1.66592	1.64752	1.54737	0.610289	0.621164	0.436171	1.84657	1.68861	1.86804	-1.12459	0.00435073	0.0154646	0.316148	0.236388	0.369558	-1.19321	0.00145534	0.00687995	0.465471	0.0646858	0.129025	Nhlrc1	13	47012557	47014850	-	2294	protein_coding	NHL repeat containing 1 [Source:MGI Symbol;Acc:MGI:2145264]	-
ENSMUSG00000057409	Zfp53	1.8099	1.62003	1.71946	0.661299	0.903908	0.790308	2.68553	1.92868	2.77551	0.893682	0.768112	0.932721	2.41059	2.02214	2.54342	-1.12449	2.56e-05	0.00014936	0.486242	0.0227118	0.0541864	-0.995225	0.000204688	0.00119457	0.405199	0.0361597	0.0789379	Zfp53	17	21488998	21510473	+	3065	protein_coding	zinc finger protein 53 [Source:MGI Symbol;Acc:MGI:99200]	zf-C2H2
ENSMUSG00000097119	B230354K17Rik	3.70199	3.69396	3.92513	1.76174	1.5897	1.85237	2.18785	2.79543	2.05466	1.58721	1.52463	1.67726	2.62497	2.59623	2.46664	-1.12404	1.65e-16	2.54e-15	-0.714097	7.2e-07	3.93e-06	-1.24674	4.54e-18	9.49e-17	-0.591998	1.92e-07	1.08e-06	B230354K17Rik	17	45433598	45442544	+	6136	bidirectional_promoter_lncRNA	RIKEN cDNA B230354K17 gene [Source:MGI Symbol;Acc:MGI:2443272]	-
ENSMUSG00000041117	Ccdc8	3.60976	4.31174	3.75892	1.75615	1.46426	2.15687	3.97339	4.58445	4.17424	1.74673	1.4429	1.73881	4.27113	3.98725	3.9341	-1.1233	1.44e-11	1.65e-10	0.0920777	0.48621	0.627248	-1.2514	4.24e-14	7.17e-13	0.0267165	0.82408	0.890039	Ccdc8	7	16992708	16997516	+	4809	protein_coding	coiled-coil domain containing 8 [Source:MGI Symbol;Acc:MGI:3612184]	-
ENSMUSG00000030494	Rhpn2	0.978589	1.05751	0.978122	0.450132	0.357077	0.581297	0.940418	0.661017	0.815495	0.453819	0.5307	0.555523	1.23453	1.12142	1.26553	-1.12308	9.1e-06	5.72e-05	-0.351903	0.102723	0.191363	-0.976627	6.88e-05	0.00044442	0.230518	0.196581	0.31921	Rhpn2	7	35334170	35392289	+	6304	protein_coding	rhophilin, Rho GTPase binding protein 2 [Source:MGI Symbol;Acc:MGI:1289234]	-
ENSMUSG00000033458	Fan1	1.60719	1.28006	1.67568	0.634444	0.732176	0.726494	1.77577	1.79608	1.72411	0.531481	0.826738	0.588713	1.89073	2.00225	1.71237	-1.12203	1.08e-07	8.68e-07	0.185628	0.272545	0.411484	-1.23033	1.61e-07	1.58e-06	0.264812	0.0984671	0.182524	Fan1	7	64346758	64374095	-	6070	protein_coding	FANCD2/FANCI-associated nuclease 1 [Source:MGI Symbol;Acc:MGI:3045266]	-
ENSMUSG00000055240	Zfp101	0.244778	0.303451	0.220063	0.15471	0.101069	0.100393	0.197986	0.150114	0.206092	0.139384	0.158558	0.0770148	0.245485	0.221755	0.245626	-1.12117	0.0110724	0.034647	-0.510802	0.174863	0.293274	-1.03076	0.0236853	0.0737224	-0.144949	0.66964	0.777622	Zfp101	17	33360507	33394641	-	7424	protein_coding	zinc finger protein 101 [Source:MGI Symbol;Acc:MGI:107547]	zf-C2H2
ENSMUSG00000074283	Zfp109	1.33745	0.768357	0.916705	0.599124	0.354341	0.444854	1.58749	1.02461	1.16891	0.269886	0.52826	0.243758	1.05837	0.89179	1.41491	-1.12086	0.00287529	0.0107425	0.292529	0.340396	0.486085	-1.533	0.000298181	0.00168027	0.123272	0.67585	0.78248	Zfp109	7	24227572	24237560	-	2932	protein_coding	zinc finger protein 109 [Source:MGI Symbol;Acc:MGI:1929099]	zf-C2H2
ENSMUSG00000087408	Cers1	2.83523	2.18933	2.14396	1.12924	1.01931	1.15563	2.4567	2.3379	1.98792	1.65083	1.54349	1.64531	3.35521	2.62642	3.66603	-1.12066	1.19e-06	8.48e-06	-0.109286	0.581906	0.709688	-0.572077	0.00934472	0.0340851	0.394594	0.0303557	0.0679259	Cers1	8	70315775	70331592	+	3171	protein_coding	ceramide synthase 1 [Source:MGI Symbol;Acc:MGI:2136690]	-
ENSMUSG00000046204	Pnma2	0.58417	0.561621	0.723147	0.33917	0.183509	0.342977	0.286952	0.227027	0.317475	0.407427	0.269547	0.239189	0.28024	0.259282	0.198342	-1.11829	0.000770941	0.00332012	-1.20515	8.76e-05	0.000359278	-1.02442	0.00215196	0.00969295	-1.37526	5.62e-06	2.65e-05	Pnma2	14	66911170	66921023	+	5976	protein_coding	paraneoplastic antigen MA2 [Source:MGI Symbol;Acc:MGI:2444129]	-
ENSMUSG00000059824	Dbp	8.34047	8.54081	8.5048	3.67949	3.85688	4.17111	14.0453	16.1244	15.3769	3.66072	4.18135	3.60572	23.5338	25.076	26.5487	-1.11752	7.13e-18	1.17e-16	0.811256	7.34e-15	8.45e-14	-1.15235	8.66e-17	1.7e-15	1.53246	6.76e-70	5.15e-68	Dbp	7	45705088	45710203	+	2993	protein_coding	D site albumin promoter binding protein [Source:MGI Symbol;Acc:MGI:94866]	TF_bZIP
ENSMUSG00000048481	Mypop	2.08939	2.40703	1.86589	0.992447	1.23915	0.701809	2.80499	2.26302	2.28207	0.985836	1.02674	0.888324	2.59732	2.51679	3.33111	-1.11717	4.72e-05	0.000261578	0.175639	0.403617	0.550135	-1.13696	2.46e-05	0.00017315	0.373656	0.0595158	0.120313	Mypop	7	18991245	19001766	+	2655	protein_coding	Myb-related transcription factor, partner of profilin [Source:MGI Symbol;Acc:MGI:2446472]	-
ENSMUSG00000048174	Tmem81	1.39816	1.32141	1.35802	0.736561	0.657839	0.492449	1.52958	1.94489	2.27457	1.08588	0.521915	1.02707	1.4401	2.1835	2.07835	-1.11587	0.00213331	0.00823396	0.458725	0.0943518	0.178429	-0.637532	0.0820889	0.200292	0.45159	0.0912509	0.171434	Tmem81	1	132506230	132508639	+	2018	protein_coding	transmembrane protein 81 [Source:MGI Symbol;Acc:MGI:1921876]	-
ENSMUSG00000033170	Card10	0.521483	0.371373	0.415057	0.218296	0.186489	0.200679	0.19788	0.0684933	0.222459	0.307298	0.137621	0.202055	0.328243	0.273785	0.211738	-1.11487	0.00652702	0.0219465	-1.46778	0.00136968	0.00446675	-1.01632	0.0197916	0.0637904	-0.721074	0.0446698	0.0947093	Card10	15	78775138	78803042	-	4952	protein_coding	caspase recruitment domain family, member 10 [Source:MGI Symbol;Acc:MGI:2146012]	-
ENSMUSG00000038354	Ankrd35	0.667937	0.675951	0.749005	0.248331	0.410152	0.304387	0.0600282	0.0593655	0.0449897	0.402715	0.288442	0.420307	0.0965573	0.130514	0.145221	-1.11272	0.00209692	0.00811307	-3.68725	2.09e-12	2.03e-11	-0.920143	0.0102304	0.0368126	-2.51971	4.85e-10	3.61e-09	Ankrd35	3	96670131	96691032	+	4081	protein_coding	ankyrin repeat domain 35 [Source:MGI Symbol;Acc:MGI:2442590]	-
ENSMUSG00000034209	Rasl10a	2.09834	1.95227	2.38705	0.860672	1.22544	0.879124	2.14982	1.02875	0.822943	1.5939	1.57845	1.16334	1.98698	2.39877	1.77449	-1.11265	0.001473	0.00595617	-0.706832	0.0585235	0.120764	-0.568017	0.0851563	0.205513	-0.0961722	0.72443	0.819513	Rasl10a	11	5058128	5060385	+	1413	protein_coding	RAS-like, family 10, member A [Source:MGI Symbol;Acc:MGI:1922918]	-
ENSMUSG00000023284	Zfp605	2.3111	2.27448	2.45649	1.25581	0.792244	1.22551	2.49388	2.75733	2.99267	1.65359	1.15157	0.940122	2.00011	2.60312	2.62031	-1.11247	9.83e-07	7.08e-06	0.193679	0.253925	0.390157	-0.908416	0.000120186	0.00073587	0.00491114	0.977383	0.986422	Zfp605	5	110110092	110129794	+	3497	protein_coding	zinc finger protein 605 [Source:MGI Symbol;Acc:MGI:2444933]	zf-C2H2
ENSMUSG00000078768	Zfp566	1.30071	1.2239	1.09795	0.469186	0.734839	0.467263	0.737193	1.26183	0.779179	0.739735	0.466092	0.496318	0.570096	0.588448	1.18719	-1.11088	0.0080823	0.0264362	-0.409888	0.264523	0.402639	-1.0902	0.0112	0.03971	-0.656291	0.085216	0.162572	Zfp566	7	30077337	30090527	-	1728	protein_coding	zinc finger protein 566 [Source:MGI Symbol;Acc:MGI:1919806]	zf-C2H2
ENSMUSG00000047787	Flrt1	0.848861	0.557142	0.494724	0.334412	0.275834	0.275621	0.167247	0.206751	0.271586	0.249338	0.444117	0.439138	0.285836	0.305781	0.287893	-1.10685	0.000913157	0.00386429	-1.60228	6.58e-06	3.15e-05	-0.756924	0.0274548	0.0833908	-1.14719	0.000185579	0.000687448	Flrt1	19	7092014	7105729	-	5859	protein_coding	fibronectin leucine rich transmembrane protein 1 [Source:MGI Symbol;Acc:MGI:3026647]	-
ENSMUSG00000036599	Chst12	4.04927	3.63993	4.46245	1.48741	2.12595	2.02476	9.6455	10.175	11.012	1.85547	1.25902	1.02878	7.96609	8.93798	8.7432	-1.10304	1.6e-07	1.26e-06	1.31232	1.06e-20	1.77e-19	-1.5477	1.97e-10	2.61e-09	1.0466	1.15e-14	1.25e-13	Chst12	5	140505550	140525724	+	2362	protein_coding	carbohydrate sulfotransferase 12 [Source:MGI Symbol;Acc:MGI:1929064]	-
ENSMUSG00000015944	Castor2	10.393	8.95193	10.0732	4.63823	4.77168	4.29677	8.13991	6.95406	7.8606	5.22545	5.64637	4.74574	8.22893	8.89637	8.62316	-1.10284	1.69e-31	4.41e-30	-0.389979	0.000104449	0.000422792	-0.916524	1.5e-18	3.22e-17	-0.225353	0.00531201	0.0147542	Castor2	5	134099711	134144343	+	7560	protein_coding	cytosolic arginine sensor for mTORC1 subunit 2 [Source:MGI Symbol;Acc:MGI:1933384]	-
ENSMUSG00000069208	Zfp825	2.86562	2.69576	2.20722	1.48011	1.0785	1.08052	2.90434	2.49763	2.72092	1.01972	1.27741	1.51965	3.11026	2.52712	3.17237	-1.10281	0.000333135	0.00155324	0.029801	0.901851	0.939871	-1.03736	0.000997826	0.00495129	0.145666	0.529294	0.664217	Zfp825	13	74480054	74493992	-	1552	protein_coding	zinc finger protein 825 [Source:MGI Symbol;Acc:MGI:2385315]	zf-C2H2
ENSMUSG00000021572	Cep72	0.233905	0.309205	0.380214	0.140446	0.197617	0.0911373	0.16775	0.165898	0.149672	0.223293	0.21212	0.148568	0.234898	0.278281	0.256427	-1.10019	0.00672281	0.0225314	-0.960379	0.00768949	0.0209369	-0.657299	0.0827878	0.201548	-0.293169	0.35039	0.495888	Cep72	13	74036500	74062299	-	8178	protein_coding	centrosomal protein 72 [Source:MGI Symbol;Acc:MGI:1921720]	-
ENSMUSG00000038984	Tspyl5	1.24027	1.39877	1.13026	0.539154	0.647711	0.573086	0.940802	1.09958	0.702056	0.394666	0.324449	0.641624	0.945819	1.08675	0.954964	-1.09903	5.23e-05	0.000286886	-0.484754	0.0531663	0.111377	-1.48813	2.5e-06	2.09e-05	-0.371339	0.0943222	0.17603	Tspyl5	15	33683875	33687884	-	4010	protein_coding	testis-specific protein, Y-encoded-like 5 [Source:MGI Symbol;Acc:MGI:2442458]	-
ENSMUSG00000087611	4930458D05Rik	0.563532	0.632075	0.93155	0.331732	0.43454	0.223637	0.192452	0.206188	0.140231	0.458266	0.58811	0.327521	0.193478	0.190197	0.268605	-1.09827	0.0106942	0.0336431	-1.99754	1.32e-05	6.08e-05	-0.625347	0.128315	0.280961	-1.73182	4.22e-05	0.000173941	4930458D05Rik	5	100840797	100847167	-	3055	antisense	RIKEN cDNA 4930458D05 gene [Source:MGI Symbol;Acc:MGI:1923052]	-
ENSMUSG00000079144	A130010J15Rik	0.858036	0.824915	1.07725	0.368273	0.576789	0.338551	0.890211	0.913398	0.889589	0.304141	0.337702	0.584354	0.715967	0.857785	1.02504	-1.09744	0.000543129	0.00242288	-0.0642096	0.792224	0.867856	-1.18574	0.000433494	0.00235739	-0.115853	0.638659	0.754108	A130010J15Rik	1	193168046	193177832	+	4403	protein_coding	RIKEN cDNA A130010J15 gene [Source:MGI Symbol;Acc:MGI:2441776]	-
ENSMUSG00000030555	Ttc23	2.0034	1.44319	1.5548	0.725538	0.735612	0.879539	2.17396	1.72111	2.015	0.811691	0.804222	0.986778	2.19137	1.91421	1.8614	-1.09613	2.63e-09	2.48e-08	0.208314	0.206244	0.332909	-0.949716	5e-07	4.64e-06	0.220299	0.129516	0.22902	Ttc23	7	67647410	67762912	+	8474	protein_coding	tetratricopeptide repeat domain 23 [Source:MGI Symbol;Acc:MGI:1914259]	-
ENSMUSG00000074909	Ranbp6	5.79089	5.12519	5.03401	2.45146	2.30873	2.71519	5.06549	5.29553	5.57832	3.12664	2.92506	3.1556	5.3186	5.19664	5.27129	-1.09572	1.05e-15	1.56e-14	-0.0343817	0.770836	0.852777	-0.797977	4.71e-09	5.43e-08	-0.0490738	0.645897	0.759216	Ranbp6	19	29808400	29812974	-	4575	protein_coding	RAN binding protein 6 [Source:MGI Symbol;Acc:MGI:2683212]	-
ENSMUSG00000032122	Slc37a2	6.8533	5.55061	5.79931	3.06132	2.58051	2.89841	3.00918	1.8235	1.59382	3.39946	3.79579	3.00166	3.18835	2.50742	3.57541	-1.09508	1.05e-19	1.86e-18	-1.53085	1.53e-15	1.85e-14	-0.838673	7.37e-11	1.01e-09	-1.00638	1.65e-15	1.9e-14	Slc37a2	9	37227585	37255738	-	6643	protein_coding	solute carrier family 37 (glycerol-3-phosphate transporter), member 2 [Source:MGI Symbol;Acc:MGI:1929693]	-
ENSMUSG00000027457	Snph	1.31402	1.16387	1.32743	0.567248	0.660812	0.553073	2.01938	2.04024	1.97749	0.704635	0.914222	0.86371	2.38731	2.24827	2.4589	-1.09367	3.08e-08	2.63e-07	0.635514	1.04e-05	4.86e-05	-0.621416	0.00143652	0.00679791	0.866469	7.92e-11	6.31e-10	Snph	2	151590549	151632593	-	7861	protein_coding	syntaphilin [Source:MGI Symbol;Acc:MGI:2139270]	-
ENSMUSG00000055612	Cdca7	1.09026	1.13432	1.31672	0.506404	0.703002	0.446137	0.413137	0.529636	0.248474	0.456237	0.29023	0.64729	0.369192	0.51415	0.612209	-1.09223	0.000593305	0.00262668	-1.58515	2.72e-06	1.37e-05	-1.36008	0.000119222	0.000731224	-1.27222	2.17e-05	9.39e-05	Cdca7	2	72476159	72486893	+	3202	protein_coding	cell division cycle associated 7 [Source:MGI Symbol;Acc:MGI:1914203]	-
ENSMUSG00000022604	Cep97	2.21809	2.01204	1.92677	1.0544	1.02675	0.813403	1.81265	1.78206	1.96367	1.30202	0.99392	1.16217	1.97283	1.8971	2.0697	-1.09154	1.75e-12	2.14e-11	-0.18167	0.161468	0.275185	-0.836813	1.16e-07	1.16e-06	-0.0858995	0.469852	0.611682	Cep97	16	55899888	55934855	-	9163	protein_coding	centrosomal protein 97 [Source:MGI Symbol;Acc:MGI:1921451]	-
ENSMUSG00000063455	D630045J12Rik	3.84353	2.62866	3.58527	1.69284	1.51484	1.51927	1.59188	1.36176	1.70635	2.05011	1.51546	1.59943	1.39163	1.43283	1.38968	-1.09083	4.25e-16	6.42e-15	-1.14277	3.84e-14	4.23e-13	-0.963956	1.99e-10	2.63e-09	-1.28775	2.59e-24	4.61e-23	D630045J12Rik	6	38123174	38254009	-	13450	protein_coding	RIKEN cDNA D630045J12 gene [Source:MGI Symbol;Acc:MGI:2669829]	-
ENSMUSG00000030386	Zfp606	1.63142	1.5445	2.03121	0.809345	0.75154	0.889597	1.60127	1.54574	1.32283	0.887682	0.830898	1.01435	1.82787	1.56359	1.7986	-1.08828	2.51e-09	2.37e-08	-0.247543	0.133794	0.23685	-0.93561	5.75e-07	5.28e-06	-0.0360086	0.806821	0.878406	Zfp606	7	12478293	12496235	+	7680	protein_coding	zinc finger protein 606 [Source:MGI Symbol;Acc:MGI:1914620]	zf-C2H2
ENSMUSG00000053198	Prx	0.754316	0.906498	1.03911	0.448077	0.444862	0.378516	0.43032	0.364774	0.504615	0.600077	0.72182	0.576472	0.62685	0.50339	0.514798	-1.08744	8.41e-05	0.000443323	-1.09212	4.98e-05	0.000211564	-0.509571	0.0530612	0.142038	-0.748009	0.00201268	0.00616338	Prx	7	27499324	27520214	+	5579	protein_coding	periaxin [Source:MGI Symbol;Acc:MGI:108176]	-
ENSMUSG00000024176	Sox8	0.87423	1.54826	1.38599	0.585052	0.555339	0.657355	3.70841	3.99381	3.69012	0.527094	0.854405	0.573042	2.73295	3.2146	2.73412	-1.08618	0.000837327	0.00358053	1.54926	7.99e-13	7.97e-12	-0.965375	0.00456544	0.0185155	1.15468	9.31e-08	5.47e-07	Sox8	17	25565892	25570686	-	3118	protein_coding	SRY (sex determining region Y)-box 8 [Source:MGI Symbol;Acc:MGI:98370]	HMG
ENSMUSG00000031767	Nudt7	0.553297	0.62196	0.731706	0.360783	0.318488	0.221111	1.04653	0.896979	0.925967	0.335877	0.330835	0.394368	1.19239	1.14631	1.15228	-1.08599	0.000942825	0.00397259	0.560729	0.0171756	0.0423973	-0.852135	0.00755907	0.0284259	0.841253	8.15e-05	0.000320864	Nudt7	8	114133557	114154739	+	5618	protein_coding	nudix (nucleoside diphosphate linked moiety X)-type motif 7 [Source:MGI Symbol;Acc:MGI:1914778]	-
ENSMUSG00000022856	Tmem41a	4.18442	3.17775	3.87512	1.73875	1.78248	1.7811	4.43116	3.31341	3.73506	1.74553	2.50551	1.68164	6.0846	4.34364	4.55882	-1.08354	6.22e-05	0.000335916	0.000438701	0.99847	0.999292	-0.921712	0.0011503	0.00560451	0.381853	0.0697693	0.137209	Tmem41a	16	21934326	21947552	-	1360	protein_coding	transmembrane protein 41a [Source:MGI Symbol;Acc:MGI:1913914]	-
ENSMUSG00000070476	Fam217b	1.37413	1.09923	1.28315	0.637244	0.633014	0.504074	1.77323	1.71115	1.39612	0.627522	0.597936	0.595712	1.62063	1.72059	1.45994	-1.08322	2.63e-05	0.000152792	0.350399	0.0836192	0.162124	-1.04754	6.38e-05	0.000413863	0.320762	0.0909555	0.171048	Fam217b	2	178414524	178424428	+	4559	protein_coding	family with sequence similarity 217, member B [Source:MGI Symbol;Acc:MGI:1918782]	-
ENSMUSG00000028744	Pqlc2	2.95147	2.64139	2.66805	1.24903	1.37893	1.27188	3.80422	3.88625	3.93385	1.54078	1.49776	0.894388	4.60902	4.00753	4.38248	-1.08295	3.93e-08	3.33e-07	0.460217	0.00196908	0.00620319	-1.06737	2.28e-06	1.92e-05	0.619921	1.11e-05	5.02e-05	Pqlc2	4	139294029	139310708	-	3516	protein_coding	PQ loop repeat containing 2 [Source:MGI Symbol;Acc:MGI:2384837]	-
ENSMUSG00000087259	2610035D17Rik	2.57034	1.99424	2.88231	1.21046	1.25179	1.0542	1.3167	0.799573	0.894498	1.26274	1.28524	1.51633	1.25405	1.41541	1.0102	-1.08141	7.52e-05	0.000398704	-1.33277	4.24e-06	2.09e-05	-0.879089	0.00135479	0.00646705	-1.04999	3.53e-05	0.000147645	2610035D17Rik	11	113043895	113201838	-	2121	lincRNA	RIKEN cDNA 2610035D17 gene [Source:MGI Symbol;Acc:MGI:1919636]	-
ENSMUSG00000070532	Ccdc190	6.56379	6.33694	7.47669	4.09117	2.26346	3.33116	3.81449	3.35323	3.21182	2.8785	2.89406	3.00882	5.25514	4.60752	5.49477	-1.08102	1.9e-07	1.49e-06	-1.00136	1.33e-08	8.95e-08	-1.21877	2.95e-10	3.83e-09	-0.439772	0.00455808	0.0128328	Ccdc190	1	169928648	169934653	+	1734	protein_coding	coiled-coil domain containing 190 [Source:MGI Symbol;Acc:MGI:1925715]	-
ENSMUSG00000051034	Zfp11	1.07109	0.608488	0.938944	0.447094	0.337877	0.458435	0.785616	0.949597	1.09037	0.511249	0.61497	0.782183	0.940245	1.04754	0.765798	-1.07738	0.00183711	0.00723665	0.0763543	0.792508	0.868075	-0.464075	0.160174	0.330054	0.0403499	0.882689	0.92894	Zfp11	5	129654593	129670099	-	3929	protein_coding	zinc finger protein 11 [Source:MGI Symbol;Acc:MGI:99156]	zf-C2H2
ENSMUSG00000050390	C77080	5.90936	5.1713	5.99172	2.66972	2.69085	2.73414	4.89101	3.485	4.48666	2.80612	2.86686	2.53922	5.40368	4.70782	5.04867	-1.07735	2.16e-19	3.79e-18	-0.440849	0.00153996	0.00497417	-1.05809	1.77e-16	3.43e-15	-0.204448	0.0460952	0.0971583	C77080	4	129219578	129261404	-	5770	protein_coding	expressed sequence C77080 [Source:MGI Symbol;Acc:MGI:2140651]	-
ENSMUSG00000038517	Tbkbp1	1.84069	2.01253	1.85616	0.900836	1.13258	0.671883	2.78563	3.09619	2.1863	1.1638	1.49626	1.52828	2.342	2.22919	2.87865	-1.07655	4.89e-06	3.21e-05	0.470575	0.0103522	0.0272846	-0.454757	0.0331843	0.0973453	0.350567	0.0389399	0.0840742	Tbkbp1	11	97136171	97151495	-	3975	protein_coding	TBK1 binding protein 1 [Source:MGI Symbol;Acc:MGI:1920424]	-
ENSMUSG00000022389	Tef	7.70792	6.90195	7.76422	3.92477	3.4923	3.22117	11.5715	11.8441	11.7548	3.6056	4.77238	4.1699	13.0607	12.5745	12.9225	-1.07525	1.93e-25	4.17e-24	0.621134	4.02e-13	4.09e-12	-0.838832	5.91e-13	9.25e-12	0.75213	5.55e-24	9.75e-23	Tef	15	81802421	81826863	+	7867	protein_coding	thyrotroph embryonic factor [Source:MGI Symbol;Acc:MGI:98663]	TF_bZIP
ENSMUSG00000030083	Abtb1	2.21307	2.12764	2.26545	0.931037	1.10403	1.09862	1.83404	2.1626	2.20283	1.05164	0.891979	1.01428	1.83369	2.48976	1.9878	-1.07444	1.24e-08	1.11e-07	-0.124948	0.435837	0.580124	-1.16394	4.43e-09	5.11e-08	-0.0990852	0.534846	0.668814	Abtb1	6	88835914	88841984	-	4862	protein_coding	ankyrin repeat and BTB (POZ) domain containing 1 [Source:MGI Symbol;Acc:MGI:1933148]	-
ENSMUSG00000069520	Tmem19	15.9016	14.95	14.4409	6.94931	7.17748	7.40251	10.4789	10.9434	10.758	9.01036	9.05292	7.81791	12.1834	10.6592	11.1148	-1.07435	1.15e-28	2.79e-27	-0.525349	1.33e-08	8.95e-08	-0.810465	1.87e-14	3.22e-13	-0.449951	2.21e-07	1.24e-06	Tmem19	10	115339674	115362501	-	3675	protein_coding	transmembrane protein 19 [Source:MGI Symbol;Acc:MGI:1914476]	-
ENSMUSG00000019823	Mical1	2.19062	2.13647	2.18755	1.10612	1.07858	0.914139	3.24095	2.81253	2.70228	1.00661	0.952828	0.992799	3.38041	3.06684	3.27945	-1.07418	4.44e-10	4.51e-09	0.396392	0.0041479	0.0120242	-1.14645	1.37e-10	1.83e-09	0.544633	8.78e-06	4.03e-05	Mical1	10	41476314	41487032	+	6047	protein_coding	microtubule associated monooxygenase, calponin and LIM domain containing 1 [Source:MGI Symbol;Acc:MGI:2385847]	-
ENSMUSG00000039713	Plekhg5	1.59568	1.72933	2.12085	0.81977	0.852059	0.916893	3.00212	2.8318	2.84656	1.04629	1.14011	0.809364	4.5521	4.5826	4.14857	-1.0725	4.53e-07	3.39e-06	0.643409	6.9e-05	0.000287571	-0.860966	9.89e-05	0.000615629	1.25531	1.95e-19	2.78e-18	Plekhg5	4	152072498	152115400	+	4945	protein_coding	pleckstrin homology domain containing, family G (with RhoGef domain) member 5 [Source:MGI Symbol;Acc:MGI:2652860]	-
ENSMUSG00000044807	Zfp354c	5.64873	5.0774	5.30218	2.93384	2.54761	2.16431	5.07811	5.09132	5.94949	2.67583	2.84529	2.77143	6.06462	6.46362	5.72704	-1.07155	3.77e-16	5.71e-15	-0.0257754	0.822152	0.886866	-0.955265	3.86e-14	6.55e-13	0.15379	0.116202	0.209023	Zfp354c	11	50811086	50827724	-	5596	protein_coding	zinc finger protein 354C [Source:MGI Symbol;Acc:MGI:1353621]	zf-C2H2
ENSMUSG00000032754	Slc8b1	4.75043	5.89469	4.97644	2.49726	2.55007	2.40334	6.02711	5.58279	5.33719	3.39239	3.68541	2.74487	5.13472	5.11754	4.38373	-1.0707	6.9e-12	8.1e-11	0.0856575	0.528763	0.664483	-0.671739	4.24e-05	0.00028659	-0.129737	0.322756	0.466663	Slc8b1	5	120511168	120534024	+	3463	protein_coding	solute carrier family 8 (sodium/lithium/calcium exchanger), member B1 [Source:MGI Symbol;Acc:MGI:2180781]	-
ENSMUSG00000024883	Rin1	7.40481	7.33965	8.13839	3.80675	3.54115	3.56433	6.60492	5.85454	5.7344	4.24258	3.59418	4.17603	6.42429	6.79024	6.24079	-1.07049	3.48e-21	6.53e-20	-0.361059	0.000970636	0.00326803	-0.9344	2.68e-14	4.6e-13	-0.267251	0.00483676	0.0135442	Rin1	19	5050481	5057071	+	4792	protein_coding	Ras and Rab interactor 1 [Source:MGI Symbol;Acc:MGI:2385695]	-
ENSMUSG00000027243	Harbi1	0.795891	0.913266	0.990276	0.411083	0.516448	0.355677	1.41163	1.42206	1.58807	0.533753	0.310437	0.409276	1.3222	1.3171	1.06873	-1.07045	0.000107853	0.000556388	0.679414	0.000533665	0.00189172	-1.10906	0.000164548	0.0009807	0.424445	0.0338622	0.0745468	Harbi1	2	91710852	91721545	+	5588	protein_coding	harbinger transposase derived 1 [Source:MGI Symbol;Acc:MGI:2443194]	-
ENSMUSG00000036411	9530077C05Rik	0.581032	0.643815	0.79226	0.306091	0.297149	0.358131	0.585196	0.49891	0.504127	0.438723	0.459299	0.367946	0.953479	0.73788	0.985741	-1.06935	0.0014296	0.00579668	-0.372852	0.191544	0.314436	-0.671372	0.0391059	0.111251	0.378018	0.130092	0.229804	9530077C05Rik	9	22411513	22444681	+	4856	protein_coding	RIKEN cDNA 9530077C05 gene [Source:MGI Symbol;Acc:MGI:1915533]	-
ENSMUSG00000024818	Slc25a45	2.4723	2.22073	2.82401	1.0963	1.28505	1.19533	4.5667	4.88198	4.71132	1.67679	1.42612	1.96879	4.21931	4.07466	3.93951	-1.06897	7.88e-06	5.01e-05	0.884451	1.8e-07	1.06e-06	-0.574319	0.0146643	0.0495926	0.671356	5.47e-05	0.000222243	Slc25a45	19	5877808	5885766	+	2650	protein_coding	solute carrier family 25, member 45 [Source:MGI Symbol;Acc:MGI:2147731]	-
ENSMUSG00000006641	Slc5a6	2.80389	1.84319	2.87871	1.08344	1.20035	1.30725	1.26447	1.71186	1.36479	1.43366	1.2574	0.895386	1.92533	1.88054	2.0104	-1.0653	1.25e-06	8.86e-06	-0.822104	0.000220779	0.000839487	-1.0663	8.34e-06	6.38e-05	-0.402558	0.0300635	0.0673722	Slc5a6	5	31036036	31048924	-	3991	protein_coding	solute carrier family 5 (sodium-dependent vitamin transporter), member 6 [Source:MGI Symbol;Acc:MGI:2660847]	-
ENSMUSG00000026458	Ppfia4	0.676725	0.559659	0.53728	0.246729	0.316168	0.283521	0.536768	0.368641	0.400432	0.213025	0.245102	0.434995	0.637064	0.582052	0.554938	-1.06524	0.000517627	0.00231974	-0.472177	0.0874489	0.167786	-1.00708	0.00284049	0.0123028	-0.0352007	0.882256	0.928624	Ppfia4	1	134296783	134332928	-	6572	protein_coding	protein tyrosine phosphatase, receptor type, f polypeptide (PTPRF), interacting protein (liprin), alpha 4 [Source:MGI Symbol;Acc:MGI:1915757]	-
ENSMUSG00000052713	Zfp608	5.82125	5.02486	5.24256	2.92934	2.42696	2.35758	3.82373	3.81322	3.61478	2.43001	2.11853	1.84755	4.75478	5.18116	4.94518	-1.06454	2.44e-17	3.9e-16	-0.546872	1.16e-06	6.14e-06	-1.33185	8.38e-22	2.14e-20	-0.146126	0.140907	0.245252	Zfp608	18	54888045	54990180	-	6112	protein_coding	zinc finger protein 608 [Source:MGI Symbol;Acc:MGI:2442338]	-
ENSMUSG00000007827	Ankrd26	1.83956	1.3692	1.22072	0.782472	0.549091	0.796393	1.4456	1.33611	1.39227	0.973512	0.90544	0.788305	1.80645	1.64897	1.74735	-1.06354	1.03e-06	7.37e-06	-0.11897	0.519897	0.657241	-0.73449	0.000437141	0.00237624	0.196813	0.228023	0.358725	Ankrd26	6	118501308	118562226	-	7253	protein_coding	ankyrin repeat domain 26 [Source:MGI Symbol;Acc:MGI:1917887]	-
ENSMUSG00000021179	Nrde2	2.41617	2.42152	2.59991	1.25593	1.45809	0.843726	3.03591	2.94466	2.84418	1.14602	0.930201	1.61812	2.73516	2.60799	2.47715	-1.0635	4.07e-07	3.06e-06	0.21648	0.145419	0.253224	-1.02094	2.89e-06	2.39e-05	0.0388667	0.791074	0.86683	Nrde2	12	100125452	100159653	-	4196	protein_coding	nrde-2 necessary for RNA interference, domain containing [Source:MGI Symbol;Acc:MGI:2670969]	-
ENSMUSG00000025083	Afap1l2	11.0812	9.86761	10.3824	5.20263	5.09548	4.71708	8.85795	7.25744	6.28725	5.69547	5.89521	5.37755	10.7973	11.5272	12.1622	-1.06297	3.6e-28	8.63e-27	-0.514165	3.65e-05	0.000158098	-0.888274	3.3e-18	6.95e-17	0.105239	0.199167	0.322378	Afap1l2	19	56912361	57008228	-	5675	protein_coding	actin filament associated protein 1-like 2 [Source:MGI Symbol;Acc:MGI:2147658]	-
ENSMUSG00000028914	Casp9	3.46909	3.60058	3.12336	1.39104	1.66591	1.82852	3.19594	3.30051	3.46221	1.46406	1.66896	1.76027	2.92865	3.11191	3.23687	-1.06093	2.07e-11	2.35e-10	-0.0678047	0.601806	0.724973	-1.06641	4.4e-11	6.12e-10	-0.170351	0.168931	0.283379	Casp9	4	141793612	141815976	+	5197	protein_coding	caspase 9 [Source:MGI Symbol;Acc:MGI:1277950]	-
ENSMUSG00000041684	Bivm	3.84304	3.42142	3.44578	1.81517	1.9212	1.40287	4.47315	4.65418	4.78724	1.82348	2.37153	2.36193	4.61412	4.60493	5.11593	-1.06052	4.64e-10	4.7e-09	0.34468	0.00756028	0.0206367	-0.714725	2.43e-05	0.000171001	0.387107	0.00154069	0.00481998	Bivm	1	44118957	44144770	+	4206	protein_coding	basic, immunoglobulin-like variable motif containing [Source:MGI Symbol;Acc:MGI:2179809]	-
ENSMUSG00000036611	Eepd1	2.54181	2.63167	2.37022	1.26608	1.67157	0.67718	1.55248	1.0896	1.12601	1.70062	2.65971	1.26624	1.72859	2.04572	1.52219	-1.06046	7.06e-05	0.000377375	-1.03063	4.1e-06	2.02e-05	-0.423073	0.0917546	0.218022	-0.546116	0.00498865	0.013934	Eepd1	9	25481547	25604110	+	2935	protein_coding	endonuclease/exonuclease/phosphatase family domain containing 1 [Source:MGI Symbol;Acc:MGI:1914734]	-
ENSMUSG00000085433	Gm16001	2.60929	2.55182	2.13186	0.826261	0.923058	1.75287	2.30456	2.00563	2.01508	2.40501	1.3405	1.41191	1.76081	1.68539	1.92989	-1.05874	0.0070003	0.0233277	-0.237893	0.434187	0.578674	-0.500367	0.172828	0.348034	-0.474906	0.121536	0.216786	Gm16001	5	124111109	124112264	-	1063	lincRNA	predicted gene 16001 [Source:MGI Symbol;Acc:MGI:3802119]	-
ENSMUSG00000002803	Btbd6	4.4653	4.31272	3.99117	2.44203	1.61432	2.11132	6.21924	5.42086	5.24053	2.14772	1.65283	2.46023	7.12139	6.85476	6.76761	-1.05797	2.49e-07	1.92e-06	0.37147	0.0166318	0.0412592	-1.03766	9.44e-07	8.41e-06	0.664885	1e-06	5.26e-06	Btbd6	12	112976482	112978945	+	2324	protein_coding	BTB (POZ) domain containing 6 [Source:MGI Symbol;Acc:MGI:3026623]	-
ENSMUSG00000036437	Npy1r	19.5774	15.9864	15.7006	8.56759	8.05449	8.05597	11.9154	11.335	12.8107	8.81147	7.26448	8.98027	10.1393	9.50473	11.8524	-1.05693	6.6e-23	1.31e-21	-0.540586	1.74e-06	9e-06	-1.03814	2.59e-17	5.23e-16	-0.736113	6.06e-12	5.24e-11	Npy1r	8	66697192	66706792	+	3454	protein_coding	neuropeptide Y receptor Y1 [Source:MGI Symbol;Acc:MGI:104963]	-
ENSMUSG00000097993	Ptprv	1.00613	0.888329	1.09371	0.454479	0.561735	0.417801	0.813428	0.575596	0.385408	0.653388	0.727101	0.68534	0.542828	0.422738	0.535027	-1.05624	7.89e-06	5.02e-05	-0.774117	0.00306973	0.00919674	-0.535649	0.0155893	0.0522554	-1.02547	1.73e-06	8.74e-06	Ptprv	1	135108497	135132594	-	6987	processed_transcript	protein tyrosine phosphatase, receptor type, V [Source:MGI Symbol;Acc:MGI:108027]	-
ENSMUSG00000055782	Abcd2	1.03751	0.92787	0.797703	0.431783	0.378576	0.522285	1.59032	1.85798	1.74978	0.378772	0.41678	0.420693	1.15975	1.60426	1.40307	-1.0562	6.74e-05	0.000361175	0.877538	2.89e-06	1.45e-05	-1.19087	1.46e-05	0.000107121	0.557612	0.00448544	0.0126471	Abcd2	15	91145871	91191799	-	5946	protein_coding	ATP-binding cassette, sub-family D (ALD), member 2 [Source:MGI Symbol;Acc:MGI:1349467]	-
ENSMUSG00000095930	Nim1k	3.0277	3.01402	2.78884	1.40456	1.54761	1.29855	1.38894	1.12751	1.16387	1.43798	1.4636	1.54488	1.47781	1.49278	1.45391	-1.05573	1.6e-15	2.35e-14	-1.29354	6.51e-21	1.1e-19	-0.995985	1.96e-13	3.17e-12	-1.03158	1.35e-18	1.82e-17	Nim1k	13	119710094	119755882	-	8466	protein_coding	NIM1 serine/threonine protein kinase [Source:MGI Symbol;Acc:MGI:2442399]	-
ENSMUSG00000054939	Zfp174	1.29753	0.966766	1.23331	0.630142	0.479599	0.579287	1.12995	0.920275	1.02745	0.598684	0.514798	0.666582	1.03574	1.1085	1.05138	-1.05435	1.23e-05	7.56e-05	-0.215253	0.299383	0.441301	-0.980744	6.99e-05	0.00045023	-0.162251	0.39509	0.541186	Zfp174	16	3847268	3858880	+	5897	protein_coding	zinc finger protein 174 [Source:MGI Symbol;Acc:MGI:2686600]	zf-C2H2
ENSMUSG00000049285	Mblac1	1.38932	1.65204	1.81313	0.826455	0.61778	0.902211	0.824075	2.25971	0.982584	0.325755	0.284194	0.491764	1.43099	1.03653	1.91693	-1.05387	0.0103664	0.0327651	-0.27899	0.505727	0.644628	-2.15699	2.08e-05	0.000148508	-0.176754	0.605528	0.727989	Mblac1	5	138194314	138195621	+	1308	protein_coding	metallo-beta-lactamase domain containing 1 [Source:MGI Symbol;Acc:MGI:2679717]	-
ENSMUSG00000061536	Sec22c	4.07959	3.5239	4.49587	2.20829	1.80163	1.83722	4.08358	3.40501	3.11056	2.1288	2.24773	2.06735	4.17781	3.56885	4.04549	-1.0523	2.79e-13	3.6e-12	-0.219897	0.124159	0.223145	-0.911533	2.56e-10	3.35e-09	-0.0692622	0.557586	0.688985	Sec22c	9	121680045	121705490	-	6119	protein_coding	SEC22 homolog C, vesicle trafficking protein [Source:MGI Symbol;Acc:MGI:2447871]	-
ENSMUSG00000034957	Cebpa	20.8994	19.6218	19.6131	9.53465	9.91896	9.58983	5.37161	5.23878	4.78278	9.62923	9.23674	9.51665	7.53046	7.07209	6.57189	-1.05118	1.18e-27	2.8e-26	-1.99517	1.79e-74	1.98e-72	-1.08782	1.61e-25	4.62e-24	-1.54063	5.09e-58	2.83e-56	Cebpa	7	35119293	35121928	+	2636	protein_coding	CCAAT/enhancer binding protein (C/EBP), alpha [Source:MGI Symbol;Acc:MGI:99480]	C/EBP
ENSMUSG00000052951	C130021I20Rik	3.53466	2.95401	3.48798	1.79514	1.28263	1.75528	5.21903	4.95075	4.84877	1.80845	1.85564	2.14064	5.03271	4.5263	5.24154	-1.05053	6.88e-09	6.28e-08	0.560013	2.95e-05	0.000129388	-0.787588	6.18e-06	4.87e-05	0.536879	2.82e-05	0.000119584	C130021I20Rik	2	33641193	33646354	+	4140	antisense	Riken cDNA C130021I20 gene [Source:MGI Symbol;Acc:MGI:3639863]	-
ENSMUSG00000066838	Zfp772	1.89428	1.8046	1.57516	0.900188	0.893729	0.76044	1.41145	1.65759	1.89531	0.920607	1.24935	1.05519	1.75599	1.62158	1.62522	-1.04903	0.000116207	0.000595113	-0.12518	0.587471	0.714116	-0.715241	0.00826092	0.0306132	-0.112032	0.600314	0.723639	Zfp772	7	7202117	7209998	-	2777	protein_coding	zinc finger protein 772 [Source:MGI Symbol;Acc:MGI:2385265]	zf-C2H2
ENSMUSG00000033147	Slc22a15	0.70193	0.577969	0.714334	0.351123	0.251319	0.366405	0.464522	0.503631	0.532967	0.418936	0.304572	0.296138	0.505051	0.442076	0.473843	-1.04604	8.86e-07	6.43e-06	-0.44236	0.0143546	0.0363188	-0.967331	9.64e-06	7.26e-05	-0.521353	0.00252493	0.00756755	Slc22a15	3	101855776	101924453	-	14239	protein_coding	solute carrier family 22 (organic anion/cation transporter), member 15 [Source:MGI Symbol;Acc:MGI:3607704]	-
ENSMUSG00000047603	Zfp235	0.881035	0.984381	0.752255	0.493404	0.431091	0.350497	0.927042	1.01331	1.29005	0.535451	0.421598	0.48635	0.940162	0.956362	1.31657	-1.04408	0.000109316	0.000563112	0.264208	0.232909	0.365419	-0.865098	0.00131543	0.00630503	0.26113	0.219225	0.348121	Zfp235	7	24134169	24143241	+	6025	protein_coding	zinc finger protein 235 [Source:MGI Symbol;Acc:MGI:1929117]	zf-C2H2
ENSMUSG00000032513	Gorasp1	5.39813	5.57788	5.32609	2.39549	2.74252	2.77143	6.46412	7.29266	6.81979	2.27564	2.27136	2.7064	7.63912	6.80882	6.9163	-1.04338	1.72e-14	2.4e-13	0.303859	0.00682398	0.0188737	-1.17633	1.21e-15	2.23e-14	0.355539	0.000580751	0.00196718	Gorasp1	9	119925257	119937565	-	4146	protein_coding	golgi reassembly stacking protein 1 [Source:MGI Symbol;Acc:MGI:1921748]	-
ENSMUSG00000094786	Gm14403	2.07921	1.77685	1.78218	0.856774	0.871351	1.01266	1.74559	2.77967	1.70003	0.698384	0.860477	0.647371	1.78465	1.87134	1.5141	-1.04188	0.00193138	0.00755204	0.115873	0.691688	0.796525	-1.35483	0.000214331	0.00124432	-0.160404	0.550034	0.682566	Gm14403	2	177498215	177509763	+	1656	protein_coding	predicted gene 14403 [Source:MGI Symbol;Acc:MGI:3649813]	zf-C2H2
ENSMUSG00000026856	Dolpp1	2.57377	2.8015	2.33106	1.10759	1.51749	1.11425	4.18268	4.12152	3.521	1.37442	1.05397	1.12742	5.4086	4.16363	4.89301	-1.0415	2.31e-06	1.58e-05	0.586502	0.000360751	0.00131649	-1.11968	8.28e-07	7.44e-06	0.872385	1.46e-08	9.43e-08	Dolpp1	2	30392254	30400529	+	3233	protein_coding	dolichyl pyrophosphate phosphatase 1 [Source:MGI Symbol;Acc:MGI:1914093]	-
ENSMUSG00000047669	Msl3l2	1.60896	2.16989	2.5612	0.726141	1.24067	1.10289	5.10555	4.70956	4.66157	1.13775	1.04222	1.46947	5.38597	5.43038	4.94227	-1.03971	0.000736314	0.00318507	1.16281	1.89e-08	1.24e-07	-0.805078	0.00734426	0.027781	1.28284	1.44e-11	1.21e-10	Msl3l2	10	56106917	56116880	+	2140	protein_coding	MSL3 like 2 [Source:MGI Symbol;Acc:MGI:1920640]	-
ENSMUSG00000024246	Thumpd2	0.901814	1.43675	1.36297	0.910058	0.34208	0.568896	2.11185	2.7151	1.64873	0.590331	0.534089	0.539104	2.0435	2.03493	2.30888	-1.03928	0.0155662	0.0463446	0.780671	0.0116214	0.0301985	-1.15748	0.00591374	0.0231559	0.754417	0.00633828	0.0172936	Thumpd2	17	81026327	81065085	-	1856	protein_coding	THUMP domain containing 2 [Source:MGI Symbol;Acc:MGI:1919417]	-
ENSMUSG00000029334	Prkg2	0.926333	0.753564	1.04049	0.402683	0.344009	0.578414	0.16426	0.243669	0.262176	0.578199	0.369257	0.372724	0.275226	0.243502	0.280203	-1.03862	0.000358031	0.00165656	-2.0602	8.01e-11	6.72e-10	-1.04068	0.000515506	0.00275554	-1.79853	2.22e-10	1.7e-09	Prkg2	5	98929773	99037351	-	5369	protein_coding	protein kinase, cGMP-dependent, type II [Source:MGI Symbol;Acc:MGI:108173]	-
ENSMUSG00000024118	Tedc2	2.08084	2.46911	2.18987	1.00642	1.10866	1.16867	3.66838	3.07705	3.33474	0.64425	0.995738	0.756442	3.03145	2.80921	2.94867	-1.03831	3.77e-05	0.000213557	0.5478	0.00393132	0.0114445	-1.49633	1.84e-07	1.79e-06	0.348058	0.0591608	0.119688	Tedc2	17	24215054	24220851	-	2551	protein_coding	tubulin epsilon and delta complex 2 [Source:MGI Symbol;Acc:MGI:1919266]	-
ENSMUSG00000024978	Gpam	35.0677	27.5352	28.1524	16.0091	13.3602	14.9278	27.1314	29.2217	29.7061	13.486	12.7886	13.6337	28.3558	32.3732	30.8482	-1.03709	2.23e-24	4.65e-23	-0.108741	0.300029	0.442159	-1.18985	1.1e-29	3.58e-28	-0.0205655	0.82043	0.887614	Gpam	19	55069734	55099451	-	3832	protein_coding	glycerol-3-phosphate acyltransferase, mitochondrial [Source:MGI Symbol;Acc:MGI:109162]	-
ENSMUSG00000044367	Slc16a13	7.17053	6.3281	6.1394	3.55867	2.99576	3.05655	9.00408	8.23403	9.12956	3.46356	2.31048	3.05003	8.73016	7.87467	7.81712	-1.03543	3.94e-11	4.37e-10	0.391724	0.00206222	0.00646116	-1.15909	9.43e-11	1.28e-09	0.279705	0.0196363	0.0468075	Slc16a13	11	70216789	70221064	-	2601	protein_coding	solute carrier family 16 (monocarboxylic acid transporters), member 13 [Source:MGI Symbol;Acc:MGI:1916559]	-
ENSMUSG00000023391	Dlx2	1.35677	1.43323	1.49521	0.922923	0.424548	0.76142	1.28708	1.40865	1.179	0.447728	1.47562	0.650863	1.56999	1.3568	1.66066	-1.03463	0.0011283	0.00467107	-0.17344	0.473189	0.614311	-0.736791	0.0436166	0.121821	0.0658041	0.771648	0.852443	Dlx2	2	71543408	71546754	-	2855	protein_coding	distal-less homeobox 2 [Source:MGI Symbol;Acc:MGI:94902]	Homeobox
ENSMUSG00000021245	Mlh3	1.88021	1.9111	1.49998	0.822845	0.916891	0.846881	2.47115	1.96921	2.62498	0.926663	1.0662	0.87989	2.38	2.82679	2.65539	-1.03419	5.61e-09	5.16e-08	0.381428	0.0182495	0.0446483	-0.885454	1.42e-06	1.24e-05	0.535523	7.77e-05	0.0003071	Mlh3	12	85234520	85270599	-	7554	protein_coding	mutL homolog 3 [Source:MGI Symbol;Acc:MGI:1353455]	-
ENSMUSG00000031480	Thsd1	0.875978	0.790179	0.691246	0.275018	0.561259	0.309005	0.454273	0.624578	0.567445	0.454251	0.490367	0.371733	0.601502	0.62415	0.742277	-1.03345	0.00272069	0.0102303	-0.552338	0.0540018	0.112887	-0.842104	0.00897838	0.0329443	-0.294478	0.261583	0.398501	Thsd1	8	22227313	22261334	+	4422	protein_coding	thrombospondin, type I, domain 1 [Source:MGI Symbol;Acc:MGI:1929096]	-
ENSMUSG00000020364	Zfp354a	0.586976	0.479138	0.512614	0.234701	0.334172	0.201376	0.760228	0.54985	0.694499	0.197354	0.373046	0.248274	0.49051	0.493404	0.865732	-1.03076	0.00977091	0.0311579	0.311232	0.303875	0.446522	-0.950329	0.0208071	0.0663055	0.19829	0.535992	0.669805	Zfp354a	11	51059257	51072799	+	4318	protein_coding	zinc finger protein 354A [Source:MGI Symbol;Acc:MGI:103172]	zf-C2H2
ENSMUSG00000025436	Atp23	0.658673	0.709674	0.788458	0.336931	0.479729	0.235992	1.04715	0.724913	0.842948	0.318008	0.1177	0.39036	0.877279	0.965888	0.909382	-1.03025	0.00398174	0.0142804	0.24797	0.362931	0.509476	-1.39917	0.000653188	0.00341111	0.319819	0.198895	0.322039	Atp23	10	126868427	126901355	-	4211	protein_coding	ATP23 metallopeptidase and ATP synthase assembly factor homolog [Source:MGI Symbol;Acc:MGI:1916984]	-
ENSMUSG00000015711	Prune1	5.24746	5.59133	6.26359	2.78243	2.80774	2.79822	6.47308	6.92393	6.51254	2.99469	4.10974	2.33096	7.41976	6.19648	6.716	-1.0286	7.69e-13	9.65e-12	0.188868	0.122083	0.220193	-0.858418	2.16e-06	1.83e-05	0.216625	0.0644046	0.128587	Prune1	3	95253674	95282076	-	3618	protein_coding	prune exopolyphosphatase [Source:MGI Symbol;Acc:MGI:1925152]	-
ENSMUSG00000021379	Id4	34.1177	30.2087	30.5475	17.4831	15.1006	14.0228	9.22873	8.68624	7.61633	18.2973	26.3012	17.4543	15.4462	13.7123	16.7358	-1.02824	1.99e-29	4.95e-28	-1.92347	2.43e-82	3.14e-80	-0.616467	1.29e-06	1.13e-05	-1.08113	2.16e-37	6.38e-36	Id4	13	48261228	48266026	+	3849	protein_coding	inhibitor of DNA binding 4 [Source:MGI Symbol;Acc:MGI:99414]	bHLH
ENSMUSG00000020399	Havcr2	1.70479	2.75416	1.58821	0.993204	1.31515	0.66196	0.900312	0.480802	0.607286	0.917183	2.09474	1.44463	1.06803	0.889762	1.64191	-1.02727	0.000813915	0.00348977	-1.63679	5.65e-07	3.13e-06	-0.448188	0.148968	0.31417	-0.782605	0.00520578	0.01449	Havcr2	11	46454935	46481255	+	2721	protein_coding	hepatitis A virus cellular receptor 2 [Source:MGI Symbol;Acc:MGI:2159682]	-
ENSMUSG00000034177	Rnf43	0.517743	0.539821	0.867912	0.391489	0.281638	0.274656	0.993647	0.701912	0.970555	0.408397	0.576275	0.468618	1.382	1.19612	1.31384	-1.02642	0.00133503	0.00544596	0.439985	0.0976593	0.183542	-0.406773	0.178371	0.355767	0.987677	4.88e-06	2.33e-05	Rnf43	11	87662722	87735539	+	6558	protein_coding	ring finger protein 43 [Source:MGI Symbol;Acc:MGI:2442609]	-
ENSMUSG00000047013	Fbxo41	0.293518	0.351014	0.497036	0.182055	0.155528	0.22315	0.161361	0.188594	0.164913	0.191357	0.213316	0.246078	0.1401	0.166719	0.225211	-1.02641	0.00831271	0.0270537	-1.17539	0.00178472	0.00567939	-0.816281	0.0341232	0.0995033	-1.12795	0.00205294	0.00627454	Fbxo41	6	85469574	85502994	-	6680	protein_coding	F-box protein 41 [Source:MGI Symbol;Acc:MGI:1261912]	-
ENSMUSG00000026271	Gpr35	1.05744	1.11163	0.893062	0.307167	0.751447	0.436401	3.97913	2.55338	1.92241	0.36479	4.32746	1.00433	1.57775	1.22078	1.62983	-1.02599	0.000931665	0.00393218	1.43434	7.02e-09	4.85e-08	0.890073	0.340439	0.552078	0.496428	0.0146257	0.0361534	Gpr35	1	92950865	92986391	+	4839	protein_coding	G protein-coupled receptor 35 [Source:MGI Symbol;Acc:MGI:1929509]	-
ENSMUSG00000049551	Fzd9	2.98235	2.48627	1.99958	1.17859	1.43478	1.05639	0.833321	0.612808	0.80071	1.22111	0.945661	0.872722	1.46072	1.41483	1.17301	-1.02524	0.000118496	0.000605066	-1.7702	6.1e-10	4.74e-09	-1.29822	6.16e-06	4.86e-05	-0.920755	0.000119673	0.0004572	Fzd9	5	135248938	135251230	-	2293	protein_coding	frizzled class receptor 9 [Source:MGI Symbol;Acc:MGI:1313278]	-
ENSMUSG00000024206	Rfx2	2.88462	2.93678	2.93387	1.4786	1.59473	1.23184	3.0224	2.33953	2.57829	1.50696	1.4067	1.37837	3.74593	3.72214	3.61662	-1.02499	7.35e-13	9.22e-12	-0.172547	0.193315	0.316638	-1.03195	6.77e-13	1.06e-11	0.306401	0.00284981	0.00842979	Rfx2	17	56775897	56831013	-	7311	protein_coding	regulatory factor X, 2 (influences HLA class II expression) [Source:MGI Symbol;Acc:MGI:106583]	RFX
ENSMUSG00000036295	Lrrn3	8.69827	7.69636	8.19499	4.17788	4.10673	3.8407	1.36907	0.977858	1.29844	4.23646	6.74845	4.56741	2.17926	1.90426	1.91081	-1.0217	7.48e-18	1.22e-16	-2.78992	2.05e-70	2e-68	-0.664276	2.21e-05	0.000157062	-2.07086	3e-61	1.86e-59	Lrrn3	12	41451668	41486431	-	3865	protein_coding	leucine rich repeat protein 3, neuronal [Source:MGI Symbol;Acc:MGI:106036]	-
ENSMUSG00000095407	Tmem200c	2.13415	2.11927	2.05793	1.24969	0.932033	0.948245	3.812	3.07284	3.18044	1.39396	1.25509	1.27999	4.19387	4.08009	4.24294	-1.01876	8.11e-06	5.14e-05	0.642121	0.000181374	0.000701792	-0.687761	0.00172418	0.00798211	0.953695	1.16e-10	9.07e-10	Tmem200c	17	68826623	68843139	+	3406	protein_coding	transmembrane protein 200C [Source:MGI Symbol;Acc:MGI:3646281]	-
ENSMUSG00000034265	Zdhhc14	3.75988	3.45044	2.99635	1.95357	1.59391	1.5134	2.35583	1.90479	1.39183	1.50295	3.64319	1.99688	2.68845	2.18665	2.63635	-1.01801	2.34e-07	1.81e-06	-0.878345	3.38e-05	0.000147164	-0.518828	0.0414571	0.116739	-0.477376	0.00443172	0.0125227	Zdhhc14	17	5492557	5753811	+	3078	protein_coding	zinc finger, DHHC domain containing 14 [Source:MGI Symbol;Acc:MGI:2653229]	-
ENSMUSG00000030322	Mbd4	1.05969	0.870757	0.888341	0.537431	0.448191	0.411715	1.28055	1.27559	1.1707	0.55336	0.610156	0.541437	1.20342	1.32057	1.23468	-1.01735	0.000179732	0.000888243	0.372244	0.0703001	0.14075	-0.728845	0.00614449	0.0238957	0.381079	0.0536529	0.110181	Mbd4	6	115840697	115853371	-	5280	protein_coding	methyl-CpG binding domain protein 4 [Source:MGI Symbol;Acc:MGI:1333850]	MBD
ENSMUSG00000021902	Phf7	0.606372	0.556862	0.49869	0.332443	0.131079	0.364385	1.01996	0.889487	1.12348	0.28799	0.164148	0.351668	1.06268	1.09964	1.251	-1.01727	0.00781382	0.0256633	0.831082	0.00067598	0.00234708	-1.06134	0.00487788	0.0195905	1.00349	1.01e-05	4.6e-05	Phf7	14	31237689	31251317	-	5284	protein_coding	PHD finger protein 7 [Source:MGI Symbol;Acc:MGI:1919088]	-
ENSMUSG00000030852	Tacc2	3.53202	3.05552	3.65641	1.70573	1.64449	1.71722	2.76646	2.38057	2.52621	1.8765	1.78931	1.70696	2.76843	2.58634	2.54155	-1.01668	1.82e-22	3.57e-21	-0.44806	3.81e-05	0.00016422	-0.933998	6.48e-17	1.28e-15	-0.408676	9.04e-06	4.15e-05	Tacc2	7	130577438	130764785	+	15408	protein_coding	transforming, acidic coiled-coil containing protein 2 [Source:MGI Symbol;Acc:MGI:1928899]	-
ENSMUSG00000039908	Slc26a11	2.19901	2.58535	2.24821	0.954487	1.26309	1.25597	1.79151	1.46302	1.78008	1.12971	1.32146	1.26705	2.27862	1.97171	1.99527	-1.01611	2.33e-06	1.6e-05	-0.517363	0.00687272	0.0189984	-0.925827	1.76e-05	0.000126728	-0.206857	0.227877	0.358549	Slc26a11	11	119355557	119381079	+	3610	protein_coding	solute carrier family 26, member 11 [Source:MGI Symbol;Acc:MGI:2444589]	-
ENSMUSG00000031438	Rnf128	3.25808	2.52178	2.41904	1.30678	1.283	1.47027	2.60251	1.51069	1.16607	1.80992	1.82429	1.54741	1.56414	1.34192	1.44766	-1.01591	1.07e-06	7.64e-06	-0.661996	0.0121708	0.031452	-0.664592	0.00131502	0.00630473	-0.948029	5.91e-07	3.18e-06	Rnf128	X	139563316	139673145	+	3464	protein_coding	ring finger protein 128 [Source:MGI Symbol;Acc:MGI:1914139]	-
ENSMUSG00000049321	Zfp2	1.28509	1.45284	1.28508	0.638812	0.689345	0.664527	1.69453	1.39853	1.34006	0.787564	0.786183	0.853582	1.93643	1.30118	1.83759	-1.01496	7.5e-05	0.000397693	0.109614	0.602453	0.725372	-0.73589	0.00372802	0.0155776	0.300378	0.146796	0.253219	Zfp2	11	50898712	50916165	-	4019	protein_coding	zinc finger protein 2 [Source:MGI Symbol;Acc:MGI:99167]	zf-C2H2
ENSMUSG00000038843	Gcnt1	2.50655	2.32727	2.73394	1.35829	1.25362	1.14833	1.07295	0.591434	0.571253	1.48596	1.51244	1.60361	1.06099	1.06037	1.12927	-1.01111	1.89e-09	1.82e-08	-1.78375	7.04e-15	8.13e-14	-0.722256	1.52e-05	0.000111205	-1.25109	1.72e-15	1.98e-14	Gcnt1	19	17326141	17356667	-	5571	protein_coding	glucosaminyl (N-acetyl) transferase 1, core 2 [Source:MGI Symbol;Acc:MGI:95676]	-
ENSMUSG00000021071	Trim9	2.05725	1.77067	1.71058	1.10361	0.837144	0.817756	0.17938	0.231985	0.211142	1.32428	1.17339	1.04666	0.173401	0.180688	0.205424	-1.01094	2.12e-12	2.58e-11	-3.18634	1.06e-71	1.07e-69	-0.646442	3.8e-06	3.08e-05	-3.33911	5.42e-88	5.76e-86	Trim9	12	70244533	70347614	-	14203	protein_coding	tripartite motif-containing 9 [Source:MGI Symbol;Acc:MGI:2137354]	-
ENSMUSG00000034429	Zfp707	0.917283	1.00034	1.26737	0.483558	0.578339	0.515658	1.41669	1.33169	1.27904	0.749326	0.744942	0.634286	1.35374	1.44167	1.54005	-1.01056	0.00129737	0.00530677	0.311021	0.199821	0.324595	-0.581106	0.0553157	0.146747	0.415179	0.0706278	0.138531	Zfp707	15	75969123	75975868	+	3493	protein_coding	zinc finger protein 707 [Source:MGI Symbol;Acc:MGI:1916270]	zf-C2H2
ENSMUSG00000034532	Fbxo16	0.819116	0.880144	0.716847	0.561604	0.305311	0.344187	0.777502	0.524818	0.477892	0.521302	0.530591	0.342047	0.657578	0.975735	0.964586	-1.00967	0.00353245	0.0128689	-0.468197	0.125853	0.225732	-0.792341	0.0189283	0.0614656	0.0704479	0.791527	0.867235	Fbxo16	14	65266618	65323973	+	3970	protein_coding	F-box protein 16 [Source:MGI Symbol;Acc:MGI:1354706]	-
ENSMUSG00000000148	Brat1	2.59271	2.70841	2.27728	1.27931	1.13961	1.35699	3.85363	4.58742	3.41711	1.08362	1.2834	1.35329	4.25682	4.02005	4.55956	-1.00932	5.35e-10	5.4e-09	0.614918	2.38e-05	0.000105994	-1.03468	1.87e-09	2.24e-08	0.725011	7.08e-10	5.18e-09	Brat1	5	140705011	140719379	+	6179	protein_coding	BRCA1-associated ATM activator 1 [Source:MGI Symbol;Acc:MGI:1891679]	-
ENSMUSG00000019773	Fbxo5	1.12213	1.60675	1.28925	0.573423	0.893293	0.527145	0.342451	0.798295	1.09997	0.607785	0.649546	0.606583	0.467234	0.797748	0.432439	-1.00736	0.00753529	0.0248836	-0.889047	0.0294692	0.0677883	-1.11363	0.00354629	0.0149352	-1.28023	0.0004406	0.00152636	Fbxo5	10	5799160	5805600	-	2003	protein_coding	F-box protein 5 [Source:MGI Symbol;Acc:MGI:1914391]	-
ENSMUSG00000018927	Ccl6	3.14372	4.17498	4.34531	1.91961	2.18654	1.69548	1.55583	1.24172	1.02286	2.95023	2.86474	2.50841	5.87234	4.12724	4.57152	-1.00723	2.84e-05	0.000164328	-1.63335	3.35e-10	2.66e-09	-0.488587	0.0329276	0.0967293	0.28722	0.138151	0.241463	Ccl6	11	83587882	83593087	-	1795	protein_coding	chemokine (C-C motif) ligand 6 [Source:MGI Symbol;Acc:MGI:98263]	-
ENSMUSG00000040009	Gnaz	1.62849	1.54017	1.64875	0.692088	0.846918	0.859774	2.30597	1.62319	1.33856	0.960568	0.977685	1.10806	1.77279	2.01083	2.15824	-1.00383	5.26e-05	0.00028836	0.102459	0.659781	0.7713	-0.667806	0.00580129	0.0227635	0.270594	0.147728	0.25449	Gnaz	10	74967177	75016907	+	3612	protein_coding	guanine nucleotide binding protein, alpha z subunit [Source:MGI Symbol;Acc:MGI:95780]	-
ENSMUSG00000074519	Zfp971	1.85045	1.69329	1.59702	0.818942	1.04942	0.694938	2.05573	1.98786	1.51219	0.908079	1.50192	1.13285	1.65336	1.71561	1.27519	-1.00219	0.00140467	0.00570922	0.0848259	0.736567	0.828041	-0.542022	0.0777696	0.19202	-0.182945	0.468454	0.610357	Zfp971	2	178023284	178034022	+	2145	protein_coding	zinc finger protein 971 [Source:MGI Symbol;Acc:MGI:1261426]	zf-C2H2
ENSMUSG00000005949	Ctns	7.92566	7.57905	5.70377	3.02847	4.051	3.5167	5.50489	4.70109	4.78274	3.37467	3.23383	4.06773	5.54878	4.86922	5.09523	-1.00078	2.13e-10	2.23e-09	-0.533381	0.000424601	0.00153459	-0.998552	7.66e-10	9.57e-09	-0.48699	0.000256821	0.0009281	Ctns	11	73183596	73199042	-	3391	protein_coding	cystinosis, nephropathic [Source:MGI Symbol;Acc:MGI:1932872]	-
ENSMUSG00000074622	Mafb	18.1874	16.7881	14.6681	7.99583	8.25527	8.58792	7.86717	4.99958	4.14922	12.9595	16.967	11.476	8.31923	8.03415	9.09595	-1.00072	2.07e-21	3.92e-20	-1.57421	9.53e-18	1.35e-16	-0.265661	0.0467553	0.128258	-0.997997	2.14e-23	3.67e-22	Mafb	2	160363703	160367065	-	3363	protein_coding	v-maf musculoaponeurotic fibrosarcoma oncogene family, protein B (avian) [Source:MGI Symbol;Acc:MGI:104555]	TF_bZIP
ENSMUSG00000032131	Abcg4	1.43163	1.51753	1.55748	0.985371	0.708879	0.572114	2.28474	1.45985	1.55028	1.02793	0.903575	0.809195	1.82431	1.88629	2.17836	-0.998996	1.59e-05	9.61e-05	0.202971	0.322826	0.46762	-0.718552	0.000870805	0.00439465	0.353629	0.0291569	0.0656368	Abcg4	9	44273188	44288615	-	5211	protein_coding	ATP binding cassette subfamily G member 4 [Source:MGI Symbol;Acc:MGI:1890594]	-
ENSMUSG00000029231	Pdgfra	6.90803	5.54977	6.77697	3.39701	3.02295	3.22199	5.15171	4.02656	4.32876	3.58878	3.04704	3.20131	3.47408	3.45863	3.71109	-0.998253	3.01e-21	5.67e-20	-0.541214	1.01e-05	4.72e-05	-0.9708	4.3e-17	8.59e-16	-0.886404	4.16e-20	6.12e-19	Pdgfra	5	75152292	75198215	+	10024	protein_coding	platelet derived growth factor receptor, alpha polypeptide [Source:MGI Symbol;Acc:MGI:97530]	-
ENSMUSG00000034163	Zfc3h1	7.43409	6.75462	7.75616	3.92566	3.60371	3.4743	6.24923	7.71142	7.33819	4.67691	4.91024	4.61712	7.84536	7.6506	7.59222	-0.998049	1.5e-23	3.05e-22	-0.0748153	0.488458	0.629135	-0.631195	5.11e-10	6.49e-09	0.0402288	0.61787	0.737369	Zfc3h1	10	115384959	115432772	+	7848	protein_coding	zinc finger, C3H1-type containing [Source:MGI Symbol;Acc:MGI:2446143]	-
ENSMUSG00000023349	Clec4n	20.6779	19.5236	19.5961	9.32556	11.4624	9.14155	8.66038	3.71937	3.23245	12.3883	18.4554	14.7469	21.3328	16.5722	22.3767	-0.997621	1.07e-14	1.51e-13	-1.96818	8.75e-06	4.13e-05	-0.395951	0.00578597	0.022713	-0.0218749	0.851315	0.908755	Clec4n	6	123229843	123247021	+	1420	protein_coding	C-type lectin domain family 4, member n [Source:MGI Symbol;Acc:MGI:1861231]	-
ENSMUSG00000055541	Lair1	1.56101	1.37774	1.64274	0.921926	0.579113	0.805977	0.544025	0.363001	0.491245	0.952742	0.853685	0.717088	0.777558	1.11417	0.987998	-0.996338	5.4e-07	4e-06	-1.74614	6.58e-17	8.81e-16	-0.859972	7.91e-06	6.08e-05	-0.701506	4.9e-05	0.000200386	Lair1	7	4003402	4063204	-	7475	protein_coding	leukocyte-associated Ig-like receptor 1 [Source:MGI Symbol;Acc:MGI:105492]	-
ENSMUSG00000029438	Bcl7a	0.826427	0.697633	0.749706	0.434281	0.291936	0.418867	1.66242	1.65428	1.41878	0.352775	0.359061	0.331367	1.21973	1.20925	1.41232	-0.996239	2.13e-05	0.000126126	1.02901	2.06e-10	1.67e-09	-1.12688	1.97e-06	1.68e-05	0.723913	6.45e-06	3.02e-05	Bcl7a	5	123343834	123374992	+	9490	protein_coding	B cell CLL/lymphoma 7A [Source:MGI Symbol;Acc:MGI:1924295]	-
ENSMUSG00000074272	Ceacam1	0.510672	0.411772	0.381238	0.256008	0.228646	0.171161	0.0506321	0.0500731	0.0737869	0.136291	0.28811	0.196954	0.0848369	0.108417	0.086371	-0.996043	0.00814364	0.0266022	-2.9534	1.27e-09	9.55e-09	-1.07433	0.00822536	0.0305244	-2.25645	4.94e-08	2.98e-07	Ceacam1	7	25461707	25477603	-	5806	protein_coding	carcinoembryonic antigen-related cell adhesion molecule 1 [Source:MGI Symbol;Acc:MGI:1347245]	-
ENSMUSG00000023707	Ogfod2	4.65523	5.02481	5.15356	3.10908	2.8093	1.53901	5.46316	4.75965	5.47017	2.61255	2.96065	2.34016	5.94999	5.39914	5.91033	-0.996016	5.47e-06	3.57e-05	0.048278	0.752238	0.839041	-0.908068	1.92e-06	1.64e-05	0.185284	0.185825	0.305624	Ogfod2	5	124112297	124115483	+	2260	protein_coding	2-oxoglutarate and iron-dependent oxygenase domain containing 2 [Source:MGI Symbol;Acc:MGI:1913877]	-
ENSMUSG00000009731	Kcnd1	1.54673	1.37397	1.50519	0.779521	0.775108	0.669619	2.12216	2.12623	2.52351	0.944072	0.972614	0.959779	2.32912	2.40868	2.72477	-0.994018	4.02e-06	2.67e-05	0.579415	0.000516506	0.00183625	-0.625725	0.00284466	0.0123123	0.72154	2.56e-06	1.27e-05	Kcnd1	X	7822289	7838280	+	5287	protein_coding	potassium voltage-gated channel, Shal-related family, member 1 [Source:MGI Symbol;Acc:MGI:96671]	-
ENSMUSG00000020105	Lrig3	1.587	1.41558	1.39536	0.768954	0.802123	0.639927	1.94289	2.2233	1.987	1.13032	0.964905	1.01035	1.75262	2.16377	1.91703	-0.99354	2.94e-08	2.52e-07	0.452982	0.00135795	0.0044313	-0.505897	0.00337767	0.0143065	0.373552	0.00679863	0.0183979	Lrig3	10	125966168	126015359	+	8347	protein_coding	leucine-rich repeats and immunoglobulin-like domains 3 [Source:MGI Symbol;Acc:MGI:2443955]	-
ENSMUSG00000073678	Pgap1	1.35022	1.20399	1.139	0.756527	0.52468	0.583299	0.389341	0.306284	0.283696	0.710897	0.846646	0.783065	0.427001	0.332309	0.422646	-0.992654	2.56e-10	2.65e-09	-1.94213	1.65e-30	4.28e-29	-0.663283	6.23e-06	4.9e-05	-1.67754	2.43e-29	5.27e-28	Pgap1	1	54472994	54557684	-	16611	protein_coding	post-GPI attachment to proteins 1 [Source:MGI Symbol;Acc:MGI:2443342]	-
ENSMUSG00000041966	Dcaf17	1.29235	1.23309	1.43497	0.744113	0.594487	0.658724	1.82869	1.59603	1.84739	0.738679	0.859248	0.772567	2.12476	2.06403	1.85495	-0.991627	1.59e-08	1.4e-07	0.38086	0.00722518	0.0198452	-0.74371	2.08e-05	0.000148578	0.577044	6.44e-06	3.01e-05	Dcaf17	2	71055328	71099142	+	9806	protein_coding	DDB1 and CUL4 associated factor 17 [Source:MGI Symbol;Acc:MGI:1923013]	-
ENSMUSG00000033033	Calhm2	2.00674	1.85548	2.35652	1.038	0.926457	1.16786	2.94352	2.97769	2.76464	1.40973	1.34961	1.5569	2.91404	2.8091	2.91656	-0.990805	2.11e-06	1.46e-05	0.453584	0.00495767	0.014121	-0.531582	0.00809443	0.0301046	0.443306	0.00348767	0.0101142	Calhm2	19	47105353	47138294	-	4361	protein_coding	calcium homeostasis modulator family member 2 [Source:MGI Symbol;Acc:MGI:1919941]	-
ENSMUSG00000017639	Rab11fip4	3.72897	3.13458	3.03435	1.68657	1.78167	1.51712	2.56449	1.7038	1.60169	1.56034	2.62751	1.64023	3.22602	3.50273	3.63433	-0.990677	8.92e-13	1.12e-11	-0.783335	1.01e-05	4.73e-05	-0.767244	1.85e-05	0.000133562	0.0324194	0.775026	0.855043	Rab11fip4	11	79591212	79698023	+	7451	protein_coding	RAB11 family interacting protein 4 (class II) [Source:MGI Symbol;Acc:MGI:2442920]	-
ENSMUSG00000074178	Gm10638	4.43872	4.623	4.36753	2.61292	1.78576	2.40205	1.62414	1.44559	1.14963	2.1523	1.57453	1.73739	1.79609	1.71212	1.86383	-0.989548	0.000864077	0.00367967	-1.69323	4.45e-08	2.82e-07	-1.30006	4.74e-05	0.000316067	-1.3556	1.3e-06	6.71e-06	Gm10638	8	86745699	86746603	+	905	protein_coding	predicted gene 10638 [Source:MGI Symbol;Acc:MGI:3704316]	-
ENSMUSG00000029408	Abcb9	0.794044	0.878312	0.809201	0.386004	0.43281	0.432475	0.813522	0.752635	0.917851	0.336897	0.409268	0.446606	0.844243	1.02011	0.57789	-0.988232	0.000308018	0.00144768	-0.0349299	0.87654	0.923648	-1.06617	0.000227901	0.00131613	-0.0595069	0.805246	0.877058	Abcb9	5	124061530	124095798	-	5601	protein_coding	ATP-binding cassette, sub-family B (MDR/TAP), member 9 [Source:MGI Symbol;Acc:MGI:1861729]	-
ENSMUSG00000078866	Zfp970	3.50078	2.56128	3.00875	1.77305	1.30212	1.51558	3.02271	3.05627	3.8321	2.21395	1.48325	2.07302	2.40385	2.54143	2.56066	-0.987822	5.39e-05	0.000294691	0.0924799	0.654861	0.767762	-0.657563	0.00797805	0.0297608	-0.305763	0.124131	0.220827	Zfp970	2	177464733	177478129	+	2172	protein_coding	zinc finger protein 970 [Source:MGI Symbol;Acc:MGI:3652255]	zf-C2H2
ENSMUSG00000078307	AI593442	0.788409	0.568482	0.61544	0.266863	0.426221	0.298657	0.260835	0.266277	0.294286	0.376319	0.712853	0.294569	0.304521	0.299356	0.250528	-0.986008	0.00192504	0.007534	-1.29919	2.27e-05	0.000101165	-0.509581	0.133786	0.289902	-1.24232	2.29e-05	9.87e-05	AI593442	9	52673042	52679780	-	5823	protein_coding	expressed sequence AI593442 [Source:MGI Symbol;Acc:MGI:2143099]	-
ENSMUSG00000023009	Nckap5l	4.05368	3.85124	3.42423	2.48531	1.627	1.63905	3.40869	2.95452	3.09553	2.05657	1.89504	1.82889	3.34809	3.32034	4.12864	-0.985582	7.64e-09	6.94e-08	-0.292906	0.0306599	0.070106	-0.974627	3.27e-10	4.24e-09	-0.103146	0.426503	0.570825	Nckap5l	15	99422035	99457748	-	5002	protein_coding	NCK-associated protein 5-like [Source:MGI Symbol;Acc:MGI:3609653]	-
ENSMUSG00000039959	Hip1	3.48675	2.88037	2.9683	1.59511	1.54082	1.59097	3.54203	2.96459	2.98426	1.99596	2.20839	1.74801	3.63313	3.81434	3.61582	-0.983659	4.91e-18	8.08e-17	-0.00752656	0.949118	0.969465	-0.652001	2.08e-07	2.02e-06	0.21113	0.0242503	0.0561745	Hip1	5	135406531	135545120	-	12961	protein_coding	huntingtin interacting protein 1 [Source:MGI Symbol;Acc:MGI:1099804]	-
ENSMUSG00000032673	Prorsd1	2.92145	2.61423	3.51674	1.30173	1.57315	1.69285	3.61476	3.84809	4.05514	1.4016	2.53291	1.98154	4.55991	4.75562	5.3986	-0.98352	6.12e-05	0.000330848	0.317041	0.100458	0.18793	-0.617444	0.0173531	0.0571488	0.671261	0.000131018	0.000496992	Prorsd1	11	29511757	29515033	-	2128	protein_coding	prolyl-tRNA synthetase domain containing 1 [Source:MGI Symbol;Acc:MGI:1915189]	-
ENSMUSG00000044345	Marveld1	7.35551	6.04609	6.73463	3.53197	3.45988	3.20363	13.0456	14.0274	16.3667	2.84266	4.63506	3.072	13.7675	13.7927	13.6426	-0.983334	1.05e-14	1.48e-13	1.07662	2.08e-19	3.22e-18	-0.935544	2.3e-08	2.48e-07	0.999768	1.18e-27	2.4e-26	Marveld1	19	42147400	42151703	+	4304	protein_coding	MARVEL (membrane-associating) domain containing 1 [Source:MGI Symbol;Acc:MGI:2147570]	-
ENSMUSG00000028974	Dffa	2.83689	2.68842	2.38199	1.64135	1.22284	1.15798	2.8096	2.50483	3.07734	1.18644	1.29509	1.17097	2.43499	2.51679	2.80741	-0.98253	2.33e-06	1.6e-05	0.0497342	0.770013	0.852243	-1.11877	1.19e-07	1.19e-06	-0.061595	0.701679	0.803151	Dffa	4	149104146	149120647	+	3540	protein_coding	DNA fragmentation factor, alpha subunit [Source:MGI Symbol;Acc:MGI:1196227]	-
ENSMUSG00000040138	Ndp	3.35419	3.20101	2.96259	1.67252	1.36928	1.79379	1.08653	0.724688	0.5997	1.31848	2.17272	1.99039	2.18465	1.92285	1.50472	-0.981969	5.25e-05	0.000288029	-2.00131	1.43e-12	1.4e-11	-0.804238	0.00172271	0.00798168	-0.799184	0.000305237	0.0010904	Ndp	X	16885521	16911774	-	1939	protein_coding	Norrie disease (pseudoglioma) (human) [Source:MGI Symbol;Acc:MGI:102570]	-
ENSMUSG00000035051	Dhx57	6.32979	5.50589	6.07257	3.20713	2.52382	3.36425	6.48506	7.02427	7.4015	3.17716	3.01413	3.23775	7.37341	7.08621	7.43491	-0.980988	1.36e-13	1.78e-12	0.19108	0.0831325	0.161437	-0.930131	2.85e-13	4.58e-12	0.256862	0.00695467	0.0187788	Dhx57	17	80238304	80290476	-	5077	protein_coding	DEAH (Asp-Glu-Ala-Asp/His) box polypeptide 57 [Source:MGI Symbol;Acc:MGI:2147067]	-
ENSMUSG00000067860	Zic3	1.47414	1.2884	1.21558	0.699075	0.821169	0.495381	1.36244	1.46229	1.02903	0.577337	0.948212	0.431376	1.61392	1.77442	1.7001	-0.980832	0.000117765	0.000602036	-0.0729418	0.734083	0.826373	-1.02138	0.000358571	0.0019851	0.32048	0.0758804	0.147268	Zic3	X	58022700	58041736	+	4639	protein_coding	zinc finger protein of the cerebellum 3 [Source:MGI Symbol;Acc:MGI:106676]	zf-C2H2
ENSMUSG00000057396	Zfp759	0.607906	0.864484	0.781591	0.554673	0.382139	0.213832	1.34944	1.19339	1.19938	0.322403	0.262518	0.624603	1.0827	1.28233	1.1228	-0.97989	0.0105273	0.0331897	0.699959	0.0065271	0.0181351	-0.916735	0.0197453	0.0636745	0.595566	0.0186005	0.0446421	Zfp759	13	67121660	67141787	+	3776	protein_coding	zinc finger protein 759 [Source:MGI Symbol;Acc:MGI:2446280]	zf-C2H2
ENSMUSG00000063894	Zkscan8	3.50257	2.66497	3.07258	1.81392	1.29026	1.59775	4.10585	3.23318	3.63686	1.79149	1.00218	1.87064	3.81236	3.54644	3.96374	-0.979035	3.67e-11	4.08e-10	0.216749	0.110346	0.202812	-0.992325	1.38e-07	1.37e-06	0.260248	0.019353	0.0462357	Zkscan8	13	21513222	21531120	-	8902	protein_coding	zinc finger with KRAB and SCAN domains 8 [Source:MGI Symbol;Acc:MGI:1913815]	zf-C2H2
ENSMUSG00000043099	Hic1	16.4507	15.0801	16.4569	8.12554	6.89541	9.37448	6.75478	6.53808	7.37676	8.73277	6.49281	9.14813	6.73826	5.55226	6.46744	-0.978417	1.11e-18	1.87e-17	-1.24877	3.55e-35	1.14e-33	-0.982974	2.78e-15	5.04e-14	-1.38856	2.63e-47	1.05e-45	Hic1	11	75164565	75169519	-	3750	protein_coding	hypermethylated in cancer 1 [Source:MGI Symbol;Acc:MGI:1338010]	ZBTB
ENSMUSG00000111128	Gm49338	1.24213	1.43744	2.07866	1.07242	0.638538	0.716999	2.23883	1.8179	2.38445	1.28825	0.983402	1.27195	1.46892	1.42072	1.57881	-0.977803	0.00548804	0.0188836	0.406513	0.139466	0.245003	-0.427961	0.190775	0.373409	-0.119411	0.664541	0.773479	Gm49338	9	45858604	45860682	-	2079	TEC	predicted gene, 49338 [Source:MGI Symbol;Acc:MGI:6121528]	-
ENSMUSG00000034570	Inpp5j	1.03307	0.85776	1.03499	0.424589	0.521414	0.536694	0.606183	0.570944	0.637009	0.645515	0.936858	0.364928	0.667456	0.570552	0.805761	-0.977662	0.000286156	0.00135217	-0.722405	0.00296749	0.00892924	-0.583065	0.0568946	0.150161	-0.548233	0.0202885	0.0480982	Inpp5j	11	3494375	3504821	-	5092	protein_coding	inositol polyphosphate 5-phosphatase J [Source:MGI Symbol;Acc:MGI:2158663]	-
ENSMUSG00000043398	Gpr135	1.03235	1.00709	1.07076	0.729248	0.274849	0.591525	0.995454	0.9537	0.777155	0.908214	0.550705	0.680664	1.0164	1.01453	1.18674	-0.976071	0.00635502	0.0214356	-0.216274	0.426084	0.571271	-0.541719	0.0928529	0.219979	0.0170134	0.946225	0.96958	Gpr135	12	72067976	72071125	-	3150	protein_coding	G protein-coupled receptor 135 [Source:MGI Symbol;Acc:MGI:2676315]	-
ENSMUSG00000061544	Zfp229	1.6378	0.930434	1.42548	0.683647	0.527877	0.82185	1.07734	1.23516	1.15518	0.758057	0.638953	0.62583	1.04474	1.36622	1.25969	-0.975747	0.000252323	0.00121155	-0.233764	0.320133	0.464633	-0.981996	0.000237749	0.00136663	-0.152622	0.486411	0.626102	Zfp229	17	21730795	21769342	+	5139	protein_coding	zinc finger protein 229 [Source:MGI Symbol;Acc:MGI:2679295]	zf-C2H2
ENSMUSG00000048814	Lonrf2	1.66924	1.28017	1.43234	0.729094	0.707445	0.794374	0.600525	0.342135	0.423988	0.697414	0.734604	0.733169	0.544667	0.535429	0.400855	-0.975144	3.13e-07	2.39e-06	-1.71064	1.56e-13	1.65e-12	-1.02158	2.75e-07	2.62e-06	-1.6009	3.95e-16	4.72e-15	Lonrf2	1	38793645	38836711	-	7506	protein_coding	LON peptidase N-terminal domain and ring finger 2 [Source:MGI Symbol;Acc:MGI:1920209]	-
ENSMUSG00000041147	Brca2	0.511764	0.252745	0.289718	0.20304	0.13961	0.195759	0.179561	0.120753	0.161492	0.120463	0.0908222	0.136203	0.173298	0.280382	0.187124	-0.974341	0.00225675	0.00865837	-1.22495	0.00022228	0.000843799	-1.60976	5.55e-06	4.41e-05	-0.752288	0.0115163	0.0293332	Brca2	5	150522630	150570329	+	13643	protein_coding	breast cancer 2, early onset [Source:MGI Symbol;Acc:MGI:109337]	-
ENSMUSG00000055407	Map6	4.88565	4.7473	4.79105	2.8348	2.27039	2.25991	7.52698	6.78739	7.22214	2.54067	2.22716	2.10067	7.45411	7.87262	8.02974	-0.974101	2.7e-18	4.48e-17	0.54623	9.54e-10	7.27e-09	-1.07297	1.52e-20	3.64e-19	0.661839	1.83e-17	2.36e-16	Map6	7	99267447	99337137	+	9152	protein_coding	microtubule-associated protein 6 [Source:MGI Symbol;Acc:MGI:1201690]	-
ENSMUSG00000020142	Slc1a4	51.4883	45.9525	49.8826	25.6759	23.4343	26.0084	20.5539	18.0314	17.8178	21.9075	18.984	21.1351	21.9056	24.1488	25.1629	-0.973644	2.72e-38	8.62e-37	-1.41637	1.15e-57	8.03e-56	-1.25246	5.26e-47	2.66e-45	-1.08186	2.07e-49	8.7e-48	Slc1a4	11	20302180	20332713	-	3926	protein_coding	solute carrier family 1 (glutamate/neutral amino acid transporter), member 4 [Source:MGI Symbol;Acc:MGI:2135601]	-
ENSMUSG00000029535	Triap1	11.0764	12.4236	10.5597	5.77512	5.78244	5.82282	13.2845	11.401	11.1377	5.59464	5.80822	5.58357	11.1823	11.9717	12.1932	-0.973447	2.75e-08	2.37e-07	0.041199	0.787778	0.864749	-1.00898	3.89e-08	4.13e-07	0.018662	0.893802	0.936146	Triap1	5	115341225	115343569	+	1088	protein_coding	TP53 regulated inhibitor of apoptosis 1 [Source:MGI Symbol;Acc:MGI:1916326]	-
ENSMUSG00000005611	Mrvi1	1.10676	0.639771	1.07302	0.544302	0.431175	0.463983	1.57886	0.901373	1.1385	0.668701	0.571719	0.533903	2.10676	1.50362	2.09678	-0.972028	0.000265633	0.00126819	0.330632	0.203291	0.329017	-0.66792	0.0117323	0.0412126	0.986979	1.12e-06	5.84e-06	Mrvi1	7	110868266	110982461	-	6827	protein_coding	MRV integration site 1 [Source:MGI Symbol;Acc:MGI:1338023]	-
ENSMUSG00000020593	Lpin1	4.87868	3.97206	4.28047	2.41171	2.0185	2.28133	4.25316	4.21122	5.09744	2.60105	2.57048	1.9522	4.38797	4.06805	4.05176	-0.971375	8.41e-17	1.32e-15	0.0132219	0.911498	0.945931	-0.883857	2.97e-11	4.18e-10	-0.103991	0.281179	0.420941	Lpin1	12	16535669	16610966	-	9665	protein_coding	lipin 1 [Source:MGI Symbol;Acc:MGI:1891340]	-
ENSMUSG00000048200	Cracr2b	1.40144	1.28081	1.71604	0.83109	0.501172	0.921315	1.09902	0.946643	0.730692	1.01303	0.493124	0.594719	1.26527	1.19125	0.956626	-0.970397	0.00199253	0.00776004	-0.685913	0.0148062	0.0373197	-1.06346	0.0016022	0.00748485	-0.398523	0.116068	0.20889	Cracr2b	7	141461094	141466613	+	2764	protein_coding	calcium release activated channel regulator 2B [Source:MGI Symbol;Acc:MGI:2446129]	-
ENSMUSG00000020156	Mum1	0.780031	0.816483	1.09869	0.534711	0.512507	0.329703	1.66926	1.24865	1.1164	0.51699	0.436509	0.551837	1.44047	1.32724	1.24519	-0.9703	2.18e-05	0.000128271	0.554449	0.0050492	0.0143557	-0.845045	0.000118162	0.000726104	0.543245	0.000694067	0.00232448	Mum1	10	80226434	80243903	+	10361	protein_coding	melanoma associated antigen (mutated) 1 [Source:MGI Symbol;Acc:MGI:1915364]	-
ENSMUSG00000066191	Anks6	1.07996	0.952469	0.934425	0.428729	0.495528	0.591193	1.34421	1.03094	0.982322	0.374897	0.381578	0.426844	1.29622	1.22905	1.3103	-0.968586	0.000212676	0.00103621	0.149088	0.49435	0.634627	-1.33364	2.18e-06	1.84e-05	0.336257	0.0776097	0.150094	Anks6	4	47015669	47057427	-	5358	protein_coding	ankyrin repeat and sterile alpha motif domain containing 6 [Source:MGI Symbol;Acc:MGI:1922941]	-
ENSMUSG00000041757	Plekha6	0.675537	0.499021	0.622493	0.280388	0.244139	0.396553	0.457495	0.328699	0.376095	0.32548	0.296669	0.262379	0.286968	0.324609	0.367471	-0.965586	6.39e-05	0.000343947	-0.658978	0.00280474	0.00849147	-1.02283	1.74e-05	0.000126018	-0.906985	1.44e-05	6.44e-05	Plekha6	1	133164210	133303435	+	12530	protein_coding	pleckstrin homology domain containing, family A member 6 [Source:MGI Symbol;Acc:MGI:2388662]	-
ENSMUSG00000027860	Vangl1	3.54855	3.37945	3.98429	1.69001	2.09709	1.79664	3.56028	3.64963	3.13873	2.02445	1.35926	2.02744	3.17316	3.72156	3.26813	-0.964819	1.08e-12	1.34e-11	-0.105486	0.385823	0.532468	-1.01761	2.34e-10	3.08e-09	-0.13516	0.228802	0.359578	Vangl1	3	102153583	102204693	-	7156	protein_coding	VANGL planar cell polarity 1 [Source:MGI Symbol;Acc:MGI:2159344]	-
ENSMUSG00000033227	Wnt6	1.06901	1.34236	1.51469	0.616448	0.658283	0.736707	4.93973	4.35468	3.82506	1.13853	1.41319	1.01075	2.7864	3.15884	3.47319	-0.964273	0.00604931	0.020541	1.71369	1.66e-14	1.86e-13	-0.140319	0.663022	0.817173	1.23227	6.3e-08	3.76e-07	Wnt6	1	74771892	74785322	+	2192	protein_coding	wingless-type MMTV integration site family, member 6 [Source:MGI Symbol;Acc:MGI:98960]	-
ENSMUSG00000047583	Tyw3	0.850356	0.684683	0.456848	0.195225	0.461849	0.358938	0.468278	0.527729	0.435304	0.243533	0.413121	0.365371	0.580259	0.33364	0.658642	-0.96422	0.0121079	0.0374069	-0.509215	0.119809	0.216867	-0.972429	0.0106693	0.0381557	-0.376698	0.251492	0.386646	Tyw3	3	154576431	154597104	-	4499	protein_coding	tRNA-yW synthesizing protein 3 homolog (S. cerevisiae) [Source:MGI Symbol;Acc:MGI:2445040]	-
ENSMUSG00000041642	Kif21b	1.43262	1.17355	1.28899	0.615517	0.672685	0.708577	1.99052	1.8055	1.68273	0.614492	0.991554	0.791892	1.20068	1.20019	1.22726	-0.963744	1.96e-09	1.87e-08	0.462048	0.000639778	0.00222925	-0.704535	0.00012598	0.000768558	-0.135625	0.29654	0.438209	Kif21b	1	136131389	136177998	+	12184	protein_coding	kinesin family member 21B [Source:MGI Symbol;Acc:MGI:109234]	-
ENSMUSG00000039005	Tlr4	3.38265	3.32655	3.68987	1.54436	1.80759	1.97867	3.35981	3.82854	3.83332	2.5198	2.67621	2.28971	3.69688	3.94792	4.31594	-0.962871	1.02e-10	1.09e-09	0.0518521	0.681315	0.788092	-0.476439	0.000855109	0.00432953	0.169803	0.142462	0.247319	Tlr4	4	66827584	66930284	+	5556	protein_coding	toll-like receptor 4 [Source:MGI Symbol;Acc:MGI:96824]	-
ENSMUSG00000032245	Cln6	4.73504	4.09892	3.98401	2.52597	2.1342	1.93935	6.21999	5.03652	5.38086	2.27573	2.06175	2.31968	5.86866	5.70945	6.16208	-0.962529	6.83e-07	5.01e-06	0.344225	0.0310546	0.0708283	-0.951115	1.46e-06	1.27e-05	0.434664	0.00208704	0.00636864	Cln6	9	62838785	62852006	+	2434	protein_coding	ceroid-lipofuscinosis, neuronal 6 [Source:MGI Symbol;Acc:MGI:2159324]	-
ENSMUSG00000020228	Helb	2.10909	1.85335	1.84051	0.903353	0.863873	1.21469	2.30749	2.10796	2.22282	0.886746	1.37237	1.05543	2.27065	2.18382	2.05606	-0.962367	2.43e-06	1.66e-05	0.161441	0.307416	0.450404	-0.812327	0.000131785	0.00079978	0.131259	0.385629	0.532635	Helb	10	120083608	120112987	-	5011	protein_coding	helicase (DNA) B [Source:MGI Symbol;Acc:MGI:2152895]	-
ENSMUSG00000075304	Sp5	5.00992	4.66328	4.49218	2.41295	3.05082	1.80415	6.15937	6.20674	4.45893	2.08696	2.56668	2.14409	6.54405	6.54835	6.40405	-0.961686	4.77e-06	3.14e-05	0.220302	0.207034	0.333846	-1.06299	2.06e-07	2e-06	0.426272	0.00242493	0.00729402	Sp5	2	70474923	70477729	+	2100	protein_coding	trans-acting transcription factor 5 [Source:MGI Symbol;Acc:MGI:1927715]	zf-C2H2
ENSMUSG00000028933	Xrcc2	0.87099	0.881441	0.676956	0.272012	0.553281	0.416766	0.629345	0.557371	0.633599	0.385103	0.273188	0.356253	0.642145	0.8262	0.760386	-0.961553	0.00203277	0.00789222	-0.452596	0.0767601	0.151222	-1.26704	7.04e-05	0.000453004	-0.160197	0.502176	0.640367	Xrcc2	5	25689812	25705825	-	5216	protein_coding	X-ray repair complementing defective repair in Chinese hamster cells 2 [Source:MGI Symbol;Acc:MGI:1927345]	-
ENSMUSG00000033594	Spata2l	1.2385	0.883414	1.07135	0.432733	0.546483	0.65725	0.81863	0.944525	1.21004	0.508518	0.362306	0.577171	1.35794	1.33491	1.00291	-0.961252	0.00212392	0.00820615	-0.140462	0.604453	0.727145	-1.14974	0.000561775	0.00298059	0.176623	0.467554	0.609527	Spata2l	8	123229801	123236233	-	3591	protein_coding	spermatogenesis associated 2-like [Source:MGI Symbol;Acc:MGI:1926029]	-
ENSMUSG00000027200	Sema6d	8.2247	5.77802	6.47851	3.48723	3.60773	3.4352	2.41286	2.09712	2.32423	3.78742	5.03427	3.84457	3.15345	2.66432	2.90134	-0.960568	1.06e-16	1.65e-15	-1.61569	4.44e-33	1.27e-31	-0.696989	3.27e-07	3.09e-06	-1.26579	6.22e-28	1.28e-26	Sema6d	2	124089969	124667770	+	10559	protein_coding	sema domain, transmembrane domain (TM), and cytoplasmic domain, (semaphorin) 6D [Source:MGI Symbol;Acc:MGI:2387661]	-
ENSMUSG00000109946	Brd3os	5.74468	5.25647	6.44192	2.81215	2.98018	3.17422	5.03373	4.11018	4.96573	2.79013	3.26419	3.5396	6.33221	5.43395	5.33223	-0.959334	2.64e-07	2.03e-06	-0.338215	0.048118	0.102749	-0.868728	8.1e-06	6.21e-05	-0.0615217	0.687719	0.792384	Brd3os	2	27442324	27444221	+	1898	protein_coding	bromodomain containing 3, opposite strand [Source:MGI Symbol;Acc:MGI:106557]	-
ENSMUSG00000039967	Zfp292	2.95475	2.31123	2.74432	1.4411	1.33516	1.34968	4.51386	4.24568	4.36975	1.57873	1.16017	1.66758	4.09401	4.03911	4.08586	-0.958875	9.6e-13	1.2e-11	0.681684	3.81e-09	2.71e-08	-0.86803	3.25e-08	3.48e-07	0.576436	2.49e-08	1.56e-07	Zfp292	4	34803113	34882960	-	9986	protein_coding	zinc finger protein 292 [Source:MGI Symbol;Acc:MGI:1353423]	zf-C2H2
ENSMUSG00000051786	Tubgcp6	1.66442	1.27533	1.49867	0.783831	0.67969	0.828929	1.74372	1.8724	1.93789	1.27431	0.772808	0.978781	1.79598	1.63881	1.75767	-0.955513	4.32e-09	4.01e-08	0.291419	0.0352665	0.0789618	-0.55549	0.00268834	0.0117202	0.19349	0.128658	0.227813	Tubgcp6	15	89098357	89123112	-	11464	protein_coding	tubulin, gamma complex associated protein 6 [Source:MGI Symbol;Acc:MGI:2146071]	-
ENSMUSG00000079003	Samd1	4.27659	4.59183	4.09632	2.48455	2.09841	2.1283	8.29209	6.70218	7.4679	3.00151	3.10678	2.18023	8.50098	8.51867	8.8395	-0.955251	4.51e-07	3.37e-06	0.759778	3.07e-07	1.75e-06	-0.645873	0.00107625	0.00528417	0.9611	4.79e-14	4.91e-13	Samd1	8	83997672	84000409	+	2393	protein_coding	sterile alpha motif domain containing 1 [Source:MGI Symbol;Acc:MGI:2142433]	-
ENSMUSG00000024505	Dtwd2	0.801561	0.561638	0.65877	0.326297	0.311547	0.405833	0.375814	0.468023	0.226026	0.34585	0.387215	0.324862	0.237886	0.44019	0.505096	-0.955074	0.0130369	0.0399136	-0.935546	0.0150938	0.0379569	-0.936193	0.0173258	0.057099	-0.802088	0.0279644	0.0634181	Dtwd2	18	49696145	49755601	-	3520	protein_coding	DTW domain containing 2 [Source:MGI Symbol;Acc:MGI:1916107]	-
ENSMUSG00000055866	Per2	2.15591	2.00988	2.04291	1.13066	0.936345	1.14547	4.43431	4.2447	3.56379	1.45522	0.729995	1.40352	3.75983	4.45677	4.35953	-0.954803	6.59e-08	5.46e-07	0.949892	4.71e-12	4.43e-11	-0.797548	0.000326218	0.0018239	0.985051	2.25e-15	2.57e-14	Per2	1	91415982	91459324	-	5856	protein_coding	period circadian clock 2 [Source:MGI Symbol;Acc:MGI:1195265]	-
ENSMUSG00000032898	Fbxo21	9.9611	8.75575	9.97956	4.82504	4.85062	5.1413	7.76674	8.00432	8.13438	5.2911	4.65914	4.91072	8.11019	8.5839	8.71478	-0.954525	2.14e-21	4.05e-20	-0.295281	0.00223923	0.00694	-0.953039	4.24e-18	8.88e-17	-0.20833	0.0158567	0.0387595	Fbxo21	5	117976730	118010201	+	5545	protein_coding	F-box protein 21 [Source:MGI Symbol;Acc:MGI:1924223]	-
ENSMUSG00000004791	Pgf	2.33921	3.56341	2.66866	1.65241	1.41164	1.39068	3.7299	1.81932	2.36118	1.50968	3.07317	1.42792	3.35954	3.83631	4.03588	-0.950217	3.15e-05	0.000180883	-0.147782	0.571342	0.700844	-0.514697	0.0613618	0.159508	0.35472	0.0470906	0.0988665	Pgf	12	85166635	85177790	-	2903	protein_coding	placental growth factor [Source:MGI Symbol;Acc:MGI:105095]	-
ENSMUSG00000000530	Acvrl1	2.67982	2.26376	1.95237	1.31482	1.20444	1.06308	6.96154	6.40753	5.89768	1.41292	1.64146	1.65897	4.21537	4.32552	4.21143	-0.948958	3.23e-06	2.18e-05	1.44949	1.49e-22	2.71e-21	-0.556102	0.00547039	0.0216109	0.851037	2.43e-09	1.69e-08	Acvrl1	15	101128522	101145336	+	4265	protein_coding	activin A receptor, type II-like 1 [Source:MGI Symbol;Acc:MGI:1338946]	-
ENSMUSG00000029381	Shroom3	10.4979	8.98556	9.26564	4.86562	4.82329	5.22312	9.15397	9.16996	9.52641	5.76669	7.36137	6.11272	12.0547	12.9578	11.625	-0.948441	5.91e-30	1.49e-28	-0.0779346	0.360969	0.507641	-0.583615	1.7e-08	1.86e-07	0.316042	2.45e-05	0.000104819	Shroom3	5	92683435	92965318	+	13247	protein_coding	shroom family member 3 [Source:MGI Symbol;Acc:MGI:1351655]	-
ENSMUSG00000073590	3222401L13Rik	0.630836	0.584564	0.51931	0.279185	0.256852	0.365237	0.677458	0.76239	1.01159	0.212831	0.25601	0.340765	0.790669	0.677215	0.77526	-0.947956	0.00240671	0.00916357	0.459576	0.0659032	0.133371	-1.11311	0.000839791	0.00426125	0.335428	0.143893	0.249388	3222401L13Rik	18	37655451	37661742	+	6292	lincRNA	RIKEN cDNA 3222401L13 gene [Source:MGI Symbol;Acc:MGI:2444186]	-
ENSMUSG00000038077	Kcna6	2.59823	2.11899	2.38465	1.38648	1.1165	1.19101	1.79662	1.72788	1.21475	1.39248	1.42771	0.853549	1.91391	1.79186	2.17014	-0.947153	2.81e-08	2.41e-07	-0.609443	0.000687454	0.00238411	-0.948822	1.95e-06	1.67e-05	-0.305653	0.0345505	0.0758859	Kcna6	6	126708329	126740674	-	5945	protein_coding	potassium voltage-gated channel, shaker-related, subfamily, member 6 [Source:MGI Symbol;Acc:MGI:96663]	-
ENSMUSG00000021488	Nsd1	4.39569	3.56068	3.85849	2.21048	1.81577	2.11735	6.66419	6.77631	7.70482	2.30137	2.10141	2.22385	6.45462	6.83814	6.52415	-0.946207	3.57e-19	6.18e-18	0.807497	4.06e-15	4.77e-14	-0.83849	3.31e-15	5.98e-14	0.712628	2.96e-18	3.95e-17	Nsd1	13	55209782	55318325	+	17483	protein_coding	nuclear receptor-binding SET-domain protein 1 [Source:MGI Symbol;Acc:MGI:1276545]	-
ENSMUSG00000038174	Fam126b	1.58864	1.36313	1.1905	0.74627	0.738196	0.670568	1.97347	1.6861	2.12966	0.829053	0.725485	0.83691	1.55856	1.59647	1.48793	-0.945395	5.86e-09	5.37e-08	0.448222	0.00254932	0.00779699	-0.798767	2.03e-06	1.73e-05	0.129172	0.321935	0.465766	Fam126b	1	58522806	58586323	-	12041	protein_coding	family with sequence similarity 126, member B [Source:MGI Symbol;Acc:MGI:1098784]	-
ENSMUSG00000030614	Tmem126b	3.23857	3.25906	3.78028	2.15231	1.60734	1.59861	3.42138	3.40405	3.65398	1.8492	1.32012	1.62842	3.28375	3.37107	3.77016	-0.944775	1.45e-08	1.28e-07	-0.00379251	0.977555	0.98719	-1.10273	4.64e-10	5.92e-09	-0.0110647	0.931435	0.959699	Tmem126b	7	90467438	90476001	-	4740	protein_coding	transmembrane protein 126B [Source:MGI Symbol;Acc:MGI:1915722]	-
ENSMUSG00000041199	Rpusd1	5.11074	7.2892	6.03453	3.21349	3.38921	2.99062	7.16368	8.27959	7.15149	3.14535	2.87398	3.60916	8.7059	8.41608	8.6465	-0.944752	2.64e-06	1.8e-05	0.261737	0.131257	0.233354	-0.945521	7.57e-06	5.85e-05	0.448026	0.00321368	0.00939938	Rpusd1	17	25727751	25731456	+	1703	protein_coding	RNA pseudouridylate synthase domain containing 1 [Source:MGI Symbol;Acc:MGI:1919186]	-
ENSMUSG00000043903	Zfp469	1.27235	1.37242	1.89808	0.833025	0.861467	0.665033	3.73583	2.93995	3.31621	0.790002	1.20612	1.04352	3.24433	3.40926	3.23939	-0.944243	0.00105624	0.00439987	1.10928	1.48e-07	8.83e-07	-0.583186	0.0433552	0.121237	1.09394	9.78e-09	6.42e-08	Zfp469	8	122269569	122272650	+	3082	lincRNA	zinc finger protein 469 [Source:MGI Symbol;Acc:MGI:2684868]	zf-C2H2
ENSMUSG00000038147	Cd84	5.87099	6.51668	5.73903	2.94079	3.82825	2.65394	3.67931	2.92023	2.88831	3.62966	4.70189	3.38433	5.65442	5.38095	5.27695	-0.943854	1e-12	1.25e-11	-0.964653	4.63e-14	5.06e-13	-0.633149	2.16e-06	1.83e-05	-0.187108	0.0463083	0.0974989	Cd84	1	171839697	171890718	+	6272	protein_coding	CD84 antigen [Source:MGI Symbol;Acc:MGI:1336885]	-
ENSMUSG00000042389	Tsen2	0.94718	0.739449	0.824075	0.392397	0.395389	0.517969	0.941229	0.959702	0.993433	0.371654	0.405955	0.276726	0.887567	0.915778	0.950461	-0.94368	0.000245087	0.00117939	0.172795	0.393206	0.539468	-1.24959	7.91e-06	6.08e-05	0.100516	0.608639	0.730465	Tsen2	6	115544664	115578628	+	6715	protein_coding	tRNA splicing endonuclease subunit 2 [Source:MGI Symbol;Acc:MGI:2141599]	-
ENSMUSG00000085882	2610507I01Rik	2.42626	2.53544	2.24757	1.29164	1.18832	1.27874	2.95411	3.02838	3.15005	1.34271	1.68552	1.9444	3.73044	4.09441	4.22361	-0.943621	0.00327058	0.01204	0.306684	0.211312	0.338945	-0.546337	0.0842757	0.204229	0.706154	0.00165236	0.00514462	2610507I01Rik	11	59199836	59202385	-	1360	processed_transcript	RIKEN cDNA 2610507I01 gene [Source:MGI Symbol;Acc:MGI:1919453]	-
ENSMUSG00000043639	Rbm20	0.415537	0.311472	0.543315	0.228858	0.229513	0.20124	0.505103	0.342533	0.378563	0.224115	0.218984	0.336824	0.47878	0.399347	0.469981	-0.943436	0.00891651	0.0287785	-0.0768543	0.809201	0.879091	-0.712043	0.0529941	0.1419	0.0575228	0.840698	0.902116	Rbm20	19	53677306	53867080	+	6790	protein_coding	RNA binding motif protein 20 [Source:MGI Symbol;Acc:MGI:1920963]	-
ENSMUSG00000029047	Pex10	0.870017	1.00372	1.34231	0.532635	0.647537	0.489649	1.81243	1.39574	1.31755	0.590609	0.281781	0.368401	1.40391	1.7031	1.6864	-0.942178	0.00384279	0.0138415	0.467193	0.074697	0.147776	-1.37205	0.000254901	0.00145623	0.54691	0.0216777	0.0509168	Pex10	4	155067016	155072433	+	3298	protein_coding	peroxisomal biogenesis factor 10 [Source:MGI Symbol;Acc:MGI:2684988]	-
ENSMUSG00000074738	Fndc10	6.90513	6.08	5.98434	2.90457	3.39836	3.56988	8.28794	7.99266	7.66442	3.27103	3.96624	3.97425	9.32187	9.25427	9.37327	-0.941579	3.39e-08	2.88e-07	0.304591	0.0255919	0.0600287	-0.765318	1.13e-05	8.46e-05	0.524874	2.05e-05	8.92e-05	Fndc10	4	155694342	155696481	+	2140	protein_coding	fibronectin type III domain containing 10 [Source:MGI Symbol;Acc:MGI:2444790]	-
ENSMUSG00000078429	Ctdsp2	41.5628	39.3342	43.1039	22.1499	21.5346	20.9695	31.123	33.2705	31.7195	24.8702	21.3879	21.1408	37.5753	38.4369	37.5748	-0.941272	1.75e-43	6.16e-42	-0.399172	5.54e-08	3.46e-07	-0.883436	1.53e-24	4.25e-23	-0.160028	0.00726463	0.0195146	Ctdsp2	10	126978717	126999975	+	5524	protein_coding	CTD (carboxy-terminal domain, RNA polymerase II, polypeptide A) small phosphatase 2 [Source:MGI Symbol;Acc:MGI:1098748]	-
ENSMUSG00000029671	Wnt16	1.77687	1.20212	1.48676	0.697322	0.688383	0.940198	0.932703	0.711253	0.814141	1.22856	0.866792	0.819607	1.71719	1.65475	1.75661	-0.941231	0.00018436	0.000908342	-0.892614	0.000226346	0.00085766	-0.614968	0.015732	0.0526578	0.167238	0.381977	0.528957	Wnt16	6	22288227	22298522	+	4360	protein_coding	wingless-type MMTV integration site family, member 16 [Source:MGI Symbol;Acc:MGI:2136018]	-
ENSMUSG00000000901	Mmp11	6.73087	7.82816	8.84051	4.0129	3.90606	4.29271	7.21345	7.44777	6.08044	4.31653	3.67979	2.98434	8.45762	10.4755	8.25445	-0.939531	1.85e-10	1.95e-09	-0.202626	0.15841	0.271114	-1.09151	1.1e-10	1.49e-09	0.183613	0.157116	0.26748	Mmp11	10	75923222	75936496	-	2778	protein_coding	matrix metallopeptidase 11 [Source:MGI Symbol;Acc:MGI:97008]	-
ENSMUSG00000066647	Gm5113	1.7383	1.50049	2.04956	1.05629	0.845978	0.861797	1.65647	1.89385	2.2605	1.15387	0.920174	1.07547	2.1081	2.10073	2.05802	-0.939095	9.34e-06	5.85e-05	0.102673	0.589112	0.715353	-0.750492	0.000455163	0.00246128	0.214083	0.184977	0.304493	Gm5113	7	30169875	30182324	+	5117	protein_coding	predicted gene 5113 [Source:MGI Symbol;Acc:MGI:3644651]	-
ENSMUSG00000052688	Rab7b	9.86637	9.97273	11.0555	5.62536	4.90555	5.61462	7.91506	7.51332	8.04719	5.19972	4.47507	5.78064	8.59642	8.67052	9.28721	-0.938881	8.1e-19	1.38e-17	-0.428171	1.48e-05	6.74e-05	-1.00537	7.32e-17	1.44e-15	-0.25107	0.0043486	0.0123129	Rab7b	1	131688695	131715439	+	4624	protein_coding	RAB7B, member RAS oncogene family [Source:MGI Symbol;Acc:MGI:2442295]	-
ENSMUSG00000063179	Pstk	0.616355	0.807513	0.632632	0.426856	0.291727	0.361014	1.21961	0.949	1.02079	0.369187	0.391422	0.34317	1.15765	0.929994	1.15785	-0.938754	0.000418499	0.00191213	0.599775	0.00360008	0.0105967	-0.902187	0.000723135	0.00373558	0.622266	0.00123815	0.00395178	Pstk	7	131371141	131394482	+	7914	protein_coding	phosphoseryl-tRNA kinase [Source:MGI Symbol;Acc:MGI:2685945]	-
ENSMUSG00000042807	Hecw2	0.458015	0.35866	0.419268	0.177426	0.245192	0.220674	0.514661	0.377992	0.415979	0.220968	0.32061	0.29809	0.52882	0.590909	0.577467	-0.93781	0.000360554	0.00166647	0.0523753	0.814388	0.881985	-0.563599	0.0304989	0.0909734	0.425327	0.0264008	0.060326	Hecw2	1	53806876	54195168	-	12947	protein_coding	HECT, C2 and WW domain containing E3 ubiquitin protein ligase 2 [Source:MGI Symbol;Acc:MGI:2685817]	-
ENSMUSG00000048106	4632415L05Rik	4.14169	3.836	4.06287	2.24165	1.74605	2.31833	5.5342	5.89866	6.71882	2.24233	2.14626	2.24923	6.32077	5.71742	5.93903	-0.937468	4.33e-09	4.02e-08	0.558488	1.37e-05	6.28e-05	-0.863709	3.29e-08	3.52e-07	0.544724	1.37e-06	7.06e-06	4632415L05Rik	3	19894886	19898984	+	4099	lincRNA	RIKEN cDNA 4632415L05 gene [Source:MGI Symbol;Acc:MGI:1918058]	-
ENSMUSG00000048280	Zfp738	1.07788	0.838744	0.985825	0.535893	0.52648	0.455696	0.929444	0.964022	1.13672	0.591436	0.368556	0.604675	0.92789	1.02097	0.979322	-0.936225	3.11e-08	2.66e-07	0.0282635	0.854365	0.909463	-0.897761	6.39e-06	5.02e-05	-0.019879	0.884368	0.929862	Zfp738	13	67658685	67687071	-	15129	protein_coding	zinc finger protein 738 [Source:MGI Symbol;Acc:MGI:3040706]	zf-C2H2
ENSMUSG00000031165	Was	1.68712	2.08543	2.05848	1.33366	0.872683	0.860828	4.42416	4.04971	3.00736	0.869201	1.82142	1.47082	3.33065	3.45718	3.21664	-0.935749	0.00111007	0.00460211	0.949998	1.01e-05	4.74e-05	-0.493537	0.0961952	0.225998	0.745218	0.000104675	0.000404273	Was	X	8081453	8090498	-	2381	protein_coding	Wiskott-Aldrich syndrome [Source:MGI Symbol;Acc:MGI:105059]	-
ENSMUSG00000028479	Gne	4.20454	3.57221	3.63888	2.11466	1.90639	1.96353	6.04924	5.88339	6.31454	2.45087	2.14375	1.93344	6.05826	6.35153	6.11619	-0.934684	2.67e-12	3.23e-11	0.643899	6.94e-09	4.79e-08	-0.80827	2.28e-08	2.46e-07	0.664599	2.98e-11	2.45e-10	Gne	4	44034075	44084177	-	6358	protein_coding	glucosamine (UDP-N-acetyl)-2-epimerase/N-acetylmannosamine kinase [Source:MGI Symbol;Acc:MGI:1354951]	-
ENSMUSG00000020605	Hs1bp3	4.17089	3.03037	3.05262	1.79927	1.65239	1.92285	5.18655	4.75831	4.44135	1.72234	1.01057	1.78436	4.85348	5.5771	5.19013	-0.934511	4.09e-06	2.71e-05	0.457315	0.00741565	0.020309	-1.19061	6.98e-07	6.35e-06	0.573071	0.000197925	0.000729939	Hs1bp3	12	8313432	8343824	+	3004	protein_coding	HCLS1 binding protein 3 [Source:MGI Symbol;Acc:MGI:1913224]	-
ENSMUSG00000052085	Dock8	2.13698	1.96619	1.61951	1.08135	1.07898	0.842979	4.23452	3.28818	3.36174	1.72243	2.17356	1.57398	3.13449	3.20533	3.10537	-0.933219	8.15e-08	6.66e-07	0.894802	2.68e-09	1.95e-08	-0.0690199	0.683975	0.830888	0.686901	3.07e-08	1.91e-07	Dock8	19	24999529	25202432	+	7810	protein_coding	dedicator of cytokinesis 8 [Source:MGI Symbol;Acc:MGI:1921396]	-
ENSMUSG00000028795	Ccdc28b	2.80889	3.31317	3.64177	2.301	1.25351	1.59414	3.11962	3.34826	3.26244	1.77261	2.17115	1.76381	4.30324	4.11076	4.38781	-0.932747	0.000279278	0.00132502	-0.0356518	0.856193	0.910814	-0.776753	0.00126934	0.00611247	0.358822	0.0419907	0.0897316	Ccdc28b	4	129619274	129623947	-	2026	protein_coding	coiled coil domain containing 28B [Source:MGI Symbol;Acc:MGI:1913514]	-
ENSMUSG00000039477	Tnrc18	18.3942	16.1812	18.4709	9.69431	8.19707	9.9449	13.1135	13.2255	15.2828	10.5601	11.6625	10.1559	16.9381	17.8312	16.8438	-0.932256	1.41e-27	3.34e-26	-0.382067	3.11e-05	0.000136228	-0.716207	1.31e-16	2.55e-15	-0.0729231	0.278192	0.41797	Tnrc18	5	142724661	142817662	-	12266	protein_coding	trinucleotide repeat containing 18 [Source:MGI Symbol;Acc:MGI:3648294]	-
ENSMUSG00000036975	Tmem177	1.5745	1.44492	1.4039	0.768448	0.898339	0.650659	2.0824	2.16093	2.27145	0.746979	0.927182	0.791494	2.44734	2.07249	1.88302	-0.932221	0.000504794	0.0022686	0.524673	0.00774449	0.02107	-0.847398	0.00175424	0.00809754	0.49791	0.0118821	0.0301507	Tmem177	1	119907890	119913208	-	3341	protein_coding	transmembrane protein 177 [Source:MGI Symbol;Acc:MGI:1913593]	-
ENSMUSG00000032733	Snx33	11.9895	10.6918	10.6418	6.0601	5.84633	5.58461	11.7048	11.2682	11.9831	5.26001	4.86581	5.51932	12.9741	13.2519	13.484	-0.93209	1.67e-20	3.05e-19	0.0364235	0.698875	0.801229	-1.09645	7.6e-23	2.02e-21	0.219133	0.00729107	0.0195831	Snx33	9	56917193	56928371	-	4571	protein_coding	sorting nexin 33 [Source:MGI Symbol;Acc:MGI:2443239]	-
ENSMUSG00000022526	Zfp251	6.44239	6.35091	6.03059	3.64996	3.40757	2.84571	5.61762	5.71023	5.05009	3.1635	3.43171	3.43745	5.9395	5.48556	5.78815	-0.929827	5.33e-13	6.73e-12	-0.23129	0.0397059	0.0872961	-0.913552	1.33e-12	2.03e-11	-0.163403	0.105548	0.193133	Zfp251	15	76851609	76871435	-	4387	protein_coding	zinc finger protein 251 [Source:MGI Symbol;Acc:MGI:1918841]	zf-C2H2
ENSMUSG00000037349	Nudt22	4.04185	4.50141	4.49838	2.20498	2.51159	2.13097	7.872	8.19057	6.55542	2.39404	2.64408	2.57171	8.69714	7.4556	8.5454	-0.929134	0.000318899	0.00149361	0.765972	6.92e-05	0.000288481	-0.782243	0.00258711	0.0113347	0.887853	5.78e-07	3.11e-06	Nudt22	19	6993018	6996117	-	1195	protein_coding	nudix (nucleoside diphosphate linked moiety X)-type motif 22 [Source:MGI Symbol;Acc:MGI:1915573]	-
ENSMUSG00000089832	Shkbp1	1.41318	1.79339	1.59475	0.718752	0.996083	0.807578	2.77986	2.74917	2.83579	0.877789	1.05454	0.979963	2.28233	2.41532	2.74822	-0.926416	9.68e-05	0.000504203	0.767664	6.82e-06	3.26e-05	-0.727146	0.00189082	0.00865496	0.599216	0.000474545	0.00163202	Shkbp1	7	27342133	27356019	-	4230	protein_coding	Sh3kbp1 binding protein 1 [Source:MGI Symbol;Acc:MGI:2385803]	-
ENSMUSG00000030380	Mzf1	0.387058	0.355456	0.311957	0.155073	0.160367	0.240097	0.224911	0.392175	0.399233	0.205889	0.246979	0.267645	0.45222	0.403605	0.638829	-0.926126	0.00812681	0.0265571	-0.0910567	0.770908	0.852777	-0.558552	0.0938883	0.221782	0.469886	0.0777305	0.150285	Mzf1	7	13042303	13054764	-	8278	protein_coding	myeloid zinc finger 1 [Source:MGI Symbol;Acc:MGI:107457]	zf-C2H2
ENSMUSG00000050050	Ccdc158	0.639475	0.659233	0.585856	0.348318	0.306864	0.34022	0.386782	0.390318	0.27608	0.313812	0.43918	0.299374	0.444394	0.351045	0.536159	-0.925526	0.00166226	0.00664488	-0.863745	0.00223341	0.00692507	-0.842602	0.00621679	0.0241092	-0.534097	0.042248	0.0901984	Ccdc158	5	92607954	92675271	-	6207	protein_coding	coiled-coil domain containing 158 [Source:MGI Symbol;Acc:MGI:2444555]	-
ENSMUSG00000003469	Phyhip	2.21854	1.54833	1.97404	1.18409	0.912385	0.939121	2.69388	1.8982	1.99797	1.23413	1.5116	0.761361	3.04678	2.69559	3.44653	-0.9236	0.000428106	0.00195145	0.170084	0.460913	0.603282	-0.707192	0.012848	0.0445431	0.647294	0.000807143	0.00266931	Phyhip	14	70457476	70468832	+	2910	protein_coding	phytanoyl-CoA hydroxylase interacting protein [Source:MGI Symbol;Acc:MGI:1860417]	-
ENSMUSG00000092274	Neat1	3.64921	4.46678	4.38947	2.45257	1.8479	2.31145	7.56001	8.33035	7.03615	3.54299	1.97755	3.38235	8.36629	8.26169	8.42803	-0.923076	1.31e-16	2.02e-15	0.842899	2.15e-16	2.8e-15	-0.494905	0.0718695	0.180811	0.96885	6.1e-35	1.67e-33	Neat1	19	5824708	5845478	-	20771	lincRNA	nuclear paraspeckle assembly transcript 1 (non-protein coding) [Source:MGI Symbol;Acc:MGI:1914211]	-
ENSMUSG00000035125	Gcfc2	0.670458	0.474643	0.658266	0.327222	0.331038	0.292897	0.655681	0.759604	0.772227	0.271532	0.300059	0.273272	0.615233	0.777597	0.540365	-0.922434	0.000962731	0.00404675	0.247579	0.278762	0.418274	-1.0959	0.000214807	0.0012467	0.0680459	0.769229	0.850842	Gcfc2	6	81923669	81959915	+	7846	protein_coding	GC-rich sequence DNA binding factor 2 [Source:MGI Symbol;Acc:MGI:2141656]	-
ENSMUSG00000019982	Myb	0.401505	0.252191	0.306782	0.226898	0.109841	0.173822	0.0219389	0.0162725	0.0685111	0.170351	0.0693544	0.12801	0.0441118	0.0975681	0.0714468	-0.922026	0.0133887	0.0408318	-3.26537	5.12e-10	4e-09	-1.38858	0.000830339	0.00421624	-2.20317	5.4e-08	3.25e-07	Myb	10	21124935	21160984	-	8933	protein_coding	myeloblastosis oncogene [Source:MGI Symbol;Acc:MGI:97249]	MYB
ENSMUSG00000074063	Osgin1	12.3758	12.9641	11.0173	6.06397	6.79927	6.36431	7.51232	7.37503	6.93489	4.00638	4.19362	4.38333	5.80244	5.14268	6.17162	-0.920257	1.92e-14	2.67e-13	-0.768081	6.44e-11	5.45e-10	-1.53737	1.07e-29	3.5e-28	-1.12103	4.73e-22	7.62e-21	Osgin1	8	119434124	119446256	+	2674	protein_coding	oxidative stress induced growth inhibitor 1 [Source:MGI Symbol;Acc:MGI:1919089]	-
ENSMUSG00000110444	Gm10033	0.416037	0.382775	0.359889	0.278088	0.118784	0.220784	0.57749	0.539386	0.469455	0.227763	0.307164	0.207256	0.575962	0.69755	0.537335	-0.920172	0.00379724	0.0136971	0.423446	0.0561456	0.116625	-0.644103	0.0272967	0.0829917	0.608769	0.00394146	0.0112811	Gm10033	8	69366510	69395539	-	10690	transcribed_unprocessed_pseudogene	predicted gene 10033 [Source:MGI Symbol;Acc:MGI:3642803]	-
ENSMUSG00000043419	Rnf227	1.19497	1.76746	1.57016	0.649329	1.0817	0.656618	1.34201	1.32719	0.882282	0.263252	0.863371	0.583847	1.53852	1.32628	1.51157	-0.919842	0.00871956	0.0282468	-0.376205	0.223338	0.353596	-1.41379	0.000633013	0.00332162	-0.0848925	0.754202	0.839936	Rnf227	11	69340461	69342641	+	2081	protein_coding	ring finger protein 227 [Source:MGI Symbol;Acc:MGI:1915359]	-
ENSMUSG00000029478	Ncor2	20.3551	16.8608	18.7696	9.97017	9.37028	10.2964	16.7022	14.975	16.6625	11.1062	11.8534	10.6421	18.5944	17.2266	18.1831	-0.919177	8.24e-30	2.07e-28	-0.243802	0.00753451	0.0205746	-0.740489	8.49e-17	1.67e-15	-0.0855457	0.241809	0.375009	Ncor2	5	125017153	125179219	-	10490	protein_coding	nuclear receptor co-repressor 2 [Source:MGI Symbol;Acc:MGI:1337080]	MYB
ENSMUSG00000047789	Slc38a9	0.844556	0.833975	0.851857	0.477275	0.414643	0.449911	1.03246	0.809309	0.769409	0.546602	0.411694	0.603283	0.931812	0.765272	0.957941	-0.918837	1.31e-08	1.17e-07	0.0159234	0.917491	0.949658	-0.703899	7.1e-05	0.000456816	0.0361306	0.78966	0.86594	Slc38a9	13	112660751	112738749	+	16704	protein_coding	solute carrier family 38, member 9 [Source:MGI Symbol;Acc:MGI:1918839]	-
ENSMUSG00000031833	Mast3	3.95906	3.61322	3.84089	1.92874	2.33587	1.77308	4.73906	4.84134	4.2445	2.07499	1.91429	1.78824	4.16052	4.61848	4.80762	-0.917652	7.96e-11	8.61e-10	0.246666	0.032368	0.0734186	-0.984484	4.54e-12	6.75e-11	0.218714	0.0421861	0.0900936	Mast3	8	70778117	70805054	-	5955	protein_coding	microtubule associated serine/threonine kinase 3 [Source:MGI Symbol;Acc:MGI:2683541]	-
ENSMUSG00000030823	9130019O22Rik	0.54259	0.91288	0.896932	0.452973	0.520923	0.272272	0.972825	0.924601	0.852205	0.596453	0.4633	0.460738	1.18124	0.699218	0.90518	-0.917074	0.0125972	0.0387411	0.19584	0.497044	0.637107	-0.631242	0.0718291	0.180762	0.209793	0.470233	0.612004	9130019O22Rik	7	127382260	127387166	-	3878	protein_coding	RIKEN cDNA 9130019O22 gene [Source:MGI Symbol;Acc:MGI:1926171]	zf-C2H2
ENSMUSG00000038894	Irs2	26.3803	23.4788	24.763	13.6237	13.5099	12.4751	29.8945	28.4073	30.4795	12.3511	12.7181	13.0551	30.2175	31.2672	30.0797	-0.915419	1.47e-33	4.08e-32	0.218627	0.00485613	0.0138576	-0.973606	3.17e-32	1.11e-30	0.261565	4.58e-05	0.000188029	Irs2	8	10984681	11008458	-	6323	protein_coding	insulin receptor substrate 2 [Source:MGI Symbol;Acc:MGI:109334]	-
ENSMUSG00000051550	Zfp579	1.88574	1.84611	1.65999	0.942207	1.09636	0.821364	2.61527	3.21552	2.07486	0.892774	0.729926	1.34038	2.97267	3.25988	3.2884	-0.915111	3.51e-05	0.000200066	0.523421	0.00716033	0.0196985	-0.87702	0.000410468	0.00224656	0.785487	2.66e-07	1.48e-06	Zfp579	7	4983483	4996158	-	4159	protein_coding	zinc finger protein 579 [Source:MGI Symbol;Acc:MGI:1915740]	zf-C2H2
ENSMUSG00000030020	Prickle2	4.42703	3.81934	4.12771	2.56756	2.17338	1.84222	1.7484	2.23997	2.38252	2.27794	1.99552	3.05554	2.11156	2.3282	2.15502	-0.913957	8.88e-13	1.11e-11	-0.99196	3.26e-13	3.35e-12	-0.763219	1.82e-07	1.78e-06	-0.941368	5.36e-19	7.44e-18	Prickle2	6	92370908	92706155	-	8631	protein_coding	prickle planar cell polarity protein 2 [Source:MGI Symbol;Acc:MGI:1925144]	-
ENSMUSG00000022791	Tnk2	5.06722	5.76903	5.11585	2.56687	3.21886	2.68444	11.9542	12.5822	12.9697	3.09758	3.27155	2.85231	12.8849	13.198	11.9016	-0.91311	1.02e-12	1.27e-11	1.20025	1.23e-34	3.8e-33	-0.794453	4.81e-10	6.12e-09	1.21667	5.66e-43	1.99e-41	Tnk2	16	32643874	32683493	+	5738	protein_coding	tyrosine kinase, non-receptor, 2 [Source:MGI Symbol;Acc:MGI:1858308]	-
ENSMUSG00000040102	Klhl42	8.55737	7.62107	6.48861	4.3163	3.98273	3.76571	7.91639	8.53526	8.74028	4.13411	5.29335	4.26668	8.23357	8.42429	7.56386	-0.912805	3.92e-15	5.63e-14	0.119343	0.298107	0.439955	-0.73145	2.19e-08	2.38e-07	0.0607694	0.545667	0.678424	Klhl42	6	147091379	147112778	+	6449	protein_coding	kelch-like 42 [Source:MGI Symbol;Acc:MGI:2444786]	-
ENSMUSG00000019564	Arid3a	1.74539	1.9012	1.63923	1.00822	1.06886	0.737013	3.49713	3.31913	3.79618	1.11627	1.63741	1.18217	2.67447	2.41147	2.52448	-0.911717	6.51e-06	4.2e-05	0.970487	1.05e-11	9.54e-11	-0.429501	0.033079	0.0970823	0.490243	0.000590024	0.00199494	Arid3a	10	79927043	79955018	+	5562	protein_coding	AT rich interactive domain 3A (BRIGHT-like) [Source:MGI Symbol;Acc:MGI:1328360]	ARID
ENSMUSG00000052040	Klf13	8.65506	7.64333	8.60748	4.70992	4.29955	4.25558	4.02707	3.76386	3.94137	4.46965	5.1087	4.61218	4.00277	4.57783	4.2737	-0.911043	1.96e-21	3.71e-20	-1.11779	2.12e-29	5.25e-28	-0.815439	4.73e-15	8.48e-14	-0.987269	1.61e-27	3.24e-26	Klf13	7	63886351	63938915	-	7531	protein_coding	Kruppel-like factor 13 [Source:MGI Symbol;Acc:MGI:1354948]	zf-C2H2
ENSMUSG00000068134	Zfp120	2.01079	2.03824	2.02328	1.42042	0.923281	0.908374	2.57515	2.7571	2.71321	1.19625	0.792834	1.09426	2.20618	2.65562	2.51068	-0.909318	2.57e-05	0.000149652	0.373627	0.0155729	0.0390002	-0.983363	7.9e-06	6.07e-05	0.246564	0.112474	0.203543	Zfp120	2	150114406	150136708	-	4376	protein_coding	zinc finger protein 120 [Source:MGI Symbol;Acc:MGI:1345179]	zf-C2H2
ENSMUSG00000038271	Iffo1	2.26883	2.71445	2.96336	1.44837	1.45031	1.34239	4.25295	3.65258	4.01124	1.05888	0.979773	1.5698	4.07656	4.27118	4.50995	-0.907195	5.39e-08	4.5e-07	0.553436	9.3e-05	0.000379854	-1.14962	9.59e-09	1.07e-07	0.662149	1.24e-07	7.18e-07	Iffo1	6	125145241	125161782	+	5691	protein_coding	intermediate filament family orphan 1 [Source:MGI Symbol;Acc:MGI:2444516]	-
ENSMUSG00000061759	Armt1	1.02687	1.15456	1.19558	0.540961	0.686205	0.572651	1.56323	1.61063	1.26218	0.657212	0.48854	0.754321	1.82851	1.34519	1.62598	-0.905849	6.66e-06	4.29e-05	0.365626	0.0284651	0.0658009	-0.838169	0.000104168	0.000645621	0.473684	0.00274633	0.00814677	Armt1	10	4432467	4455141	+	8243	protein_coding	acidic residue methyltransferase 1 [Source:MGI Symbol;Acc:MGI:1920669]	-
ENSMUSG00000024180	Tmem8	2.8163	2.82704	2.75375	1.59935	1.59958	1.29097	2.64494	1.83242	1.85511	1.91536	1.89583	1.87752	2.94343	2.02686	2.4347	-0.905412	2.85e-06	1.94e-05	-0.436301	0.0237565	0.0563471	-0.566289	0.00244227	0.010803	-0.216177	0.205989	0.331532	Tmem8	17	26113316	26123254	+	3464	protein_coding	transmembrane protein 8 (five membrane-spanning domains) [Source:MGI Symbol;Acc:MGI:1926283]	-
ENSMUSG00000042978	Sbk1	5.69066	5.56889	5.24896	2.95697	2.94941	2.92404	3.41933	3.23257	2.67854	3.41285	2.9167	2.80671	2.7151	2.74923	2.49133	-0.904814	2.73e-12	3.29e-11	-0.85148	4.1e-10	3.23e-09	-0.856373	1.34e-09	1.62e-08	-1.08816	6.66e-19	9.19e-18	Sbk1	7	126272619	126295016	+	4227	protein_coding	SH3-binding kinase 1 [Source:MGI Symbol;Acc:MGI:2135937]	-
ENSMUSG00000025223	Ldb1	13.4537	15.2697	13.5909	7.97629	7.08792	7.60991	15.9032	15.7953	15.629	7.91662	9.12975	9.67425	17.8989	14.8925	16.884	-0.903721	1.99e-18	3.33e-17	0.129175	0.165003	0.280032	-0.669712	3.33e-09	3.9e-08	0.196838	0.031711	0.0704884	Ldb1	19	46032593	46045214	-	3583	protein_coding	LIM domain binding 1 [Source:MGI Symbol;Acc:MGI:894762]	-
ENSMUSG00000040938	Slc16a11	2.32182	1.36812	2.26984	1.16396	0.836169	1.19162	0.63306	0.967565	1.0304	0.905656	0.388124	1.17531	1.0993	1.11857	0.874636	-0.90359	0.00192896	0.00754594	-1.21497	7.9e-05	0.000326696	-1.28243	0.000303954	0.00171021	-0.97896	0.000265809	0.000958834	Slc16a11	11	70212752	70216417	+	2554	protein_coding	solute carrier family 16 (monocarboxylic acid transporters), member 11 [Source:MGI Symbol;Acc:MGI:2663709]	-
ENSMUSG00000015745	Plekho1	10.8986	11.5998	10.1424	6.71894	6.00568	4.80409	13.7827	13.2513	13.9477	4.84827	6.44645	6.21905	15.0354	12.1052	13.9997	-0.901232	3.6e-10	3.68e-09	0.294818	0.00817093	0.0220935	-0.905233	1.31e-09	1.59e-08	0.298848	0.00761734	0.0203493	Plekho1	3	95988429	95996001	-	2172	protein_coding	pleckstrin homology domain containing, family O member 1 [Source:MGI Symbol;Acc:MGI:1914470]	-
ENSMUSG00000048387	Osr1	16.4113	14.7764	14.9738	7.12908	10.1971	7.42555	14.7981	14.5878	14.3079	11.402	13.5244	10.7239	23.4599	19.5933	24.9345	-0.897302	7.49e-11	8.12e-10	-0.110901	0.288475	0.42895	-0.375941	0.00265408	0.0115872	0.524996	3.98e-07	2.18e-06	Osr1	12	9570116	9581500	+	2066	protein_coding	odd-skipped related transcription factor 1 [Source:MGI Symbol;Acc:MGI:1344424]	zf-C2H2
ENSMUSG00000003452	Bicd1	0.602731	0.401427	0.52176	0.308528	0.231944	0.281359	0.331132	0.378811	0.371145	0.284635	0.24444	0.284594	0.39048	0.39624	0.321431	-0.89627	2.07e-06	1.43e-05	-0.528804	0.00322079	0.00959506	-0.911415	2.23e-06	1.88e-05	-0.495077	0.0029853	0.00879683	Bicd1	6	149408886	149563329	+	27373	protein_coding	BICD cargo adaptor 1 [Source:MGI Symbol;Acc:MGI:1101760]	-
ENSMUSG00000027115	Kif18a	0.685811	0.659338	0.739709	0.412303	0.363968	0.347442	0.333876	0.310477	0.28011	0.359076	0.53561	0.363455	0.385754	0.492482	0.463671	-0.89469	7.36e-05	0.000391031	-1.20029	8.26e-08	5.07e-07	-0.729888	0.00246856	0.0109	-0.667473	0.000965411	0.00314433	Kif18a	2	109280738	109341747	+	9832	protein_coding	kinesin family member 18A [Source:MGI Symbol;Acc:MGI:2446977]	-
ENSMUSG00000020100	Slc29a3	6.92655	5.12245	5.74532	3.47426	2.78005	3.34291	10.2374	9.17754	10.2911	3.9439	3.87613	4.09169	10.0894	9.82693	9.67401	-0.893727	3.25e-11	3.63e-10	0.707246	6.43e-09	4.47e-08	-0.583585	8.98e-06	6.81e-05	0.70019	9.21e-12	7.85e-11	Slc29a3	10	60712072	60752794	-	5834	protein_coding	solute carrier family 29 (nucleoside transporters), member 3 [Source:MGI Symbol;Acc:MGI:1918529]	-
ENSMUSG00000021754	Map3k1	3.01175	2.14847	2.89445	1.56954	1.36409	1.40951	2.80272	2.00401	2.58873	2.02708	2.73707	1.77547	2.26869	2.35375	2.38746	-0.892939	2e-08	1.74e-07	-0.155036	0.359978	0.506626	-0.302089	0.0872728	0.209561	-0.23239	0.086899	0.164967	Map3k1	13	111746428	111808993	-	7447	protein_coding	mitogen-activated protein kinase kinase kinase 1 [Source:MGI Symbol;Acc:MGI:1346872]	-
ENSMUSG00000032012	Nectin1	7.94353	7.05946	7.41159	3.82453	4.16576	4.0872	4.75823	3.65142	3.7892	4.04864	5.45786	4.70312	4.25209	4.32559	4.68543	-0.892463	2.83e-17	4.5e-16	-0.908363	4.2e-13	4.27e-12	-0.66219	1.03e-07	1.05e-06	-0.790045	2.98e-16	3.59e-15	Nectin1	9	43743984	43807461	+	5653	protein_coding	nectin cell adhesion molecule 1 [Source:MGI Symbol;Acc:MGI:1926483]	-
ENSMUSG00000036555	Iqce	1.68054	1.66532	1.67251	0.813873	0.925449	0.964907	2.198	1.92416	1.81513	1.12263	1.07057	0.967813	2.45525	2.49405	2.72688	-0.891774	1.69e-10	1.78e-09	0.21233	0.084223	0.163034	-0.669379	2.25e-06	1.9e-05	0.579893	2.35e-08	1.48e-07	Iqce	5	140661827	140702378	-	12037	protein_coding	IQ motif containing E [Source:MGI Symbol;Acc:MGI:1921489]	-
ENSMUSG00000025384	Faap100	1.36713	1.65838	1.86053	0.71296	0.764114	1.15592	1.94589	2.24049	2.88861	0.887585	0.843967	1.08329	1.97517	1.85805	1.86306	-0.89165	0.000118871	0.000606455	0.4997	0.0105126	0.0276368	-0.802992	0.000293697	0.00165751	0.189049	0.255513	0.391345	Faap100	11	120369055	120378764	-	5212	protein_coding	Fanconi anemia core complex associated protein 100 [Source:MGI Symbol;Acc:MGI:1919135]	-
ENSMUSG00000039958	Etfbkmt	8.1236	6.55747	9.20588	4.33094	4.25487	4.30491	3.27811	3.24192	2.79524	3.97506	4.36857	4.03735	2.42729	2.23093	3.05017	-0.889996	1.05e-08	9.42e-08	-1.38583	2.7e-16	3.47e-15	-0.950724	7.9e-09	8.92e-08	-1.66187	1.44e-23	2.49e-22	Etfbkmt	6	149139849	149151171	+	2496	protein_coding	electron transfer flavoprotein beta subunit lysine methyltransferase [Source:MGI Symbol;Acc:MGI:2443575]	-
ENSMUSG00000038949	Cnst	1.26856	1.19364	1.22548	0.785524	0.534247	0.680063	1.90803	2.00183	1.88598	0.645868	0.615417	0.685735	1.91821	1.95126	1.75992	-0.889639	3.15e-06	2.12e-05	0.621128	5.88e-06	2.83e-05	-0.927381	8.93e-07	7.99e-06	0.576165	1.43e-05	6.39e-05	Cnst	1	179546370	179627478	+	8859	protein_coding	consortin, connexin sorting protein [Source:MGI Symbol;Acc:MGI:2445141]	-
ENSMUSG00000038451	Spsb2	8.88369	13.5321	10.2352	5.46044	5.5351	6.66803	9.66307	9.99476	9.11739	6.97541	5.45557	4.52613	13.0419	11.6233	13.3355	-0.889294	4.51e-07	3.37e-06	-0.214545	0.195594	0.319765	-0.947302	1.31e-06	1.14e-05	0.183633	0.204781	0.329903	Spsb2	6	124808661	124810619	+	1658	protein_coding	splA/ryanodine receptor domain and SOCS box containing 2 [Source:MGI Symbol;Acc:MGI:1315199]	-
ENSMUSG00000028211	Trp53inp1	31.3594	27.1737	27.6083	16.7785	15.3678	14.446	25.9995	22.5096	22.1363	17.9648	23.1456	16.8658	23.3235	24.1843	22.4949	-0.888709	7.81e-28	1.86e-26	-0.317803	0.000661104	0.00229813	-0.575305	1.55e-07	1.53e-06	-0.333114	2.32e-06	1.16e-05	Trp53inp1	4	11156431	11174379	+	6475	protein_coding	transformation related protein 53 inducible nuclear protein 1 [Source:MGI Symbol;Acc:MGI:1926609]	-
ENSMUSG00000096910	Zfp955b	3.26987	2.35774	2.41308	1.69113	1.26853	1.40297	3.26035	3.10603	3.28796	1.89521	1.51293	2.00709	2.55604	2.71961	3.11714	-0.888155	0.00214097	0.00825749	0.230606	0.319012	0.463622	-0.577423	0.0434138	0.121382	0.0286457	0.90136	0.94113	Zfp955b	17	33289649	33303196	+	1638	protein_coding	zinc finger protein 955B [Source:MGI Symbol;Acc:MGI:4834573]	zf-C2H2
ENSMUSG00000038618	Rassf7	1.02127	1.89966	2.17755	1.16055	0.884263	0.720869	1.86518	1.14724	1.3354	1.01732	0.862874	0.53088	2.60688	2.29291	1.82014	-0.887731	0.0111426	0.0348478	-0.258566	0.434057	0.578666	-1.07555	0.00414906	0.01708	0.36563	0.181979	0.30059	Rassf7	7	141215860	141218658	+	2154	protein_coding	Ras association (RalGDS/AF-6) domain family (N-terminal) member 7 [Source:MGI Symbol;Acc:MGI:1914235]	-
ENSMUSG00000045691	Thtpa	2.8558	2.1932	1.84362	1.59954	0.856596	1.29487	2.82197	3.04764	2.33558	1.26901	1.24784	0.984919	2.50633	2.99422	2.8996	-0.887385	0.000907065	0.00384222	0.220928	0.306787	0.449713	-0.978591	0.000186127	0.00109701	0.249989	0.202552	0.327108	Thtpa	14	55094784	55098986	+	2830	protein_coding	thiamine triphosphatase [Source:MGI Symbol;Acc:MGI:2446078]	-
ENSMUSG00000070709	Zfp974	0.928704	1.13747	1.06553	0.539208	0.383867	0.776583	1.29037	1.28257	1.1234	0.493888	0.585097	0.570389	1.17277	1.24949	1.47352	-0.88637	0.000323684	0.0015132	0.209351	0.23515	0.368153	-0.931296	3.39e-05	0.000232683	0.282048	0.0974208	0.180841	Zfp974	7	27907392	27929460	-	7518	protein_coding	zinc finger protein 974 [Source:MGI Symbol;Acc:MGI:1920680]	zf-C2H2
ENSMUSG00000097649	Gm10561	2.31357	1.84566	2.71238	1.39089	1.27735	1.05488	0.882565	0.922698	0.69296	1.03381	1.14789	1.1035	1.7999	1.22111	1.47816	-0.884828	0.00213155	0.00823203	-1.48145	9.16e-07	4.92e-06	-1.06714	0.000421875	0.00229998	-0.642536	0.0136546	0.0340029	Gm10561	1	55226251	55235622	+	1943	antisense	predicted gene 10561 [Source:MGI Symbol;Acc:MGI:3648163]	-
ENSMUSG00000092060	Bend4	0.304752	0.362748	0.282539	0.157186	0.157636	0.201044	0.242844	0.269571	0.198101	0.141615	0.269476	0.159047	0.209262	0.186121	0.239792	-0.884228	0.0076062	0.0250942	-0.447145	0.129986	0.231478	-0.739967	0.0361559	0.104432	-0.615547	0.0340663	0.0749566	Bend4	5	67392147	67428310	-	9886	protein_coding	BEN domain containing 4 [Source:MGI Symbol;Acc:MGI:3648414]	-
ENSMUSG00000045251	Zfp688	1.95905	2.84197	2.25533	1.01319	1.28779	1.52208	2.84938	2.92426	2.84291	1.04641	1.42762	1.82988	2.93664	3.04623	3.4683	-0.884198	0.000464909	0.00210336	0.25488	0.203781	0.329655	-0.725665	0.00608285	0.0236935	0.386705	0.0403373	0.0866014	Zfp688	7	127418967	127422068	-	2734	protein_coding	zinc finger protein 688 [Source:MGI Symbol;Acc:MGI:1916484]	zf-C2H2
ENSMUSG00000022885	St6gal1	18.4634	17.3953	17.753	9.26307	10.379	9.42517	9.38838	8.57508	8.39086	10.8218	11.8212	10.0023	11.232	10.5391	10.2564	-0.883712	6.51e-26	1.44e-24	-1.05552	5.68e-33	1.63e-31	-0.719185	1.54e-14	2.67e-13	-0.777341	2.98e-25	5.54e-24	St6gal1	16	23224740	23360350	+	4916	protein_coding	beta galactoside alpha 2,6 sialyltransferase 1 [Source:MGI Symbol;Acc:MGI:108470]	-
ENSMUSG00000020834	Dhrs13	1.6046	1.89327	2.03626	0.961747	0.997672	1.04201	1.99268	2.24165	3.01804	0.959308	1.07089	1.12637	3.50579	3.00323	2.41036	-0.883074	0.00386792	0.0139177	0.353039	0.16994	0.286692	-0.816024	0.00910217	0.0333263	0.654456	0.00449027	0.012659	Dhrs13	11	78032280	78037866	+	1967	protein_coding	dehydrogenase/reductase (SDR family) member 13 [Source:MGI Symbol;Acc:MGI:1917701]	-
ENSMUSG00000030351	Tspan11	2.16393	1.8128	2.62221	1.33197	1.22459	1.02623	4.25003	5.54957	5.82593	1.76003	1.33773	1.50293	4.45767	4.1275	4.19418	-0.882175	6.27e-06	4.05e-05	1.21313	6.83e-13	6.84e-12	-0.522071	0.00764335	0.0287023	0.923157	2.61e-11	2.15e-10	Tspan11	6	127887589	127953977	+	5326	protein_coding	tetraspanin 11 [Source:MGI Symbol;Acc:MGI:1915748]	-
ENSMUSG00000074811	Hps6	4.06202	4.41683	3.44046	2.45592	1.99102	2.05037	3.96176	3.77424	3.67751	1.98684	2.73463	2.25331	3.90981	3.64593	4.51485	-0.88188	4.28e-06	2.84e-05	-0.0956985	0.56026	0.691533	-0.778948	0.0001106	0.000683021	-0.0169125	0.915013	0.949537	Hps6	19	46003478	46006173	+	2696	protein_coding	HPS6, biogenesis of lysosomal organelles complex 2 subunit 3 [Source:MGI Symbol;Acc:MGI:2181763]	-
ENSMUSG00000020652	Cenpo	0.651848	0.652007	0.522444	0.344186	0.341716	0.307857	0.654346	0.713836	0.699391	0.335231	0.298555	0.285367	0.617145	0.800014	0.790873	-0.881613	0.00157087	0.00631261	0.144238	0.522106	0.658801	-0.994448	0.000720193	0.0037224	0.238639	0.279452	0.419228	Cenpo	12	4196004	4234294	-	7263	protein_coding	centromere protein O [Source:MGI Symbol;Acc:MGI:1923800]	-
ENSMUSG00000063605	Ccdc102a	7.16183	6.24274	8.27145	3.45369	4.03382	4.26635	10.6247	10.4881	10.3631	3.98667	3.53813	3.88174	10.9174	10.7129	11.4153	-0.88109	3.49e-08	2.96e-07	0.508444	0.00011287	0.000454248	-0.929578	1.68e-08	1.84e-07	0.577249	1.3e-06	6.7e-06	Ccdc102a	8	94902869	94918098	-	2504	protein_coding	coiled-coil domain containing 102A [Source:MGI Symbol;Acc:MGI:2686927]	-
ENSMUSG00000005951	Shpk	2.14678	2.44897	1.80086	1.22224	1.16017	1.10279	2.13379	1.75311	1.16866	0.9992	1.2038	0.861947	2.14517	2.01145	2.07705	-0.880901	0.000231159	0.0011185	-0.366096	0.142115	0.248682	-1.06398	4.28e-05	0.000288628	-0.0741209	0.702458	0.803864	Shpk	11	73199460	73224511	+	2985	protein_coding	sedoheptulokinase [Source:MGI Symbol;Acc:MGI:1921887]	-
ENSMUSG00000037938	Chchd5	4.1813	2.58232	3.69247	1.79959	2.07211	1.79821	3.88669	4.48909	3.57921	2.04426	1.6502	1.82089	3.70777	4.82246	4.54034	-0.880651	0.000671777	0.00293484	0.165519	0.464122	0.6061	-0.925002	0.000626999	0.00329285	0.291107	0.162618	0.274849	Chchd5	2	129129700	129134134	+	1727	protein_coding	coiled-coil-helix-coiled-coil-helix domain containing 5 [Source:MGI Symbol;Acc:MGI:1913420]	-
ENSMUSG00000038241	Cep250	3.67896	3.14248	3.03823	1.8107	1.76944	1.78433	3.18824	2.78402	3.04441	2.31789	2.19794	2.18412	2.96307	3.02018	3.41043	-0.880182	9.62e-14	1.28e-12	-0.161591	0.167376	0.283245	-0.561677	4.05e-06	3.27e-05	-0.103475	0.325725	0.469603	Cep250	2	155956458	155998900	+	10373	protein_coding	centrosomal protein 250 [Source:MGI Symbol;Acc:MGI:108084]	-
ENSMUSG00000084911	Gm16185	1.20785	1.30459	1.39683	0.737354	0.503932	0.890884	2.62773	2.43253	2.69078	1.13881	0.695465	1.06971	2.76462	3.59344	3.29793	-0.880086	0.00316564	0.0117101	0.955606	1.55e-06	8.08e-06	-0.434537	0.130726	0.28476	1.27261	1.93e-11	1.61e-10	Gm16185	9	97085326	97088610	+	3207	antisense	predicted gene 16185 [Source:MGI Symbol;Acc:MGI:3802169]	-
ENSMUSG00000021222	Dcaf4	3.25131	2.92333	3.00281	1.54355	1.63638	1.81219	4.09977	3.5477	3.36917	1.67547	1.97817	1.67215	3.78269	3.66522	3.4257	-0.878935	1.13e-06	8.07e-06	0.233528	0.126468	0.226599	-0.788353	2.4e-05	0.000169193	0.210375	0.132256	0.232975	Dcaf4	12	83520466	83541920	+	3633	protein_coding	DDB1 and CUL4 associated factor 4 [Source:MGI Symbol;Acc:MGI:1921078]	-
ENSMUSG00000039037	St6galnac5	0.780831	0.620469	0.799041	0.551578	0.250029	0.403581	0.114284	0.16146	0.0611806	0.45637	0.516114	0.369137	0.131306	0.0968095	0.167101	-0.878677	0.00442624	0.0156917	-2.70949	4.37e-13	4.43e-12	-0.712284	0.013239	0.0456352	-2.50482	7.41e-14	7.5e-13	St6galnac5	3	152817081	152982246	-	6002	protein_coding	ST6 (alpha-N-acetyl-neuraminyl-2,3-beta-galactosyl-1,3)-N-acetylgalactosaminide alpha-2,6-sialyltransferase 5 [Source:MGI Symbol;Acc:MGI:1349471]	-
ENSMUSG00000029603	Dtx1	5.85297	5.40894	5.43016	2.8461	3.06662	3.17032	4.37887	4.40408	4.262	2.7143	3.3152	3.05136	6.19676	5.85277	5.74394	-0.87851	1.82e-13	2.38e-12	-0.387191	0.000377434	0.00137276	-0.88332	1.29e-11	1.85e-10	0.0579491	0.548731	0.681314	Dtx1	5	120680202	120711927	-	5270	protein_coding	deltex 1, E3 ubiquitin ligase [Source:MGI Symbol;Acc:MGI:1352744]	-
ENSMUSG00000028860	Sytl1	1.32944	1.7346	1.48603	0.751293	0.573057	1.15932	0.7394	0.538807	0.802078	0.846083	1.00879	0.87989	0.723782	0.999954	0.850931	-0.878343	0.00658551	0.0221134	-1.16913	0.000129652	0.00051497	-0.739455	0.0148583	0.0501212	-0.855812	0.00204934	0.00626461	Sytl1	4	133253090	133263113	-	2518	protein_coding	synaptotagmin-like 1 [Source:MGI Symbol;Acc:MGI:1933365]	-
ENSMUSG00000047635	2810006K23Rik	2.99615	2.9125	3.0634	1.76373	1.88845	1.23226	2.81384	2.66472	2.9823	1.67376	2.1133	1.24382	2.67455	3.62356	3.22116	-0.878072	3.79e-05	0.000214325	-0.118108	0.487156	0.628055	-0.833124	0.000216942	0.00125752	0.0527341	0.754779	0.8404	2810006K23Rik	5	124328089	124341844	+	2873	protein_coding	RIKEN cDNA 2810006K23 gene [Source:MGI Symbol;Acc:MGI:1919900]	-
ENSMUSG00000027875	Hmgcs2	2.45651	1.41142	1.98632	1.0884	0.929808	1.17046	0.0446763	0.0736385	0.0558064	0.832564	0.67792	0.91238	0.0898291	0.0147176	0.0969961	-0.87805	0.000712701	0.00309283	-5.09787	9.28e-23	1.71e-21	-1.27899	6.64e-06	5.19e-05	-4.88467	2.29e-25	4.28e-24	Hmgcs2	3	98280435	98310738	+	3290	protein_coding	3-hydroxy-3-methylglutaryl-Coenzyme A synthase 2 [Source:MGI Symbol;Acc:MGI:101939]	-
ENSMUSG00000040105	Plpp6	4.1817	3.79515	3.04154	1.91416	1.83713	2.25934	5.08972	5.28775	5.09473	1.70324	1.95029	2.57481	5.92661	5.52123	6.60144	-0.877548	8.97e-06	5.64e-05	0.455945	0.00426545	0.0123235	-0.834227	9.78e-05	0.000609684	0.676331	4.94e-06	2.35e-05	Plpp6	19	28963953	28966811	+	2859	protein_coding	phospholipid phosphatase 6 [Source:MGI Symbol;Acc:MGI:1921661]	-
ENSMUSG00000096014	Sox1	3.44413	4.14849	3.57742	1.97151	2.03065	2.09519	3.46777	3.78046	3.35643	2.09113	2.4874	2.38134	4.76049	4.58956	4.85884	-0.875644	5.39e-09	4.97e-08	-0.106484	0.43396	0.578595	-0.688768	1.06e-05	7.93e-05	0.312319	0.00778675	0.020754	Sox1	8	12395295	12400126	+	4832	protein_coding	SRY (sex determining region Y)-box 1 [Source:MGI Symbol;Acc:MGI:98357]	HMG
ENSMUSG00000045822	Zswim3	1.28914	1.30729	1.42068	0.848276	0.596791	0.756881	1.68262	2.05769	2.14701	0.561943	0.732104	1.0029	1.89168	1.94899	2.10433	-0.873792	0.00437822	0.0155403	0.518069	0.0263797	0.0615724	-0.819216	0.0113142	0.0400541	0.533552	0.0150747	0.0371135	Zswim3	2	164805098	164822130	+	2708	protein_coding	zinc finger SWIM-type containing 3 [Source:MGI Symbol;Acc:MGI:1914788]	-
ENSMUSG00000075273	Ttc30b	11.5842	10.0284	10.1475	5.94907	5.27204	6.14974	11.1523	9.18805	10.0175	5.76004	4.41399	5.56195	11.8237	12.6492	11.9259	-0.873454	3.03e-12	3.65e-11	-0.0971707	0.422999	0.568529	-1.01852	6.61e-13	1.03e-11	0.162725	0.1029	0.189056	Ttc30b	2	75935849	75938585	-	2737	protein_coding	tetratricopeptide repeat domain 30B [Source:MGI Symbol;Acc:MGI:1919671]	-
ENSMUSG00000051705	Senp8	1.4835	1.11316	1.78109	1.10759	0.436708	0.861552	1.90296	1.52756	1.68245	0.997863	0.687513	0.901258	2.14914	2.34472	1.9661	-0.872042	0.00405349	0.014517	0.19565	0.384653	0.531473	-0.761385	0.00523	0.0208248	0.531525	0.00731244	0.0196301	Senp8	9	59734259	59750710	-	3965	protein_coding	SUMO/sentrin specific peptidase 8 [Source:MGI Symbol;Acc:MGI:1918849]	-
ENSMUSG00000036972	Zic4	2.78556	2.05079	2.2692	1.30745	1.22864	1.35218	2.1902	2.81301	2.67662	1.57843	1.91228	1.77723	3.46486	3.17184	3.58618	-0.871489	1.12e-09	1.1e-08	0.0799088	0.587716	0.714287	-0.436289	0.00306497	0.0131425	0.49142	2.53e-05	0.000108287	Zic4	9	91362413	91389348	+	10335	protein_coding	zinc finger protein of the cerebellum 4 [Source:MGI Symbol;Acc:MGI:107201]	zf-C2H2
ENSMUSG00000092118	Fancf	1.64026	2.03915	1.86996	1.27854	0.78505	0.991704	2.34689	2.32098	2.42488	1.36786	0.879305	1.31021	1.77684	2.74891	2.48026	-0.870921	0.00944281	0.030227	0.3207	0.204858	0.33106	-0.648611	0.0526489	0.141118	0.303163	0.246527	0.380881	Fancf	7	51860577	51862267	-	1691	protein_coding	Fanconi anemia, complementation group F [Source:MGI Symbol;Acc:MGI:3689889]	-
ENSMUSG00000032064	Dixdc1	2.02395	1.60923	2.09834	1.05027	0.966698	1.12123	2.05395	2.02641	1.71247	1.08663	1.14328	1.09667	2.64288	2.47179	2.27232	-0.870022	1.71e-08	1.5e-07	-0.0131202	0.928219	0.956976	-0.787915	5.94e-07	5.44e-06	0.333583	0.00738332	0.0197774	Dixdc1	9	50662752	50739517	-	9971	protein_coding	DIX domain containing 1 [Source:MGI Symbol;Acc:MGI:2679721]	-
ENSMUSG00000068114	Ccdc134	1.55562	1.12598	1.57642	0.757854	0.6798	0.894088	2.35403	2.54545	2.87183	0.648639	0.868681	0.868486	2.36659	2.38076	2.81251	-0.869441	0.00015993	0.000799648	0.836587	3.67e-06	1.82e-05	-0.841141	0.000444256	0.00240846	0.798037	1.93e-06	9.74e-06	Ccdc134	15	82127922	82142203	+	5349	protein_coding	coiled-coil domain containing 134 [Source:MGI Symbol;Acc:MGI:1923707]	-
ENSMUSG00000027452	Acss1	5.02779	4.43276	4.71097	2.32411	2.81041	2.61801	2.16015	1.63157	1.49741	3.15555	3.94719	2.59701	2.74442	2.72133	3.37936	-0.868974	1.64e-09	1.6e-08	-1.4488	3.96e-18	5.71e-17	-0.548155	0.000727628	0.00375561	-0.712155	1.08e-07	6.28e-07	Acss1	2	150618105	150668500	-	4128	protein_coding	acyl-CoA synthetase short-chain family member 1 [Source:MGI Symbol;Acc:MGI:1915988]	-
ENSMUSG00000000823	Zfp512b	4.74708	4.23978	4.22541	2.62909	2.20363	2.42603	4.46063	4.10544	5.4281	2.49378	2.31078	2.4243	5.04859	4.42969	5.02072	-0.867961	1.41e-12	1.74e-11	0.0484518	0.705953	0.805901	-0.874677	4.77e-12	7.07e-11	0.100144	0.321265	0.46505	Zfp512b	2	181582103	181592803	-	6810	protein_coding	zinc finger protein 512B [Source:MGI Symbol;Acc:MGI:2685478]	zf-C2H2
ENSMUSG00000040302	Rbm48	1.43263	1.27254	1.59598	0.682007	0.958525	0.707865	1.27633	1.2149	1.61422	1.03068	1.06922	1.51271	1.37937	1.49788	0.831305	-0.867929	0.00231994	0.00888525	-0.10282	0.671652	0.780944	-0.2604	0.338257	0.54945	-0.248465	0.335022	0.479905	Rbm48	5	3583978	3596585	-	3071	protein_coding	RNA binding motif protein 48 [Source:MGI Symbol;Acc:MGI:2442653]	-
ENSMUSG00000028919	Arhgef19	10.5407	8.96325	8.78359	5.1126	5.29288	5.10995	7.49593	6.12244	6.29034	5.66797	6.06107	5.34085	7.8262	7.08849	6.58783	-0.867798	9.26e-15	1.31e-13	-0.538182	1.26e-05	5.82e-05	-0.732378	1.03e-09	1.26e-08	-0.430409	3.94e-05	0.000163568	Arhgef19	4	141239499	141257564	+	4242	protein_coding	Rho guanine nucleotide exchange factor (GEF) 19 [Source:MGI Symbol;Acc:MGI:1925912]	-
ENSMUSG00000027425	Kat14	4.41684	3.88433	4.07122	2.15672	2.50575	2.11484	5.547	5.99103	6.27769	1.91715	2.37322	2.20539	6.38372	6.21362	5.67548	-0.867774	1.92e-09	1.84e-08	0.49313	3.6e-05	0.000155864	-0.934717	1.33e-09	1.61e-08	0.528479	1.32e-06	6.82e-06	Kat14	2	144368983	144407676	+	4699	protein_coding	lysine acetyltransferase 14 [Source:MGI Symbol;Acc:MGI:1917264]	-
ENSMUSG00000005267	Zfp287	1.11534	1.12651	1.04271	0.566564	0.521824	0.716154	0.918014	1.28881	1.14672	0.550315	0.592593	0.908355	1.27788	1.47191	1.32607	-0.867004	3.74e-05	0.000211891	-0.00302651	0.987059	0.992679	-0.691682	0.00237546	0.010544	0.276747	0.0788585	0.152142	Zfp287	11	62700356	62731905	-	7632	protein_coding	zinc finger protein 287 [Source:MGI Symbol;Acc:MGI:2176561]	zf-C2H2
ENSMUSG00000033083	Tbc1d4	3.09634	2.91692	2.67078	1.71635	1.40611	1.65875	1.2319	1.12992	0.940817	1.43531	1.72723	1.35007	1.33472	1.53286	1.69263	-0.86563	4.69e-10	4.75e-09	-1.42211	3.46e-21	5.92e-20	-0.947438	2.78e-10	3.62e-09	-0.962368	2.69e-13	2.62e-12	Tbc1d4	14	101442360	101609191	-	7676	protein_coding	TBC1 domain family, member 4 [Source:MGI Symbol;Acc:MGI:2429660]	-
ENSMUSG00000011148	Adssl1	3.27203	2.77176	2.62247	1.48703	1.43605	1.8425	3.25852	1.43739	1.20059	2.09694	3.34968	1.60721	2.73384	2.4558	2.59569	-0.865004	0.000396355	0.00181568	-0.581879	0.0729657	0.145046	-0.297089	0.267067	0.46898	-0.189601	0.339825	0.484654	Adssl1	12	112620045	112641360	+	2090	protein_coding	adenylosuccinate synthetase like 1 [Source:MGI Symbol;Acc:MGI:87947]	-
ENSMUSG00000014303	Glis2	10.0171	10.2297	11.1116	5.39204	6.40141	5.42558	10.8567	9.30744	8.66302	5.76264	7.1404	5.98169	10.3739	10.2644	11.5612	-0.864452	1.37e-15	2.03e-14	-0.151632	0.171546	0.288953	-0.735323	2.88e-10	3.74e-09	0.00550014	0.950529	0.97188	Glis2	16	4594713	4624924	+	4373	protein_coding	GLIS family zinc finger 2 [Source:MGI Symbol;Acc:MGI:1932535]	zf-C2H2
ENSMUSG00000048120	Entpd1	4.79076	4.10323	3.76845	2.03415	2.65835	2.25956	1.8878	1.53699	1.32712	2.70532	4.60771	2.77938	3.38968	2.47311	3.00653	-0.864048	3.17e-09	2.97e-08	-1.44183	1.5e-18	2.22e-17	-0.33081	0.0685987	0.17416	-0.548467	5.6e-05	0.00022714	Entpd1	19	40612366	40741602	+	5580	protein_coding	ectonucleoside triphosphate diphosphohydrolase 1 [Source:MGI Symbol;Acc:MGI:102805]	-
ENSMUSG00000031828	Klhl36	2.53524	2.59462	2.47848	1.50204	1.2585	1.43392	3.74951	3.60454	2.53805	1.43131	1.16545	1.1	2.86398	4.16101	3.02102	-0.863881	0.000296968	0.00139874	0.351781	0.09042	0.17243	-1.04258	4.9e-05	0.000326166	0.366603	0.0620978	0.124686	Klhl36	8	119862266	119876995	+	2339	protein_coding	kelch-like 36 [Source:MGI Symbol;Acc:MGI:2385305]	-
ENSMUSG00000022947	Cbr3	75.7371	87.4056	89.9793	48.1667	45.2909	45.8644	19.6918	22.5269	15.9103	29.3669	24.258	33.3981	18.6184	16.2175	17.1592	-0.86375	1.19e-22	2.35e-21	-2.15092	5.51e-66	4.84e-64	-1.54666	7.98e-40	3.38e-38	-2.31738	7.53e-138	1.62e-135	Cbr3	16	93683215	93690990	+	1254	protein_coding	carbonyl reductase 3 [Source:MGI Symbol;Acc:MGI:1309992]	-
ENSMUSG00000036106	Prr5	4.16602	4.24504	4.42616	1.97366	2.89043	2.17077	6.23619	6.9509	9.25836	2.5402	3.26416	2.34877	6.19237	5.60742	6.04037	-0.863708	6.02e-05	0.000325347	0.770579	2.19e-05	9.81e-05	-0.656241	0.0021761	0.00978288	0.441565	0.0038473	0.011048	Prr5	15	84669620	84703673	+	1917	protein_coding	proline rich 5 (renal) [Source:MGI Symbol;Acc:MGI:1924714]	-
ENSMUSG00000030493	Faap24	2.87029	2.71272	2.97552	2.02757	1.35048	1.35846	2.89085	2.5139	3.26862	1.5171	1.63867	1.12694	3.08165	3.47271	3.1768	-0.861252	0.000775308	0.00333647	-0.0161389	0.938626	0.963236	-0.996888	0.000172639	0.001024	0.15247	0.424775	0.56906	Faap24	7	35392152	35396836	-	1966	protein_coding	Fanconi anemia core complex associated protein 24 [Source:MGI Symbol;Acc:MGI:2142208]	-
ENSMUSG00000074825	Itpripl1	1.50963	1.51285	1.73416	1.04832	0.880134	0.697866	1.59909	1.5944	1.71913	1.1236	1.0276	0.975109	1.13324	1.07516	1.62205	-0.860905	0.00052248	0.0023385	0.0144995	0.941728	0.965221	-0.607044	0.0112201	0.0397668	-0.342455	0.119031	0.213285	Itpripl1	2	127138772	127143442	-	3738	protein_coding	inositol 1,4,5-triphosphate receptor interacting protein-like 1 [Source:MGI Symbol;Acc:MGI:1920588]	-
ENSMUSG00000034854	Mfsd12	7.91211	8.6024	6.78179	4.16844	4.47676	4.20741	8.58739	8.43158	10.2181	4.12338	6.53711	5.41737	11.6474	12.596	11.9624	-0.860194	9.54e-12	1.11e-10	0.19076	0.13352	0.236507	-0.540987	0.000553346	0.00294174	0.600609	2.04e-09	1.43e-08	Mfsd12	10	81357491	81366225	+	3971	protein_coding	major facilitator superfamily domain containing 12 [Source:MGI Symbol;Acc:MGI:3604804]	-
ENSMUSG00000037235	Mxd4	11.8272	11.7826	11.8102	6.23619	6.51142	6.78723	12.3426	12.0864	12.1637	6.84541	8.00447	6.41147	13.413	13.9332	13.2041	-0.859739	3.22e-28	7.75e-27	0.0150848	0.835152	0.896445	-0.740001	2.13e-14	3.66e-13	0.161312	0.0123855	0.0312548	Mxd4	5	34173883	34187720	-	8483	protein_coding	Max dimerization protein 4 [Source:MGI Symbol;Acc:MGI:104991]	bHLH
ENSMUSG00000040322	Slc25a24	8.4326	7.38349	7.32692	4.27313	4.20564	4.30842	10.9528	11.7781	11.9155	4.41753	4.15316	4.91602	9.9776	10.4717	10.1115	-0.85779	8.12e-12	9.48e-11	0.549402	4.45e-07	2.5e-06	-0.785586	6.49e-09	7.38e-08	0.367009	0.000220544	0.000806509	Slc25a24	3	109123149	109168457	+	3431	protein_coding	solute carrier family 25 (mitochondrial carrier, phosphate carrier), member 24 [Source:MGI Symbol;Acc:MGI:1917160]	-
ENSMUSG00000049999	Ppp1r3d	0.89291	0.985099	0.984021	0.57905	0.547679	0.456272	1.49969	2.01707	1.83584	0.540318	0.663729	0.634412	1.71877	1.4673	1.43728	-0.857316	0.00847805	0.0275407	0.871036	0.000274222	0.0010233	-0.644382	0.0468839	0.128527	0.657508	0.00479897	0.013448	Ppp1r3d	2	178411206	178414472	-	3267	protein_coding	protein phosphatase 1, regulatory subunit 3D [Source:MGI Symbol;Acc:MGI:1917664]	-
ENSMUSG00000035234	Abraxas1	1.41353	1.3437	1.20771	0.762914	0.690089	0.742598	1.00886	0.933357	0.995964	0.727767	0.699584	0.68835	1.0306	1.2061	1.09012	-0.856828	0.00298965	0.0111319	-0.466336	0.0677578	0.136427	-0.910813	0.00243637	0.010786	-0.288124	0.234269	0.3659	Abraxas1	5	100805192	100820965	-	3011	protein_coding	BRCA1 A complex subunit [Source:MGI Symbol;Acc:MGI:1917931]	-
ENSMUSG00000010154	Spire2	3.63904	3.11391	4.19933	2.28798	2.18456	1.58368	2.67423	1.52505	1.92625	1.55205	1.82654	1.90776	2.55112	2.46927	2.34298	-0.855751	6.11e-05	0.000330036	-0.867784	0.000191368	0.00073638	-1.05616	1.57e-06	1.36e-05	-0.604608	0.00079318	0.00262772	Spire2	8	123332713	123369515	+	2510	protein_coding	spire type actin nucleation factor 2 [Source:MGI Symbol;Acc:MGI:2446256]	-
ENSMUSG00000074829	2010315B03Rik	1.73498	1.25688	1.42728	0.517854	0.87005	1.04733	2.36588	2.58736	2.45492	1.10418	0.538183	0.949521	2.45401	2.51135	2.45762	-0.854504	0.00193515	0.00756344	0.71407	0.000185557	0.000716502	-0.77491	0.00666266	0.0255742	0.715025	6.85e-05	0.000273589	2010315B03Rik	9	124291804	124312696	-	3914	protein_coding	RIKEN cDNA 2010315B03 gene [Source:MGI Symbol;Acc:MGI:1919321]	zf-C2H2
ENSMUSG00000054074	Skida1	0.951197	0.690526	0.94129	0.479946	0.433443	0.516849	1.14358	1.03261	1.39121	0.407692	0.553276	0.536712	1.23966	1.25794	1.11958	-0.853658	0.00314508	0.0116365	0.431932	0.068334	0.137413	-0.791543	0.00822882	0.0305311	0.454273	0.0355884	0.0778946	Skida1	2	18040676	18049051	-	4927	protein_coding	SKI/DACH domain containing 1 [Source:MGI Symbol;Acc:MGI:1919918]	-
ENSMUSG00000049489	Fam58b	7.30613	8.15097	7.40578	4.30547	3.81959	4.56692	9.00643	8.59031	7.90012	2.88435	2.98636	3.6202	9.73858	7.47675	8.08222	-0.853076	1.28e-05	7.82e-05	0.126572	0.432542	0.577359	-1.27803	4.2e-09	4.86e-08	0.110605	0.493181	0.632806	Fam58b	11	78750506	78751729	-	1224	protein_coding	family with sequence similarity 58, member B [Source:MGI Symbol;Acc:MGI:1916359]	-
ENSMUSG00000078515	Ddi2	11.6639	9.82277	10.9728	6.31566	5.67939	6.00101	7.07768	6.44161	8.01449	6.22523	5.80437	5.6709	7.41448	7.42558	6.74302	-0.852993	1.98e-22	3.88e-21	-0.624881	3.57e-09	2.56e-08	-0.8785	2.66e-20	6.32e-19	-0.622451	1.78e-14	1.9e-13	Ddi2	4	141677549	141723419	-	9553	protein_coding	DNA-damage inducible protein 2 [Source:MGI Symbol;Acc:MGI:1917244]	-
ENSMUSG00000030030	1700003E16Rik	6.41645	6.45858	5.48134	3.31578	4.08004	2.76853	6.22089	4.97413	3.99556	3.72727	3.51474	3.79713	5.74398	6.49681	6.9583	-0.852952	1.97e-06	1.36e-05	-0.301841	0.0928607	0.176185	-0.740012	1.46e-05	0.00010721	0.0303144	0.827797	0.892989	1700003E16Rik	6	83156404	83162945	+	2221	protein_coding	RIKEN cDNA 1700003E16 gene [Source:MGI Symbol;Acc:MGI:1919087]	-
ENSMUSG00000101609	Kcnq1ot1	0.0344183	0.0306203	0.0379303	0.012338	0.0210804	0.0233517	0.0684199	0.0723491	0.109132	0.0222314	0.00798621	0.0184256	0.102648	0.117031	0.105288	-0.851857	0.0118482	0.036708	1.244	6.62e-07	3.63e-06	-1.08722	0.00444932	0.0181273	1.62759	1.17e-16	1.44e-15	Kcnq1ot1	7	143203458	143296549	-	93092	antisense	KCNQ1 overlapping transcript 1 [Source:MGI Symbol;Acc:MGI:1926855]	-
ENSMUSG00000017764	Zswim1	3.71432	3.90159	3.86592	1.84637	1.8679	2.65771	4.72156	4.80882	5.32565	2.38576	1.69311	2.85262	4.94157	5.3801	5.29485	-0.85063	1.28e-05	7.86e-05	0.337712	0.0214022	0.0514121	-0.737386	0.000368939	0.00203826	0.410229	0.00271192	0.00805617	Zswim1	2	164822686	164826871	+	2781	protein_coding	zinc finger SWIM-type containing 1 [Source:MGI Symbol;Acc:MGI:1919221]	-
ENSMUSG00000049804	Armcx4	1.09447	0.937229	0.988649	0.566121	0.606345	0.504897	1.48284	1.28468	1.3624	0.471976	0.75932	0.402218	1.18274	1.08396	1.35693	-0.848994	5e-05	0.000276177	0.419737	0.0117364	0.0304627	-0.886102	0.000339351	0.00188938	0.230048	0.167931	0.282136	Armcx4	X	134686519	134696757	+	7996	protein_coding	armadillo repeat containing, X-linked 4 [Source:MGI Symbol;Acc:MGI:2147887]	-
ENSMUSG00000026213	Stk11ip	3.64722	3.62652	3.32195	1.8823	1.70853	2.30358	2.12428	2.00802	1.82228	2.10919	1.57502	1.95381	2.41007	2.10782	2.00039	-0.848991	9.4e-09	8.45e-08	-0.86131	2.82e-10	2.26e-09	-0.915703	3.78e-09	4.4e-08	-0.736506	8.73e-09	5.77e-08	Stk11ip	1	75521529	75537335	+	5743	protein_coding	serine/threonine kinase 11 interacting protein [Source:MGI Symbol;Acc:MGI:1918978]	-
ENSMUSG00000079610	Ankrd39	0.852862	0.750789	0.985182	0.566168	0.409261	0.467093	1.24225	1.13483	1.57802	0.483923	0.625667	0.629622	1.27004	1.16526	1.16566	-0.84843	0.00407775	0.0145919	0.577319	0.0138638	0.0352323	-0.579059	0.0474203	0.129674	0.445093	0.0401541	0.0863024	Ankrd39	1	36537507	36547445	-	4654	protein_coding	ankyrin repeat domain 39 [Source:MGI Symbol;Acc:MGI:1914816]	-
ENSMUSG00000055053	Nfic	21.7976	19.0284	20.9296	11.4846	10.4467	12.4314	32.6633	31.1115	31.2928	12.0362	11.634	11.6745	30.7573	32.7261	30.3234	-0.847464	4.34e-23	8.68e-22	0.59073	6.83e-14	7.38e-13	-0.809204	1.92e-21	4.8e-20	0.569668	1.02e-16	1.27e-15	Nfic	10	81396186	81455635	-	6630	protein_coding	nuclear factor I/C [Source:MGI Symbol;Acc:MGI:109591]	CTF/NFI
ENSMUSG00000027932	Slc27a3	5.00743	4.40252	4.47215	1.89354	2.71853	3.09462	4.04318	2.69713	2.5014	2.46417	3.30391	2.30907	7.43926	7.5581	7.47085	-0.846175	1.2e-05	7.39e-05	-0.61496	0.0020652	0.00646659	-0.783057	4.68e-05	0.000312293	0.66071	1.77e-07	1.01e-06	Slc27a3	3	90385239	90389938	-	2569	protein_coding	solute carrier family 27 (fatty acid transporter), member 3 [Source:MGI Symbol;Acc:MGI:1347358]	-
ENSMUSG00000026096	Osgepl1	0.443444	0.493641	0.70303	0.329735	0.309859	0.272811	0.685468	0.480836	0.76663	0.326777	0.262049	0.209282	0.657071	0.866487	0.58589	-0.846149	0.0101049	0.0320573	0.203929	0.482647	0.623633	-1.03471	0.0035674	0.0150107	0.332822	0.207219	0.332904	Osgepl1	1	53313624	53326343	+	6147	protein_coding	O-sialoglycoprotein endopeptidase-like 1 [Source:MGI Symbol;Acc:MGI:1919335]	-
ENSMUSG00000050373	Snx21	2.98385	2.50163	2.80115	1.50455	1.6976	1.40922	3.15997	2.49396	3.34291	1.61126	1.74409	1.62158	3.66318	3.57053	3.52446	-0.844963	7.3e-07	5.33e-06	0.0846113	0.598076	0.722215	-0.73904	1.9e-05	0.000136486	0.343428	0.00787164	0.0209348	Snx21	2	164785823	164793816	+	4760	protein_coding	sorting nexin family member 21 [Source:MGI Symbol;Acc:MGI:1917729]	-
ENSMUSG00000048445	Ccdc57	1.1882	0.872106	0.887042	0.541513	0.585972	0.514404	0.824655	0.957949	0.768487	0.617966	0.430353	0.572827	1.34228	0.672692	0.937828	-0.844611	0.00590201	0.0201226	-0.237542	0.379357	0.526019	-0.868118	0.00728006	0.0275661	-0.0330051	0.906294	0.943871	Ccdc57	11	120826529	120932872	-	3743	protein_coding	coiled-coil domain containing 57 [Source:MGI Symbol;Acc:MGI:1918526]	-
ENSMUSG00000032419	Tbx18	8.83864	7.60094	8.22135	4.94047	4.53868	4.27846	26.4394	29.4134	35.2314	6.20566	6.14553	6.93793	26.8101	31.0661	30.0024	-0.844412	4.09e-14	5.57e-13	1.85284	2.65e-57	1.83e-55	-0.359902	0.00150532	0.00708565	1.80013	2.76e-102	3.76e-100	Tbx18	9	87702800	87731260	-	4718	protein_coding	T-box18 [Source:MGI Symbol;Acc:MGI:1923615]	T-box
ENSMUSG00000038323	1700066M21Rik	2.35044	2.52974	1.98751	1.29487	1.14188	1.40156	2.01432	2.24671	2.5729	1.12896	1.37889	1.32556	2.39049	2.70917	2.18429	-0.844346	0.000138422	0.000700294	-0.0446418	0.818609	0.884429	-0.848758	0.00022179	0.00128403	0.0480853	0.789659	0.86594	1700066M21Rik	1	57377620	57385423	+	3235	protein_coding	RIKEN cDNA 1700066M21 gene [Source:MGI Symbol;Acc:MGI:1920717]	-
ENSMUSG00000002265	Peg3	8.76831	6.21455	6.68856	4.41663	3.50018	4.17206	2.49314	2.10923	2.97186	4.60954	4.44059	4.0659	3.92232	3.55779	4.04764	-0.844153	1.27e-12	1.57e-11	-1.55026	4.77e-26	1.02e-24	-0.728068	1.25e-09	1.53e-08	-0.944202	3.21e-18	4.28e-17	Peg3	7	6703892	6730431	-	13324	protein_coding	paternally expressed 3 [Source:MGI Symbol;Acc:MGI:104748]	zf-C2H2
ENSMUSG00000042115	Klhdc8a	4.87293	6.5803	5.25905	2.67465	3.62345	3.01166	2.66265	1.82739	1.37627	3.05132	5.51479	3.09719	3.16145	2.86964	3.0328	-0.844074	5.37e-08	4.48e-07	-1.5373	1.35e-13	1.43e-12	-0.522899	0.00798627	0.0297737	-0.917843	1.36e-11	1.15e-10	Klhdc8a	1	132298626	132307357	+	4269	protein_coding	kelch domain containing 8A [Source:MGI Symbol;Acc:MGI:2442630]	-
ENSMUSG00000056459	Zbtb25	2.45906	2.17325	2.49116	1.40261	1.40102	1.17039	2.89495	2.6618	2.91247	1.6136	1.66214	1.41524	3.53966	3.34044	2.92661	-0.842968	0.000102309	0.000530441	0.217844	0.212359	0.340097	-0.603917	0.00524881	0.0208774	0.427744	0.00969157	0.0251713	Zbtb25	12	76347782	76369602	-	3131	protein_coding	zinc finger and BTB domain containing 25 [Source:MGI Symbol;Acc:MGI:99197]	ZBTB
ENSMUSG00000001333	Sync	2.40613	3.10041	3.09359	1.7469	1.37136	1.69273	3.49231	3.11515	3.05791	1.61638	1.90495	1.19865	3.37325	3.29912	3.87069	-0.842946	9.99e-05	0.000518952	0.138215	0.444909	0.588373	-0.864694	0.000225485	0.00130298	0.261353	0.121338	0.216544	Sync	4	129287617	129308559	+	2862	protein_coding	syncoilin [Source:MGI Symbol;Acc:MGI:1916078]	-
ENSMUSG00000041920	Slc16a6	4.19164	3.48374	3.82067	2.1723	2.0449	2.2005	6.26108	4.68367	5.13873	1.77012	2.53755	2.22474	5.75985	5.89023	6.6473	-0.84288	7.05e-09	6.42e-08	0.453232	0.00147069	0.00476756	-0.820581	7.67e-07	6.93e-06	0.637805	2.27e-08	1.43e-07	Slc16a6	11	109450855	109473598	-	4883	protein_coding	solute carrier family 16 (monocarboxylic acid transporters), member 6 [Source:MGI Symbol;Acc:MGI:2144585]	-
ENSMUSG00000054737	Zfp182	1.00098	0.737797	0.919267	0.589244	0.402709	0.498354	0.948621	1.13254	1.57993	0.679515	0.280972	0.373991	1.21143	1.32602	1.24845	-0.840495	0.00182996	0.00721012	0.425512	0.0781253	0.153429	-0.992651	0.00199528	0.00906298	0.478321	0.0149706	0.0368878	Zfp182	X	21028939	21062316	-	5733	protein_coding	zinc finger protein 182 [Source:MGI Symbol;Acc:MGI:2442220]	zf-C2H2
ENSMUSG00000045980	Tmem104	6.68055	5.44531	5.28159	2.66734	3.54323	3.50295	10.0434	9.34397	9.30626	2.60115	3.06412	2.99212	10.5564	10.5139	10.8779	-0.840363	5.57e-09	5.13e-08	0.688882	4.74e-09	3.34e-08	-1.01343	3.75e-12	5.58e-11	0.84172	1.09e-16	1.35e-15	Tmem104	11	115187487	115247023	+	4610	protein_coding	transmembrane protein 104 [Source:MGI Symbol;Acc:MGI:2444222]	-
ENSMUSG00000026698	Pigc	4.89471	4.54351	4.42693	2.47995	2.77048	2.49902	5.38369	5.31285	5.57289	2.70691	2.28867	2.79152	5.71373	5.57125	5.94255	-0.839672	2e-09	1.91e-08	0.197637	0.0928132	0.176116	-0.838585	2.51e-08	2.71e-07	0.279255	0.0103992	0.0268189	Pigc	1	161969186	161973435	+	4250	protein_coding	phosphatidylinositol glycan anchor biosynthesis, class C [Source:MGI Symbol;Acc:MGI:1914542]	-
ENSMUSG00000036941	Elac1	3.03998	2.86714	2.58684	1.71251	1.4746	1.5743	3.4398	3.1289	3.68117	2.08164	1.45819	1.85468	3.69596	3.22416	2.77876	-0.839614	2.86e-07	2.19e-06	0.2362	0.0932381	0.176744	-0.660259	0.000209485	0.00122	0.155344	0.269986	0.408704	Elac1	18	73735038	73754479	-	4971	protein_coding	elaC ribonuclease Z 1 [Source:MGI Symbol;Acc:MGI:1890495]	-
ENSMUSG00000028710	Atpaf1	1.66959	1.59241	1.5479	1.16068	0.479786	1.06701	2.37576	1.83935	1.32271	0.708375	0.635165	0.673309	2.01993	2.22717	2.16004	-0.839415	0.00329937	0.0121256	0.176864	0.448963	0.592343	-1.25853	2.08e-06	1.76e-05	0.379659	0.0356621	0.0780314	Atpaf1	4	115784812	115818828	+	3609	protein_coding	ATP synthase mitochondrial F1 complex assembly factor 1 [Source:MGI Symbol;Acc:MGI:2180560]	-
ENSMUSG00000041695	Kcnj2	2.44205	1.8664	2.0523	1.15418	1.22985	1.17512	1.39497	1.9403	2.04603	1.44236	2.98164	1.14215	2.10814	1.54762	1.89253	-0.837894	4.5e-06	2.97e-05	-0.275781	0.147349	0.255871	-0.193939	0.457155	0.664346	-0.230937	0.162155	0.274244	Kcnj2	11	111066164	111076821	+	5444	protein_coding	potassium inwardly-rectifying channel, subfamily J, member 2 [Source:MGI Symbol;Acc:MGI:104744]	-
ENSMUSG00000029563	Foxp2	2.66815	2.05325	2.43744	1.35159	1.3312	1.3261	2.61371	2.47517	3.21618	1.76137	1.60325	1.46472	3.59192	3.59913	3.92405	-0.837523	1.62e-12	1.99e-11	0.181291	0.17161	0.289038	-0.570374	8.12e-06	6.22e-05	0.601982	9.57e-10	6.93e-09	Foxp2	6	14901349	15441977	+	16346	protein_coding	forkhead box P2 [Source:MGI Symbol;Acc:MGI:2148705]	Fork
ENSMUSG00000045875	Adra1a	0.619143	0.57944	0.700433	0.371564	0.350489	0.341577	0.943075	0.871597	1.02376	0.509107	0.667244	0.368485	0.908601	0.821069	0.799151	-0.837472	0.000723094	0.00313484	0.547717	0.00443893	0.0127836	-0.295711	0.253287	0.452729	0.38103	0.0429534	0.0915168	Adra1a	14	66635251	66771168	+	8728	protein_coding	adrenergic receptor, alpha 1a [Source:MGI Symbol;Acc:MGI:104773]	-
ENSMUSG00000116995	AC110534.5	3.72463	4.28589	3.59426	2.31753	2.1196	2.08036	3.91485	4.06717	4.00103	2.57922	2.35016	1.96124	5.60544	5.08048	4.87525	-0.836797	1.54e-05	9.28e-05	0.0128049	0.937499	0.962716	-0.753889	0.000214149	0.00124365	0.387056	0.00957523	0.024897	AC110534.5	17	3103175	3114795	-	2478	transcribed_processed_pseudogene	NLR family, pyrin domain containing (Nlrp) pseudogene	-
ENSMUSG00000054057	A930004D18Rik	1.21749	0.966339	1.24811	0.440018	0.683461	0.790626	1.65347	1.70694	1.59434	0.774836	1.2655	0.57125	1.70604	1.6341	1.64646	-0.836322	0.00713748	0.0237178	0.501259	0.0271047	0.0630086	-0.391057	0.222517	0.415715	0.507732	0.0197945	0.0471199	A930004D18Rik	2	18025193	18037737	-	3378	protein_coding	RIKEN cDNA A930004D18 gene [Source:MGI Symbol;Acc:MGI:1925190]	-
ENSMUSG00000020785	Camkk1	1.55216	1.94855	1.56917	1.03301	0.805083	1.01629	1.2091	1.11777	1.26408	0.669436	1.47906	1.20778	1.88939	1.46769	1.47966	-0.835465	0.000512706	0.00229945	-0.533247	0.0139625	0.0354627	-0.603392	0.0289437	0.0872014	-0.104734	0.602615	0.725533	Camkk1	11	73019008	73042073	+	3728	protein_coding	calcium/calmodulin-dependent protein kinase kinase 1, alpha [Source:MGI Symbol;Acc:MGI:1891766]	-
ENSMUSG00000062115	Rai1	5.51964	4.84639	5.80811	3.10657	2.53356	3.46459	7.10583	7.91149	7.96359	3.36367	2.90683	3.01051	8.14005	8.17869	8.44173	-0.831272	3.19e-12	3.83e-11	0.475249	2.57e-06	1.3e-05	-0.804579	1.37e-12	2.09e-11	0.581804	2.14e-12	1.94e-11	Rai1	11	60105013	60199197	+	9591	protein_coding	retinoic acid induced 1 [Source:MGI Symbol;Acc:MGI:103291]	-
ENSMUSG00000020392	Cdkn2aipnl	5.4221	5.65894	6.10994	3.31257	3.00677	3.36245	9.73394	7.96845	8.37684	2.30049	3.797	3.13912	7.77334	7.96298	7.17117	-0.830747	3.14e-06	2.12e-05	0.570815	0.000108858	0.000439216	-0.901576	1.29e-05	9.53e-05	0.380952	0.00524069	0.0145716	Cdkn2aipnl	11	51967661	51977334	+	1958	protein_coding	CDKN2A interacting protein N-terminal like [Source:MGI Symbol;Acc:MGI:1261797]	-
ENSMUSG00000022898	Dscr3	11.217	10.8966	12.591	6.41616	6.86337	6.25326	14.9185	14.1209	14.2552	6.9234	7.29965	8.07073	14.4887	16.1271	15.9528	-0.829525	1.29e-14	1.81e-13	0.28817	0.00306344	0.00918054	-0.643917	2.27e-08	2.46e-07	0.391807	1.1e-05	5e-05	Dscr3	16	94497783	94526830	-	3675	protein_coding	DSCR3 arrestin fold containing [Source:MGI Symbol;Acc:MGI:1206040]	-
ENSMUSG00000022248	Rad1	1.19555	0.919519	1.3033	0.776058	0.787776	0.36091	1.07259	0.903604	0.893203	0.65805	0.602799	0.627775	1.18481	1.12546	1.14587	-0.829516	0.00129605	0.00530424	-0.280618	0.158697	0.271447	-0.858233	0.000118094	0.000725922	-0.0151511	0.931018	0.959317	Rad1	15	10486018	10499063	+	7400	protein_coding	RAD1 checkpoint DNA exonuclease [Source:MGI Symbol;Acc:MGI:1316678]	-
ENSMUSG00000029406	Pitpnm2	8.07644	6.45446	7.78439	4.07175	4.26045	4.23643	4.86784	4.633	5.14654	5.57367	4.9494	4.62441	6.24381	5.62139	6.20834	-0.828871	1.33e-18	2.25e-17	-0.639518	8.07e-10	6.18e-09	-0.562178	1.59e-07	1.56e-06	-0.337339	0.000134183	0.000508533	Pitpnm2	5	124118690	124249760	-	12843	protein_coding	phosphatidylinositol transfer protein, membrane-associated 2 [Source:MGI Symbol;Acc:MGI:1336192]	-
ENSMUSG00000029627	Zkscan14	1.28106	0.964974	1.01881	0.541099	0.844813	0.445971	1.13659	1.27123	1.11551	0.605166	0.992364	0.513177	1.21066	1.36397	1.4982	-0.828804	0.00855065	0.0277509	0.0794251	0.74503	0.834311	-0.628384	0.049143	0.133528	0.286201	0.211971	0.339008	Zkscan14	5	145194946	145201868	-	3621	protein_coding	zinc finger with KRAB and SCAN domains 14 [Source:MGI Symbol;Acc:MGI:1914485]	zf-C2H2
ENSMUSG00000057134	Ado	10.2852	8.65734	9.01084	5.66949	4.83041	5.2818	8.66368	8.26282	8.99083	5.47758	4.61347	5.00047	8.34421	7.57087	8.51253	-0.827894	1.77e-13	2.31e-12	-0.141788	0.181617	0.302223	-0.893328	1.93e-13	3.13e-12	-0.228084	0.0190901	0.0456725	Ado	10	67544511	67548955	-	4445	protein_coding	2-aminoethanethiol (cysteamine) dioxygenase [Source:MGI Symbol;Acc:MGI:2685083]	-
ENSMUSG00000036834	Plch1	3.10065	2.33686	2.6482	1.60361	1.42341	1.53891	1.33308	1.32397	1.55181	1.79008	1.85067	1.69634	1.88197	1.93975	2.20631	-0.826795	6.32e-09	5.78e-08	-0.976443	8.3e-11	6.96e-10	-0.602512	3.33e-05	0.000228198	-0.456221	0.000420266	0.00146321	Plch1	3	63696234	63899472	-	8637	protein_coding	phospholipase C, eta 1 [Source:MGI Symbol;Acc:MGI:2683547]	-
ENSMUSG00000054499	Dedd2	3.13429	3.0748	2.84611	1.76221	1.58264	1.77576	2.26093	2.12255	2.53768	1.61817	1.89561	1.39809	2.84124	2.66351	2.46196	-0.82607	1.13e-08	1.01e-07	-0.423309	0.00206263	0.00646147	-0.884369	3.87e-08	4.11e-07	-0.220103	0.0739016	0.143883	Dedd2	7	25199915	25220615	-	5981	protein_coding	death effector domain-containing DNA binding protein 2 [Source:MGI Symbol;Acc:MGI:1914629]	-
ENSMUSG00000020829	Slc46a1	1.87872	1.77634	2.00198	1.18454	1.12438	0.887287	2.54519	1.87209	1.62938	1.3834	1.50863	0.951383	1.79114	2.24811	1.70216	-0.825714	0.000715038	0.00310144	0.0696145	0.755064	0.840696	-0.555383	0.0271537	0.0826244	-0.0118427	0.952979	0.973239	Slc46a1	11	78465697	78472059	+	3080	protein_coding	solute carrier family 46, member 1 [Source:MGI Symbol;Acc:MGI:1098733]	-
ENSMUSG00000042500	Ago4	1.2322	1.31038	1.13794	0.74886	0.830837	0.500671	0.902743	0.760256	0.969067	0.858676	0.936405	0.771589	0.964281	0.920045	0.997467	-0.824735	0.00017098	0.000848613	-0.52056	0.00616266	0.0172175	-0.523343	0.00956353	0.0347592	-0.38777	0.024235	0.056156	Ago4	4	126489541	126533472	-	6947	protein_coding	argonaute RISC catalytic subunit 4 [Source:MGI Symbol;Acc:MGI:1924100]	-
ENSMUSG00000022802	Lmln	1.79947	1.67352	2.13688	0.954657	1.03717	1.17333	1.58777	0.945119	1.20315	1.29947	1.15136	1.42698	1.46006	1.56172	1.59639	-0.824483	5.14e-06	3.37e-05	-0.616829	0.00256269	0.00783555	-0.53779	0.00305445	0.0131075	-0.311731	0.0403719	0.0866594	Lmln	16	33062521	33127695	+	6511	protein_coding	leishmanolysin-like (metallopeptidase M8 family) [Source:MGI Symbol;Acc:MGI:2444736]	-
ENSMUSG00000043487	Acot6	0.723332	0.645226	0.509511	0.294988	0.378008	0.387401	1.06959	0.770672	0.553509	0.199324	0.318804	0.401202	0.906322	0.755042	0.760632	-0.824282	0.00549669	0.018906	0.321808	0.248525	0.384001	-1.04559	0.00169408	0.00787058	0.329423	0.147537	0.254287	Acot6	12	84100654	84111349	+	6413	protein_coding	acyl-CoA thioesterase 6 [Source:MGI Symbol;Acc:MGI:1921287]	-
ENSMUSG00000069378	Prdm6	5.36861	4.8914	5.27926	3.0339	2.65165	3.11087	4.97566	5.37263	6.44777	3.95285	3.89488	3.57966	7.43524	6.02125	7.00751	-0.823854	1.69e-07	1.33e-06	0.0773408	0.59753	0.721715	-0.446095	0.00388258	0.0161221	0.36384	0.00410531	0.0116987	Prdm6	18	53464546	53575907	+	2895	protein_coding	PR domain containing 6 [Source:MGI Symbol;Acc:MGI:2684938]	zf-C2H2
ENSMUSG00000048232	Fbxo10	4.33262	3.91055	4.76348	2.16039	2.31316	2.87314	4.94023	4.60681	4.78805	3.85382	5.03189	3.7327	7.47612	7.71059	8.35767	-0.823596	5.34e-08	4.47e-07	0.10967	0.380778	0.527197	-0.0459631	0.759402	0.877216	0.82461	1.42e-14	1.53e-13	Fbxo10	4	45034247	45084604	-	4691	protein_coding	F-box protein 10 [Source:MGI Symbol;Acc:MGI:2686937]	-
ENSMUSG00000011427	Zfp790	4.27495	3.69517	3.51536	2.10556	2.30368	2.08845	4.20569	3.69565	4.19941	2.16322	2.67599	2.01241	4.03961	4.10346	3.92572	-0.822636	6.01e-07	4.43e-06	0.0414983	0.776918	0.856537	-0.747896	2.64e-05	0.000184784	0.0366983	0.783229	0.861585	Zfp790	7	29816114	29831005	+	3658	protein_coding	zinc finger protein 790 [Source:MGI Symbol;Acc:MGI:1923431]	zf-C2H2
ENSMUSG00000030725	Lipt2	2.04171	2.54347	2.7254	1.42195	1.63124	1.0831	1.53201	1.5151	1.87688	0.768649	0.894109	0.859528	1.30323	1.10643	2.0834	-0.821016	0.0057933	0.0197904	-0.606368	0.0247656	0.0583653	-1.54028	4.34e-06	3.49e-05	-0.731434	0.0110764	0.0283618	Lipt2	7	100159277	100161365	+	1663	protein_coding	lipoyl(octanoyl) transferase 2 (putative) [Source:MGI Symbol;Acc:MGI:1914414]	-
ENSMUSG00000002486	Tchp	1.72617	1.23688	1.2967	0.867711	0.671052	0.881649	1.13264	1.10049	1.31553	0.896957	0.527663	0.801945	1.4117	1.34848	1.25726	-0.819734	5.3e-05	0.000290365	-0.298521	0.110071	0.202413	-0.941266	3.8e-05	0.000258594	-0.119067	0.473656	0.614793	Tchp	5	114707760	114722327	+	7397	protein_coding	trichoplein, keratin filament binding [Source:MGI Symbol;Acc:MGI:1925082]	-
ENSMUSG00000026594	Ralgps2	2.76603	2.50328	2.55113	1.58215	1.38027	1.48016	1.67844	1.35118	1.33189	1.85858	1.78917	1.64407	1.78521	1.66278	1.5655	-0.819159	2.29e-12	2.77e-11	-0.872476	1.19e-11	1.08e-10	-0.566582	2.4e-06	2.01e-05	-0.675941	1.59e-10	1.23e-09	Ralgps2	1	156804166	156939626	-	12085	protein_coding	Ral GEF with PH domain and SH3 binding motif 2 [Source:MGI Symbol;Acc:MGI:1925505]	-
ENSMUSG00000039765	Cc2d2a	5.44309	4.89537	5.10065	3.4729	2.48369	2.82775	6.16665	6.68922	6.89398	3.08416	3.39389	2.80253	6.25018	6.34328	6.26009	-0.818503	1.13e-10	1.21e-09	0.322683	0.001427	0.0046383	-0.737002	1.35e-09	1.63e-08	0.254634	0.00393134	0.0112574	Cc2d2a	5	43662346	43740972	+	6809	protein_coding	coiled-coil and C2 domain containing 2A [Source:MGI Symbol;Acc:MGI:1924487]	-
ENSMUSG00000023050	Map3k12	1.58005	1.22753	1.41882	0.856842	0.64852	0.898243	1.90224	1.87585	1.80423	0.873533	0.827069	0.858686	2.20829	2.16545	2.25684	-0.818093	8.8e-06	5.54e-05	0.370894	0.0108945	0.0285212	-0.727569	4.9e-05	0.000325921	0.616987	2.29e-06	1.15e-05	Map3k12	15	102497646	102517064	-	8989	protein_coding	mitogen-activated protein kinase kinase kinase 12 [Source:MGI Symbol;Acc:MGI:1346881]	-
ENSMUSG00000037818	Abhd18	0.307866	0.213765	0.301583	0.151025	0.159984	0.155497	0.306657	0.285942	0.240776	0.16872	0.188345	0.159759	0.281867	0.238121	0.191581	-0.817764	0.014251	0.04305	-0.00772784	0.978378	0.987649	-0.672223	0.0463709	0.127448	-0.243667	0.398407	0.544191	Abhd18	3	40846970	40938138	+	11184	protein_coding	abhydrolase domain containing 18 [Source:MGI Symbol;Acc:MGI:1915468]	-
ENSMUSG00000089715	Cbx6	12.9235	11.9609	12.27	6.87791	7.50245	6.72679	14.7969	14.565	15.1488	6.85063	6.44713	6.65587	15.2565	14.733	14.6532	-0.816793	1.93e-26	4.37e-25	0.228543	0.00171946	0.00549217	-0.901284	5.36e-28	1.65e-26	0.23108	0.000223893	0.000817894	Cbx6	15	79823896	79834688	-	10609	protein_coding	chromobox 6 [Source:MGI Symbol;Acc:MGI:3512628]	-
ENSMUSG00000041945	Mfsd9	1.28769	1.07651	1.85098	0.738246	0.743299	0.908928	1.37664	1.55053	1.76736	0.843267	1.03962	0.948281	1.2206	1.6534	1.92138	-0.816468	0.0010243	0.00428195	0.12476	0.580452	0.708417	-0.575957	0.02034	0.065151	0.157791	0.471192	0.612891	Mfsd9	1	40772038	40790687	-	5125	protein_coding	major facilitator superfamily domain containing 9 [Source:MGI Symbol;Acc:MGI:2443548]	-
ENSMUSG00000033972	Zfp944	4.60355	4.75613	3.80496	2.52389	2.322	2.65485	3.27337	2.99357	2.83582	2.14268	1.84706	1.77134	3.37929	3.39155	3.37326	-0.815743	3.99e-06	2.66e-05	-0.563989	0.000765656	0.00262928	-1.19569	1.03e-09	1.26e-08	-0.411847	0.00667382	0.0181048	Zfp944	17	22337989	22361400	-	2784	protein_coding	zinc finger protein 944 [Source:MGI Symbol;Acc:MGI:2442394]	zf-C2H2
ENSMUSG00000045751	Mms22l	0.741832	0.734808	0.784495	0.412872	0.434108	0.437943	0.253343	0.280915	0.306868	0.305207	0.45626	0.537535	0.393618	0.500749	0.314303	-0.815687	0.00173129	0.00688006	-1.46274	7.95e-08	4.89e-07	-0.810719	0.00453578	0.0184186	-0.93895	0.00022741	0.000829616	Mms22l	4	24496451	24602950	+	6382	protein_coding	MMS22-like, DNA repair protein [Source:MGI Symbol;Acc:MGI:2684980]	-
ENSMUSG00000039568	Ubald1	3.03097	4.30869	4.40607	2.46437	2.42838	1.79444	5.89214	5.58211	5.63606	1.87951	1.83469	1.98742	5.90578	5.91053	6.44557	-0.815216	1.64e-06	1.15e-05	0.511404	0.000436547	0.00157446	-1.04805	6.69e-10	8.39e-09	0.603737	2.61e-06	1.29e-05	Ubald1	16	4874778	4880315	-	5538	protein_coding	UBA-like domain containing 1 [Source:MGI Symbol;Acc:MGI:1916255]	-
ENSMUSG00000041845	Rhod	5.52435	7.05465	6.08805	3.0352	3.13174	4.45714	7.83234	9.13108	8.31962	3.58683	3.57846	4.25316	10.0294	8.33381	10.1869	-0.814955	5.66e-05	0.000307798	0.405175	0.0102459	0.0270234	-0.717412	0.000231011	0.00133161	0.578278	8.45e-05	0.000331912	Rhod	19	4425459	4439432	-	1714	protein_coding	ras homolog family member D [Source:MGI Symbol;Acc:MGI:108446]	-
ENSMUSG00000018427	Ypel2	1.43061	1.37539	1.37	0.864223	0.797839	0.717591	1.04116	1.12963	1.06063	0.640469	0.549626	0.678277	1.18898	1.34863	1.22271	-0.814641	0.000260457	0.00124583	-0.401421	0.0409747	0.0896731	-1.16744	1.86e-06	1.59e-05	-0.185214	0.315753	0.45918	Ypel2	11	86936425	86993707	-	4847	protein_coding	yippee like 2 [Source:MGI Symbol;Acc:MGI:1925114]	-
ENSMUSG00000017734	Dbndd2	9.06535	9.36489	8.99373	5.0799	5.57588	4.95296	3.29312	3.22365	2.94222	4.96499	5.85806	5.0317	4.34317	4.92042	5.13114	-0.813986	1.04e-14	1.47e-13	-1.56528	7.85e-44	3.53e-42	-0.794593	5.59e-12	8.26e-11	-0.963042	1.24e-21	1.94e-20	Dbndd2	2	164486106	164493319	+	4389	protein_coding	dysbindin (dystrobrevin binding protein 1) domain containing 2 [Source:MGI Symbol;Acc:MGI:106562]	-
ENSMUSG00000063047	Zfp780b	1.36485	1.0868	1.108	0.728618	0.572153	0.730707	1.01939	1.09787	1.42669	0.815574	0.654637	0.552762	1.31994	1.31865	1.14715	-0.813715	2.02e-05	0.000120061	-0.0429572	0.813961	0.881806	-0.81531	6.91e-05	0.000445863	0.0540141	0.724634	0.819592	Zfp780b	7	27959135	27979171	-	9180	protein_coding	zinc finger protein 780B [Source:MGI Symbol;Acc:MGI:2444764]	zf-C2H2
ENSMUSG00000051238	Swsap1	5.20369	4.97781	5.87803	3.05098	3.01466	3.07509	5.22471	5.40429	4.86145	3.2455	2.29211	4.31618	5.22578	6.16457	5.20866	-0.813651	1.68e-05	0.000100972	-0.080655	0.623305	0.742305	-0.714214	0.00148552	0.0070066	0.0153473	0.922379	0.954662	Swsap1	9	21955755	21958264	+	1838	protein_coding	SWIM type zinc finger 7 associated protein 1 [Source:MGI Symbol;Acc:MGI:1914212]	-
ENSMUSG00000050967	Creg2	0.620248	0.656692	0.553751	0.29949	0.445372	0.295714	0.892866	0.636403	0.411959	0.299801	0.671316	0.305075	0.638852	0.55647	0.493978	-0.812022	0.00818931	0.0267215	0.0591281	0.841976	0.900775	-0.521693	0.125826	0.276873	-0.153097	0.537041	0.670875	Creg2	1	39618406	39651474	-	6091	protein_coding	cellular repressor of E1A-stimulated genes 2 [Source:MGI Symbol;Acc:MGI:1928333]	-
ENSMUSG00000022358	Fbxo32	8.08229	7.23647	7.38849	5.11369	4.18656	3.68601	3.75048	4.12582	4.49181	4.28426	4.70697	4.21073	3.92582	4.58804	4.50262	-0.809791	1.84e-12	2.25e-11	-0.910397	2.83e-17	3.87e-16	-0.78624	9.92e-14	1.64e-12	-0.836035	9.8e-19	1.34e-17	Fbxo32	15	58175879	58214932	-	6976	protein_coding	F-box protein 32 [Source:MGI Symbol;Acc:MGI:1914981]	-
ENSMUSG00000020614	Fam20a	2.67139	2.47972	2.29137	1.63608	1.4771	1.14512	8.92534	8.28013	8.06694	1.474	2.72776	1.49469	9.04072	8.27445	9.30832	-0.809749	7.43e-05	0.000394371	1.73107	6.86e-40	2.64e-38	-0.388083	0.0996962	0.232055	1.8037	2.34e-49	9.84e-48	Fam20a	11	109669749	109722279	-	3634	protein_coding	family with sequence similarity 20, member A [Source:MGI Symbol;Acc:MGI:2388266]	-
ENSMUSG00000027086	Fastkd1	1.26643	1.19398	1.13453	0.692596	0.611401	0.753428	1.24727	1.31628	1.20248	0.675983	0.645688	0.964652	1.27917	0.910011	1.15275	-0.808832	0.000248571	0.00119484	0.0357988	0.84409	0.902103	-0.664319	0.00467663	0.0189088	-0.139972	0.463287	0.605669	Fastkd1	2	69686815	69713516	-	5853	protein_coding	FAST kinase domains 1 [Source:MGI Symbol;Acc:MGI:2444596]	-
ENSMUSG00000027954	Efna1	4.80832	4.29611	5.90373	3.0274	2.9963	2.5455	2.51668	2.46242	2.54168	2.66097	2.26827	2.73382	3.90282	3.30744	4.38444	-0.808471	8.84e-05	0.000464076	-1.02705	4.84e-07	2.7e-06	-0.973884	8.81e-06	6.7e-05	-0.402501	0.0290628	0.0654886	Efna1	3	89271733	89281142	-	1830	protein_coding	ephrin A1 [Source:MGI Symbol;Acc:MGI:103236]	-
ENSMUSG00000034930	Rtkn	1.24344	1.7447	1.50611	1.04454	0.892341	0.64016	1.81335	1.80469	1.64866	1.04087	1.13198	1.0882	2.0884	2.0303	1.96492	-0.808057	0.0013376	0.00545519	0.197616	0.322653	0.467434	-0.468387	0.0459198	0.126489	0.40171	0.0275804	0.0626494	Rtkn	6	83135463	83152579	+	4269	protein_coding	rhotekin [Source:MGI Symbol;Acc:MGI:107371]	-
ENSMUSG00000061517	Sox21	3.4743	3.87268	3.19067	1.93849	2.14222	1.94554	1.93452	2.51262	2.41646	2.24316	2.82129	1.78721	2.81353	3.16093	2.96401	-0.807926	1.49e-06	1.05e-05	-0.653125	0.000121844	0.000486669	-0.622742	0.000995777	0.00494355	-0.272754	0.0569822	0.115938	Sox21	14	118233232	118237030	-	3799	protein_coding	SRY (sex determining region Y)-box 21 [Source:MGI Symbol;Acc:MGI:2654070]	HMG
ENSMUSG00000030562	Nox4	0.395176	0.407059	0.454163	0.271176	0.143086	0.307948	0.618872	0.5434	0.46961	0.265869	0.526586	0.303732	0.657061	0.805967	0.742671	-0.80651	0.0143267	0.0432562	0.350587	0.149476	0.258782	-0.198178	0.530033	0.721752	0.78026	0.000313654	0.00111779	Nox4	7	87246096	87398710	+	8471	protein_coding	NADPH oxidase 4 [Source:MGI Symbol;Acc:MGI:1354184]	-
ENSMUSG00000028698	Pik3r3	10.0065	8.07615	8.82005	4.90786	5.358	5.13287	7.96862	6.74701	7.2171	5.685	4.59397	4.70621	8.55945	8.195	8.05965	-0.805258	9.8e-14	1.3e-12	-0.326345	0.00441429	0.0127179	-0.847292	8.62e-12	1.26e-10	-0.150275	0.11023	0.200094	Pik3r3	4	116221618	116303056	+	5300	protein_coding	phosphoinositide-3-kinase regulatory subunit 3 [Source:MGI Symbol;Acc:MGI:109277]	-
ENSMUSG00000046380	Jrk	0.768027	0.840497	0.882411	0.554077	0.285978	0.594253	1.53188	1.28317	1.2443	0.343191	0.412817	0.512853	1.5653	1.46429	1.1216	-0.804548	0.00566103	0.0193876	0.675394	0.000764881	0.00262706	-0.983747	0.00053554	0.00285688	0.702373	0.000417209	0.00145402	Jrk	15	74702301	74709535	-	5853	protein_coding	jerky [Source:MGI Symbol;Acc:MGI:106214]	-
ENSMUSG00000040387	Klhl32	0.543848	0.493481	0.572404	0.38849	0.213881	0.325391	0.356851	0.272423	0.336269	0.280003	0.324575	0.46575	0.346166	0.309359	0.40194	-0.803674	0.00657051	0.0220673	-0.77034	0.0038807	0.0113147	-0.600175	0.0409926	0.115638	-0.637206	0.0114301	0.0291457	Klhl32	4	24612554	24851124	-	7826	protein_coding	kelch-like 32 [Source:MGI Symbol;Acc:MGI:3612790]	-
ENSMUSG00000043572	Pars2	1.23651	1.17392	1.05608	0.524081	0.540992	0.923421	1.58355	1.55041	1.10771	0.452489	0.380456	0.369591	1.54423	1.70584	1.10508	-0.803011	0.0123647	0.0380795	0.264008	0.297662	0.439549	-1.5296	1.29e-05	9.54e-05	0.292316	0.235423	0.367372	Pars2	4	106651069	106655282	+	3094	protein_coding	prolyl-tRNA synthetase (mitochondrial)(putative) [Source:MGI Symbol;Acc:MGI:2386296]	-
ENSMUSG00000037979	Ccdc92	5.46736	4.56559	5.54245	2.64903	3.15135	3.11802	4.30883	3.71085	3.72274	2.58735	3.47344	2.43558	5.36062	4.96806	4.87789	-0.802484	1.48e-06	1.04e-05	-0.437074	0.00521409	0.0147811	-0.875323	2.51e-06	2.1e-05	-0.0672921	0.621788	0.740386	Ccdc92	5	124834418	124862424	-	2729	protein_coding	coiled-coil domain containing 92 [Source:MGI Symbol;Acc:MGI:106485]	-
ENSMUSG00000026694	Mettl13	0.869043	0.859099	0.817037	0.395388	0.420739	0.644057	1.07648	1.01485	1.02421	0.299974	0.438896	0.476954	0.950738	0.919698	0.940783	-0.802249	0.000314073	0.00147337	0.259481	0.109664	0.201791	-1.07618	3.54e-06	2.89e-05	0.108982	0.493741	0.633229	Mettl13	1	162532127	162548551	-	9740	protein_coding	methyltransferase like 13 [Source:MGI Symbol;Acc:MGI:1918699]	-
ENSMUSG00000052105	Mtcl1	2.45692	1.9983	1.91362	1.31815	1.25121	1.0906	1.64096	1.54406	1.83085	2.06506	3.45161	1.89791	1.66039	1.68995	1.75909	-0.801947	1.17e-07	9.37e-07	-0.379252	0.00975792	0.0258734	0.216028	0.255528	0.45503	-0.352008	0.00657021	0.017854	Mtcl1	17	66336982	66449750	-	9226	protein_coding	microtubule crosslinking factor 1 [Source:MGI Symbol;Acc:MGI:1915867]	-
ENSMUSG00000046605	B3gntl1	1.44091	0.901746	1.34825	0.614556	0.738295	0.759162	1.86621	1.79052	1.82663	0.501768	0.633984	0.365678	2.14219	1.76176	2.08633	-0.801878	0.00639519	0.0215486	0.541892	0.0199202	0.048256	-1.29308	0.000112089	0.000691295	0.668084	0.00225851	0.00684479	B3gntl1	11	121616197	121673153	-	3518	protein_coding	UDP-GlcNAc:betaGal beta-1,3-N-acetylglucosaminyltransferase-like 1 [Source:MGI Symbol;Acc:MGI:2441705]	-
ENSMUSG00000033790	Tubgcp5	1.59513	1.57988	1.78739	0.839429	1.05306	0.952438	2.02912	2.34298	2.54833	1.09693	0.769748	1.32796	2.33766	2.1029	2.10745	-0.800429	7.57e-07	5.52e-06	0.446987	0.00140117	0.00456034	-0.64335	0.00070829	0.00366801	0.367159	0.00292992	0.00864708	Tubgcp5	7	55794154	55831677	+	8934	protein_coding	tubulin, gamma complex associated protein 5 [Source:MGI Symbol;Acc:MGI:2178836]	-
ENSMUSG00000097333	Zfp87	2.88768	2.13431	1.98666	1.39134	1.12818	1.51752	2.7875	2.48613	3.31105	2.0821	1.62184	2.19523	2.83675	2.48442	2.83235	-0.80028	0.000966913	0.00406141	0.256041	0.22564	0.356204	-0.255862	0.275141	0.477842	0.183291	0.338532	0.483474	Zfp87	13	67515781	67526177	-	2865	protein_coding	zinc finger protein 87 [Source:MGI Symbol;Acc:MGI:107768]	zf-C2H2
ENSMUSG00000024502	Jakmip2	2.30188	1.38805	1.80125	1.28929	1.26582	0.601465	0.767509	0.62103	0.418349	1.24825	1.02346	0.85495	0.589224	0.648186	0.649219	-0.800249	0.00509718	0.017737	-1.62371	3.28e-08	2.11e-07	-0.811485	0.00234754	0.0104399	-1.57342	7.39e-10	5.39e-09	Jakmip2	18	43531408	43687773	-	3511	protein_coding	janus kinase and microtubule interacting protein 2 [Source:MGI Symbol;Acc:MGI:1923467]	-
ENSMUSG00000024170	Telo2	0.937802	1.07963	1.09274	0.68356	0.504656	0.605119	1.57278	1.59779	1.68941	0.669064	0.557171	0.59811	1.82112	1.36686	1.83924	-0.800241	0.000137927	0.000697989	0.611434	0.000107408	0.000433532	-0.773201	0.000283891	0.00160509	0.659667	5.34e-05	0.000217156	Telo2	17	25099570	25115967	-	8006	protein_coding	telomere maintenance 2 [Source:MGI Symbol;Acc:MGI:1918968]	-
ENSMUSG00000058192	Zfp846	0.447745	0.32368	0.451356	0.254991	0.209458	0.23892	0.440948	0.485315	0.475287	0.269491	0.116912	0.238613	0.389675	0.463896	0.397052	-0.800047	0.00170827	0.00680089	0.166963	0.43367	0.578282	-0.973265	0.00145142	0.00686317	0.00123444	0.995298	0.997161	Zfp846	9	20581291	20605409	+	13778	protein_coding	zinc finger protein 846 [Source:MGI Symbol;Acc:MGI:1924012]	zf-C2H2
ENSMUSG00000032305	Fam219b	5.87124	5.68928	5.54843	3.04218	3.3094	3.48074	6.61837	7.69113	6.97854	2.78025	3.75298	3.00974	7.45147	7.76428	7.72356	-0.799738	3.31e-08	2.82e-07	0.283543	0.0229628	0.0547051	-0.846227	1.66e-07	1.63e-06	0.389062	0.000418829	0.00145894	Fam219b	9	57537528	57543184	+	3087	protein_coding	family with sequence similarity 219, member B [Source:MGI Symbol;Acc:MGI:1925573]	-
ENSMUSG00000059975	Zfp74	1.63145	1.15185	1.36717	0.768304	0.758911	0.860801	1.63665	1.58414	1.48979	1.08155	0.891667	0.990519	1.69789	1.6949	1.66055	-0.798078	0.000287131	0.00135532	0.152648	0.416893	0.562554	-0.489328	0.0261054	0.0800499	0.250982	0.146406	0.252629	Zfp74	7	29930815	29954089	-	5628	protein_coding	zinc finger protein 74 [Source:MGI Symbol;Acc:MGI:107784]	zf-C2H2
ENSMUSG00000031431	Tsc22d3	3.35998	2.9761	2.95012	1.77428	1.72849	1.8457	3.60042	3.70577	3.58098	1.93504	3.05419	1.31711	4.09618	4.37249	3.88565	-0.798045	1.07e-06	7.64e-06	0.197507	0.149736	0.259187	-0.558555	0.0142579	0.0484736	0.377345	0.00326249	0.00952477	Tsc22d3	X	140539528	140600659	-	4341	protein_coding	TSC22 domain family, member 3 [Source:MGI Symbol;Acc:MGI:1196284]	TSC22
ENSMUSG00000038126	Mphosph9	0.912333	0.855592	0.949911	0.545626	0.418836	0.603363	0.745476	0.924394	1.30367	0.676804	0.623604	0.510259	1.07806	0.940761	0.91774	-0.797808	0.000243145	0.00117069	0.0924348	0.67078	0.780194	-0.585743	0.00639157	0.0246841	0.0780963	0.643921	0.757947	Mphosph9	5	124250959	124327972	-	8544	protein_coding	M-phase phosphoprotein 9 [Source:MGI Symbol;Acc:MGI:2443138]	-
ENSMUSG00000031840	Rab3a	1.56828	1.7969	1.3495	1.12301	0.90752	0.697553	4.38006	3.80929	4.26152	0.875035	0.7793	0.70635	4.51406	5.28584	4.42365	-0.797134	0.0119636	0.0370196	1.36461	5.65e-11	4.81e-10	-1.00126	0.00241488	0.0107036	1.55492	1.74e-15	2e-14	Rab3a	8	70754679	70758677	+	2226	protein_coding	RAB3A, member RAS oncogene family [Source:MGI Symbol;Acc:MGI:97843]	-
ENSMUSG00000025934	Gsta3	2.55403	2.13792	3.46976	1.7575	1.27554	1.67285	2.6054	2.98934	2.0992	1.07895	0.242455	0.839078	1.7462	1.22613	0.902528	-0.796885	0.000132718	0.000673379	-0.111563	0.584869	0.712149	-1.9218	0.00136158	0.00648947	-1.1091	7.72e-07	4.1e-06	Gsta3	1	21240589	21265661	+	4344	protein_coding	glutathione S-transferase, alpha 3 [Source:MGI Symbol;Acc:MGI:95856]	-
ENSMUSG00000035686	Thrsp	1.70402	1.93229	1.39639	0.86421	1.292	0.737717	0.805765	0.309894	0.53121	0.806405	0.933985	0.65299	0.787561	0.619362	1.37452	-0.796543	0.0125837	0.0387064	-1.64518	8.62e-06	4.07e-05	-1.074	0.00118479	0.00575295	-0.887035	0.0052108	0.0145001	Thrsp	7	97412938	97417730	-	2189	protein_coding	thyroid hormone responsive [Source:MGI Symbol;Acc:MGI:109126]	-
ENSMUSG00000024696	Lpxn	3.19764	3.89766	2.98904	1.89579	2.75669	1.1495	4.73862	4.33917	4.823	2.50747	6.99067	2.85879	4.94033	4.30729	4.89903	-0.796513	0.00590492	0.0201286	0.427397	0.0308562	0.0704769	0.289347	0.353471	0.565087	0.451873	0.0168101	0.0408219	Lpxn	19	12798606	12833807	+	1675	protein_coding	leupaxin [Source:MGI Symbol;Acc:MGI:2147677]	-
ENSMUSG00000036304	Zdhhc23	2.62218	2.31613	2.95295	1.38923	1.67142	1.47932	2.94675	2.69835	3.26139	1.91913	2.29303	1.64101	3.52795	3.67554	3.36678	-0.795392	1.15e-06	8.21e-06	0.142223	0.333371	0.478832	-0.431598	0.0118203	0.041467	0.389903	0.00201156	0.00616087	Zdhhc23	16	43965033	43979791	-	5836	protein_coding	zinc finger, DHHC domain containing 23 [Source:MGI Symbol;Acc:MGI:2685625]	-
ENSMUSG00000089774	Slc5a3	22.9491	21.7641	20.3601	13.6079	12.4079	11.5478	9.69304	10.4652	14.2109	16.9786	16.4807	16.3006	20.2974	17.8012	19.2454	-0.795029	6.15e-25	1.31e-23	-0.953526	4.29e-14	4.7e-13	-0.391576	2.66e-07	2.54e-06	-0.216496	0.0016675	0.00518789	Slc5a3	16	92058322	92087473	+	10913	protein_coding	solute carrier family 5 (inositol transporters), member 3 [Source:MGI Symbol;Acc:MGI:1858226]	-
ENSMUSG00000042938	Gm14117	3.46042	4.74485	4.62623	2.56466	1.98556	2.87342	5.05642	5.63286	6.02572	2.88824	2.49875	2.62819	4.26537	3.96327	5.7864	-0.794468	0.0111088	0.0347545	0.347747	0.158851	0.271644	-0.682672	0.028516	0.0861157	0.0958039	0.709201	0.808521	Gm14117	2	146305547	146306389	+	843	processed_pseudogene	predicted gene 14117 [Source:MGI Symbol;Acc:MGI:3651328]	-
ENSMUSG00000069920	B3gnt9	3.04114	3.65469	2.95347	1.55749	2.27111	1.72802	7.10778	7.47226	7.46769	1.7419	1.64982	1.73277	6.1864	6.69732	6.1968	-0.794341	0.0003019	0.00142083	1.15768	1.66e-14	1.86e-13	-0.919295	3.12e-05	0.000214715	0.947388	1.34e-10	1.04e-09	B3gnt9	8	105252638	105255153	-	2516	protein_coding	UDP-GlcNAc:betaGal beta-1,3-N-acetylglucosaminyltransferase 9 [Source:MGI Symbol;Acc:MGI:2142841]	-
ENSMUSG00000074064	Mlycd	5.13989	4.55422	4.38588	2.11703	2.91703	3.07621	5.71168	5.59965	5.48499	2.54307	2.96412	3.03409	5.9081	5.74264	6.17468	-0.793726	6.2e-06	4.02e-05	0.2224	0.102419	0.190907	-0.727852	2.01e-05	0.000143749	0.30608	0.0160386	0.0391721	Mlycd	8	119394878	119411102	+	2968	protein_coding	malonyl-CoA decarboxylase [Source:MGI Symbol;Acc:MGI:1928485]	-
ENSMUSG00000029575	Mmab	3.73975	3.74573	3.63311	1.9514	1.96588	2.50471	5.68716	6.44294	5.63649	2.00687	2.46467	1.61635	5.99934	5.54135	6.13639	-0.793332	2.21e-06	1.52e-05	0.64509	6.55e-07	3.59e-06	-0.869337	2.43e-06	2.03e-05	0.634931	1.11e-07	6.45e-07	Mmab	5	114431034	114444060	-	3670	protein_coding	methylmalonic aciduria (cobalamin deficiency) cblB type homolog (human) [Source:MGI Symbol;Acc:MGI:1924947]	-
ENSMUSG00000044641	Pard6b	10.8757	10.3341	8.6363	5.50599	6.16409	5.57328	6.40005	5.51684	4.98755	5.49779	4.26517	5.67721	7.40511	8.1485	8.35582	-0.792826	1.01e-10	1.08e-09	-0.850641	4.42e-10	3.47e-09	-0.957485	1.84e-11	2.63e-10	-0.354479	0.00121046	0.00387288	Pard6b	2	168081004	168101203	+	3399	protein_coding	par-6 family cell polarity regulator beta [Source:MGI Symbol;Acc:MGI:2135605]	-
ENSMUSG00000047909	Ankrd16	1.54941	1.6758	1.51186	0.900684	0.915544	0.922323	2.4142	2.27308	2.26173	1.19151	0.888646	1.13367	2.20265	2.14895	2.39249	-0.792816	3.17e-05	0.000182133	0.520403	0.000504966	0.00179894	-0.565868	0.00458711	0.0185994	0.475248	0.00104362	0.00337848	Ankrd16	2	11777876	11790329	+	5926	protein_coding	ankyrin repeat domain 16 [Source:MGI Symbol;Acc:MGI:2444796]	-
ENSMUSG00000042810	Krba1	0.941885	0.921873	0.85063	0.528434	0.533516	0.507868	1.46664	1.44356	1.41427	0.571302	0.599103	0.564074	1.60755	1.48733	1.69854	-0.792262	1.77e-06	1.24e-05	0.639412	7.8e-07	4.24e-06	-0.650765	0.000126065	0.000768829	0.785923	1.59e-10	1.23e-09	Krba1	6	48395586	48419781	+	14064	protein_coding	KRAB-A domain containing 1 [Source:MGI Symbol;Acc:MGI:1925077]	-
ENSMUSG00000049106	Dcaf5	9.16681	8.70464	9.14428	5.04844	5.44933	5.11138	10.076	9.67941	11.0928	5.1015	5.1507	5.26822	9.78992	10.7892	10.3651	-0.792002	3.2e-17	5.07e-16	0.158504	0.087756	0.168219	-0.80434	8.65e-16	1.61e-14	0.162559	0.0402144	0.0864052	Dcaf5	12	80335848	80436601	-	5942	protein_coding	DDB1 and CUL4 associated factor 5 [Source:MGI Symbol;Acc:MGI:2444785]	-
ENSMUSG00000035863	Palm	6.30015	6.08948	5.92718	3.87097	3.2559	3.48168	8.56871	9.08247	8.63632	4.02568	4.29462	3.51345	9.57253	10.1551	10.077	-0.791953	2.36e-12	2.86e-11	0.489276	1.8e-07	1.06e-06	-0.632996	1.33e-07	1.33e-06	0.668406	1.63e-15	1.88e-14	Palm	10	79793572	79820896	+	5655	protein_coding	paralemmin [Source:MGI Symbol;Acc:MGI:1261814]	-
ENSMUSG00000024691	Fam111a	3.46636	3.31027	3.39845	2.17839	2.3647	1.34007	4.56099	3.67664	4.06523	2.11015	2.50821	2.61623	3.29569	3.28675	3.75757	-0.791606	2.93e-05	0.00016913	0.242154	0.0847462	0.163758	-0.498691	0.00225877	0.010108	-0.00960791	0.941908	0.966848	Fam111a	19	12545740	12589768	+	4125	protein_coding	family with sequence similarity 111, member A [Source:MGI Symbol;Acc:MGI:1915508]	-
ENSMUSG00000062040	Zfp27	2.06051	1.87213	1.75921	0.735768	1.3801	1.16162	2.47063	2.05333	2.07191	1.52751	0.938702	0.829076	2.35553	2.22388	2.43914	-0.790924	0.000667118	0.00291594	0.181249	0.304077	0.446721	-0.787337	0.00131328	0.00629962	0.267793	0.0956965	0.178196	Zfp27	7	29893333	29906572	-	4224	protein_coding	zinc finger protein 27 [Source:MGI Symbol;Acc:MGI:99174]	zf-C2H2
ENSMUSG00000026854	Usp20	2.96467	2.77885	2.67687	1.59597	1.67067	1.60493	3.33081	3.38539	3.4683	1.8699	1.87574	1.77545	3.82382	3.88785	3.62501	-0.790852	1.82e-10	1.91e-09	0.241535	0.0243101	0.0574033	-0.612997	1.78e-06	1.52e-05	0.394475	5.78e-05	0.000233514	Usp20	2	30982279	31023586	+	9017	protein_coding	ubiquitin specific peptidase 20 [Source:MGI Symbol;Acc:MGI:1921520]	-
ENSMUSG00000038244	Mical2	5.38617	4.93959	5.33319	2.94349	2.91284	3.20386	5.58913	4.17741	4.27096	3.64786	4.07112	3.6491	5.93613	5.61272	5.8895	-0.790694	4.8e-20	8.6e-19	-0.189006	0.10608	0.196228	-0.465925	4.9e-07	4.54e-06	0.121883	0.0882199	0.166852	Mical2	7	112225856	112413106	+	15218	protein_coding	microtubule associated monooxygenase, calponin and LIM domain containing 2 [Source:MGI Symbol;Acc:MGI:2444947]	-
ENSMUSG00000004568	Arhgef18	6.58513	5.59707	6.00779	3.80669	3.34828	3.3811	7.9139	8.32868	8.24518	3.30632	3.15122	3.44791	9.72218	9.03818	9.87789	-0.790515	2.11e-14	2.92e-13	0.397083	2.51e-05	0.000111272	-0.881856	9.31e-16	1.73e-14	0.621357	6.82e-14	6.91e-13	Arhgef18	8	3393006	3456601	+	8395	protein_coding	rho/rac guanine nucleotide exchange factor (GEF) 18 [Source:MGI Symbol;Acc:MGI:2142567]	-
ENSMUSG00000018821	Avpi1	13.271	15.4741	15.0515	8.90997	8.35887	8.14064	17.6398	16.8178	17.4789	7.09161	9.42347	7.4014	15.9804	14.1423	18.6262	-0.788348	7.12e-08	5.87e-07	0.213742	0.0870051	0.167151	-0.87637	1.01e-07	1.02e-06	0.121552	0.351626	0.497233	Avpi1	19	42123273	42129059	-	1236	protein_coding	arginine vasopressin-induced 1 [Source:MGI Symbol;Acc:MGI:1916784]	-
ENSMUSG00000034032	Rpap1	3.12039	1.9122	2.59696	1.52719	1.44383	1.45073	4.1346	3.67276	4.19627	1.52266	1.36307	1.46472	4.03047	4.65529	4.29364	-0.787759	9.39e-06	5.88e-05	0.622267	0.000175008	0.000679066	-0.813831	1.31e-05	9.67e-05	0.734275	3.83e-07	2.1e-06	Rpap1	2	119763304	119787537	-	6636	protein_coding	RNA polymerase II associated protein 1 [Source:MGI Symbol;Acc:MGI:1916175]	-
ENSMUSG00000074671	Tspyl3	1.91474	1.58641	1.95572	0.879723	1.22125	1.05134	2.56777	2.7287	2.43051	1.05016	0.78653	0.860801	2.78991	3.4834	3.04218	-0.78711	0.00175417	0.00695523	0.473369	0.0145365	0.0367476	-1.01791	0.000146737	0.000880755	0.740097	4.93e-05	0.000201605	Tspyl3	2	153222370	153225441	-	3072	protein_coding	TSPY-like 3 [Source:MGI Symbol;Acc:MGI:2139328]	-
ENSMUSG00000024795	Kif20b	0.811124	0.759988	0.802985	0.5924	0.398229	0.392819	0.288744	0.320381	0.299099	0.699953	0.382929	0.421196	0.318605	0.250561	0.281773	-0.786879	0.00206271	0.00799432	-1.41717	2.04e-08	1.34e-07	-0.658093	0.0166348	0.0552325	-1.51432	1.38e-09	9.83e-09	Kif20b	19	34922361	34975745	+	6957	protein_coding	kinesin family member 20B [Source:MGI Symbol;Acc:MGI:2444576]	-
ENSMUSG00000032741	Tpcn1	8.96873	7.56305	7.76635	4.69474	4.79508	4.62413	5.46576	5.80625	5.60515	5.26549	5.30075	5.06758	5.93148	5.58482	5.89382	-0.785029	6.88e-17	1.08e-15	-0.557641	1.56e-08	1.04e-07	-0.640229	2.01e-10	2.65e-09	-0.51469	2.41e-09	1.68e-08	Tpcn1	5	120534153	120588673	-	8462	protein_coding	two pore channel 1 [Source:MGI Symbol;Acc:MGI:2182472]	-
ENSMUSG00000034312	Iqsec1	10.4622	7.89846	8.94487	5.3929	5.41808	5.06475	9.90796	9.67746	10.5141	5.91854	6.25364	5.07022	12.0837	12.9222	11.2742	-0.783515	1.4e-15	2.06e-14	0.108573	0.306359	0.449237	-0.666559	3.63e-09	4.23e-08	0.37647	3.82e-05	0.000158838	Iqsec1	6	90656088	90988685	-	11601	protein_coding	IQ motif and Sec7 domain 1 [Source:MGI Symbol;Acc:MGI:1196356]	-
ENSMUSG00000026012	Cd28	0.851452	1.06641	0.77477	0.518695	0.641105	0.405816	0.112043	0.0237443	0.0799751	0.576681	0.688157	0.525341	0.265511	0.142368	0.148932	-0.783503	0.00305711	0.0113541	-3.68554	4.23e-19	6.47e-18	-0.593074	0.0217624	0.0688193	-2.31448	3.27e-14	3.39e-13	Cd28	1	60716800	60773359	+	6122	protein_coding	CD28 antigen [Source:MGI Symbol;Acc:MGI:88327]	-
ENSMUSG00000052609	Plekhg3	2.9565	3.10505	2.85821	1.76296	1.77186	1.65775	2.5778	2.61546	2.70856	2.14889	2.93209	2.57796	3.04098	2.98527	3.20326	-0.78282	9.16e-13	1.14e-11	-0.207992	0.0401606	0.0881341	-0.225272	0.0746061	0.186035	0.0150793	0.868974	0.920033	Plekhg3	12	76530891	76580488	+	11727	protein_coding	pleckstrin homology domain containing, family G (with RhoGef domain) member 3 [Source:MGI Symbol;Acc:MGI:2388284]	-
ENSMUSG00000097908	4933404O12Rik	0.886337	0.842441	0.788082	0.441121	0.486253	0.536334	0.712017	0.489848	0.85073	0.615363	0.639377	0.541894	0.788433	0.703673	0.806531	-0.782589	0.00614104	0.0208041	-0.334696	0.22495	0.355468	-0.489065	0.0818278	0.199739	-0.165177	0.484317	0.624392	4933404O12Rik	5	136919146	136937112	+	4748	lincRNA	RIKEN cDNA 4933404O12 gene [Source:MGI Symbol;Acc:MGI:1914002]	-
ENSMUSG00000032788	Pdxk	9.94186	9.16623	9.60873	6.15914	4.62003	5.96128	6.037	6.2756	6.36163	6.85728	7.39273	5.80021	6.63504	6.18158	6.46192	-0.78228	3.24e-12	3.88e-11	-0.653147	4.81e-12	4.51e-11	-0.520899	2.81e-06	2.33e-05	-0.608522	1.19e-12	1.11e-11	Pdxk	10	78436744	78464975	-	5397	protein_coding	pyridoxal (pyridoxine, vitamin B6) kinase [Source:MGI Symbol;Acc:MGI:1351869]	-
ENSMUSG00000048351	Coa7	1.80062	1.54009	1.7517	0.789489	1.28896	0.870928	1.31043	1.40921	1.14424	0.964178	0.627426	0.760909	1.17673	1.25736	1.11277	-0.782232	0.00135608	0.005528	-0.425426	0.0404042	0.088613	-1.1163	1.41e-05	0.000103915	-0.555151	0.00560535	0.0154782	Coa7	4	108328140	108341544	+	3851	protein_coding	cytochrome c oxidase assembly factor 7 [Source:MGI Symbol;Acc:MGI:1917143]	-
ENSMUSG00000059555	Tor4a	9.47456	9.19241	7.98267	5.93553	4.35379	5.26835	21.0466	20.8436	21.0987	4.7759	5.49913	5.43438	17.13	18.1597	17.8292	-0.78193	5.59e-09	5.14e-08	1.20776	2.2e-34	6.73e-33	-0.768739	5.06e-09	5.8e-08	0.960018	1.09e-25	2.07e-24	Tor4a	2	25192966	25196886	-	3301	protein_coding	torsin family 4, member A [Source:MGI Symbol;Acc:MGI:2442720]	-
ENSMUSG00000073787	Gm10575	1.23539	1.22333	1.68819	0.680689	0.984088	0.738069	0.658161	0.513206	0.553354	0.817675	0.800237	0.701589	0.839813	1.05072	0.977478	-0.781703	0.00342383	0.0125165	-1.29384	1.88e-06	9.66e-06	-0.837889	0.00194639	0.00887876	-0.561929	0.0157043	0.0384321	Gm10575	7	141461481	141467771	-	3871	processed_transcript	predicted gene 10575 [Source:MGI Symbol;Acc:MGI:3708765]	-
ENSMUSG00000002409	Dyrk1b	7.09787	6.56799	7.47013	4.73816	3.76936	3.8257	6.27209	6.97595	6.69918	5.64654	4.18393	4.3757	7.51182	7.2227	7.23998	-0.781244	1.16e-07	9.28e-07	-0.114635	0.368745	0.515316	-0.575137	0.000248105	0.00142046	0.0233408	0.838993	0.900872	Dyrk1b	7	28179469	28187294	+	2695	protein_coding	dual-specificity tyrosine-(Y)-phosphorylation regulated kinase 1b [Source:MGI Symbol;Acc:MGI:1330302]	-
ENSMUSG00000061411	Nol4l	1.27413	1.19964	1.33451	0.714084	0.711708	0.793215	1.58588	1.34432	1.44866	0.864492	0.982211	0.936353	1.51842	1.40737	1.65629	-0.78003	7.61e-06	4.85e-05	0.170423	0.253499	0.389806	-0.456705	0.0084146	0.0311112	0.234723	0.0925259	0.173263	Nol4l	2	153407462	153529971	-	9083	protein_coding	nucleolar protein 4-like [Source:MGI Symbol;Acc:MGI:1918765]	-
ENSMUSG00000037007	Zfp113	1.8197	1.2253	1.70106	1.06036	0.863125	0.846036	1.55966	1.34874	1.63106	1.2347	0.935644	0.92062	1.42212	1.54855	1.13397	-0.779739	0.00011708	0.00059923	-0.0963938	0.607128	0.729133	-0.619172	0.00332048	0.0140931	-0.242564	0.1814	0.299918	Zfp113	5	138139702	138155744	-	6754	protein_coding	zinc finger protein 113 [Source:MGI Symbol;Acc:MGI:1929116]	zf-C2H2
ENSMUSG00000003585	Sec14l2	1.63727	1.81018	1.69908	1.00236	0.905707	1.09867	1.67743	1.023	1.27466	1.30249	1.34337	1.01954	1.27884	0.925592	1.45674	-0.778873	0.000942165	0.00397077	-0.404303	0.0862224	0.165913	-0.490531	0.0380757	0.108862	-0.524079	0.0176619	0.0426372	Sec14l2	11	4097039	4123415	-	3505	protein_coding	SEC14-like lipid binding 2 [Source:MGI Symbol;Acc:MGI:1915065]	-
ENSMUSG00000018405	Mrm1	1.93422	1.65116	2.07646	1.15431	1.06662	1.08281	2.51125	2.87211	2.36866	0.679159	1.01529	1.14631	2.26703	2.27923	2.47969	-0.77838	0.00178374	0.00705652	0.425854	0.0348341	0.0781715	-1.00454	0.000350036	0.00194248	0.280566	0.147626	0.254376	Mrm1	11	84813061	84819515	-	2868	protein_coding	mitochondrial rRNA methyltransferase 1 [Source:MGI Symbol;Acc:MGI:2443470]	-
ENSMUSG00000096687	Mfsd4b4	1.40983	1.51134	1.2237	0.599304	1.14443	0.664366	1.8918	1.45375	1.66055	0.571695	0.743517	0.72719	1.55492	1.36432	1.6651	-0.778225	0.00552374	0.0189804	0.238236	0.261492	0.398995	-1.02957	0.000168643	0.0010035	0.109961	0.588067	0.714246	Mfsd4b4	10	39890018	39899238	-	3833	protein_coding	major facilitator superfamily domain containing 4B4 [Source:MGI Symbol;Acc:MGI:3035041]	-
ENSMUSG00000058392	Rrp1b	1.60193	1.42668	1.7517	0.938615	1.00419	0.846736	2.11196	1.56649	2.02626	0.877244	1.05375	0.965055	1.57323	1.82946	2.18411	-0.776592	8.86e-06	5.57e-05	0.222981	0.176061	0.294948	-0.726581	6.17e-05	0.000401336	0.194156	0.204172	0.32905	Rrp1b	17	32036100	32062865	+	7702	protein_coding	ribosomal RNA processing 1 homolog B (S. cerevisiae) [Source:MGI Symbol;Acc:MGI:1919712]	-
ENSMUSG00000002871	Tpra1	6.15689	6.01843	6.03964	3.06146	3.83312	3.73762	8.32833	8.68945	7.40985	4.14456	3.89164	3.78682	8.88054	8.42809	7.67272	-0.775543	2.12e-09	2.02e-08	0.393183	0.00034596	0.00126631	-0.627095	8.46e-07	7.58e-06	0.421315	2.31e-05	9.94e-05	Tpra1	6	88902251	88912238	+	4171	protein_coding	transmembrane protein, adipocyte asscociated 1 [Source:MGI Symbol;Acc:MGI:1345190]	-
ENSMUSG00000050973	Gdpgp1	1.19869	1.00974	1.20777	0.91933	0.482249	0.607905	1.09943	1.27237	0.935035	0.653887	0.532432	0.836003	1.07002	1.02876	0.881509	-0.775127	0.00662708	0.0222318	-0.0726868	0.754636	0.840367	-0.765818	0.00656951	0.0252664	-0.230428	0.302203	0.444374	Gdpgp1	7	80232865	80242061	+	4189	protein_coding	GDP-D-glucose phosphorylase 1 [Source:MGI Symbol;Acc:MGI:2443429]	-
ENSMUSG00000045519	Zfp560	1.0698	1.12775	1.65468	0.689416	0.838138	0.719092	0.932597	1.02689	0.780625	0.931678	0.644344	0.967702	0.985899	0.836153	0.831966	-0.774558	0.00182994	0.00721012	-0.516268	0.0319844	0.0726362	-0.603268	0.0204685	0.0654732	-0.568605	0.0106956	0.0274947	Zfp560	9	20345136	20385177	-	5096	protein_coding	zinc finger protein 560 [Source:MGI Symbol;Acc:MGI:1915280]	zf-C2H2
ENSMUSG00000090290	Tarbp1	1.49842	1.68547	1.65131	0.836199	0.922335	1.07036	1.88826	1.92055	1.76421	1.19203	0.902672	0.727798	1.9755	1.62338	2.0855	-0.773595	3.78e-05	0.000213958	0.174423	0.253231	0.389495	-0.775674	0.000222171	0.00128583	0.200162	0.190946	0.312149	Tarbp1	8	126425329	126475065	-	6383	protein_coding	TAR RNA binding protein 1 [Source:MGI Symbol;Acc:MGI:4936930]	-
ENSMUSG00000020137	Thap2	3.80505	4.25186	4.24335	2.1811	2.57573	2.44147	4.69853	4.24181	4.32335	3.74511	3.77656	2.74153	5.49994	4.82738	4.62288	-0.77254	1.62e-08	1.43e-07	0.0774469	0.516803	0.654628	-0.26265	0.0772763	0.191131	0.247161	0.028059	0.063591	Thap2	10	115368404	115384443	-	5266	protein_coding	THAP domain containing, apoptosis associated protein 2 [Source:MGI Symbol;Acc:MGI:1914066]	THAP
ENSMUSG00000045466	Zfp956	2.38465	1.90534	2.11303	1.47964	1.05013	1.23467	2.26156	1.69785	1.79396	1.02543	1.48206	0.963204	2.34001	2.10455	2.50366	-0.772315	0.00117226	0.00483593	-0.184268	0.388045	0.534658	-0.883991	0.00058725	0.00310602	0.0852468	0.650743	0.762647	Zfp956	6	47953390	47965300	+	2968	protein_coding	zinc finger protein 956 [Source:MGI Symbol;Acc:MGI:2141515]	zf-C2H2
ENSMUSG00000033863	Klf9	22.101	18.5848	20.9966	14.1627	9.78186	12.2774	12.8831	11.9836	11.685	11.0994	17.0692	10.7325	13.1632	11.9309	12.7278	-0.77147	7.1e-11	7.72e-10	-0.785828	8.15e-15	9.35e-14	-0.668463	4.45e-06	3.58e-05	-0.739005	7.57e-17	9.44e-16	Klf9	19	23141226	23166911	+	3263	protein_coding	Kruppel-like factor 9 [Source:MGI Symbol;Acc:MGI:1333856]	zf-C2H2
ENSMUSG00000051007	Gatd1	4.23855	3.74591	3.58307	2.25023	2.113	2.42764	7.02626	6.53524	6.67096	2.04407	2.81378	2.95086	6.81969	6.98391	7.98076	-0.771109	2.18e-06	1.5e-05	0.774035	1.44e-09	1.07e-08	-0.574921	0.00134154	0.00641232	0.879267	6.16e-13	5.84e-12	Gatd1	7	141407794	141414136	-	3633	protein_coding	glutamine amidotransferase like class 1 domain containing 1 [Source:MGI Symbol;Acc:MGI:2387178]	-
ENSMUSG00000041540	Sox5	0.701894	0.511697	0.637874	0.343077	0.361341	0.380195	0.149957	0.242675	0.183058	0.355666	0.426647	0.397717	0.243266	0.269454	0.320284	-0.770959	0.000173317	0.000858998	-1.71397	2.38e-12	2.3e-11	-0.653788	0.00199213	0.0090541	-1.18285	7.41e-09	4.92e-08	Sox5	6	143828425	144781977	-	14376	protein_coding	SRY (sex determining region Y)-box 5 [Source:MGI Symbol;Acc:MGI:98367]	HMG
ENSMUSG00000027276	Jag1	16.5863	15.9539	15.5835	9.57728	9.93503	8.72973	12.8731	13.0719	15.744	10.4044	9.17566	9.51785	18.3602	18.8049	17.9239	-0.770495	9.23e-21	1.71e-19	-0.240293	0.0147409	0.0371859	-0.730059	5.55e-16	1.04e-14	0.160966	0.0158404	0.0387303	Jag1	2	137081456	137116644	-	5827	protein_coding	jagged 1 [Source:MGI Symbol;Acc:MGI:1095416]	-
ENSMUSG00000029177	Cenpa	2.02386	2.12619	2.11346	1.34895	1.0539	1.28248	0.510016	0.446505	0.344647	1.19454	1.45899	1.39037	0.596791	0.636247	0.731278	-0.770237	8.44e-06	5.34e-05	-2.28791	4.13e-28	9.67e-27	-0.636916	0.000272945	0.00154838	-1.70477	8.03e-22	1.28e-20	Cenpa	5	30666777	30674830	+	5860	protein_coding	centromere protein A [Source:MGI Symbol;Acc:MGI:88375]	-
ENSMUSG00000029676	Pot1a	1.32946	1.08191	1.40432	0.849502	0.732381	0.659145	1.10774	1.02844	1.29899	0.737261	0.657492	0.791452	1.21592	1.21206	1.29365	-0.770165	4.57e-05	0.00025455	-0.185333	0.288918	0.429368	-0.808472	3.49e-05	0.000238638	-0.0672621	0.66127	0.771297	Pot1a	6	25743737	25809246	-	8669	protein_coding	protection of telomeres 1A [Source:MGI Symbol;Acc:MGI:2141503]	-
ENSMUSG00000090112	Shprh	2.76406	2.32397	2.45786	1.74839	1.44439	1.2452	2.6159	2.52157	2.66715	1.47998	1.56361	1.7936	2.12559	2.56115	2.50531	-0.769391	2.86e-09	2.69e-08	0.0163059	0.878672	0.924906	-0.647864	2.21e-07	2.13e-06	-0.102379	0.332424	0.477101	Shprh	10	11149427	11217595	+	14066	protein_coding	SNF2 histone linker PHD RING helicase [Source:MGI Symbol;Acc:MGI:1917581]	-
ENSMUSG00000056919	Cep162	2.09713	1.62403	1.66636	1.15253	0.98957	1.02741	3.55844	3.72371	3.67512	1.23239	0.93943	1.08987	3.91267	3.62938	3.55452	-0.768696	1.97e-07	1.54e-06	0.991935	5.6e-16	7e-15	-0.728144	5.62e-06	4.46e-05	1.00808	8e-20	1.17e-18	Cep162	9	87189577	87255536	-	11607	protein_coding	centrosomal protein 162 [Source:MGI Symbol;Acc:MGI:1925343]	-
ENSMUSG00000034685	Fam171a2	10.8094	9.93517	13.1289	8.03648	6.25482	5.63551	10.0378	9.4609	8.71216	7.08422	7.25019	5.91189	11.5758	10.5877	10.8891	-0.768693	5.55e-08	4.63e-07	-0.293486	0.0215907	0.0518227	-0.744089	6.12e-08	6.36e-07	-0.067631	0.534361	0.668328	Fam171a2	11	102436981	102447682	-	3119	protein_coding	family with sequence similarity 171, member A2 [Source:MGI Symbol;Acc:MGI:2448496]	-
ENSMUSG00000028039	Efna3	5.08869	5.25116	5.19654	3.38646	2.60847	3.16419	4.40834	3.18515	2.53956	2.62585	4.30168	2.43714	4.65446	3.89913	4.68243	-0.767659	7.07e-06	4.53e-05	-0.643117	0.00110958	0.00368659	-0.731666	0.000430524	0.00234301	-0.264731	0.0670138	0.132729	Efna3	3	89313899	89322965	-	2434	protein_coding	ephrin A3 [Source:MGI Symbol;Acc:MGI:106644]	-
ENSMUSG00000018931	Natd1	7.62313	6.98246	8.23966	4.86795	4.25378	4.32884	6.20657	6.09242	7.21961	4.27105	4.4201	4.49315	6.57601	6.88632	6.01116	-0.766689	1.2e-10	1.28e-09	-0.260261	0.0293208	0.0675038	-0.797298	1.22e-10	1.64e-09	-0.263485	0.0114437	0.0291767	Natd1	11	60902246	60914750	-	4247	protein_coding	N-acetyltransferase domain containing 1 [Source:MGI Symbol;Acc:MGI:1344388]	-
ENSMUSG00000027274	Mkks	2.1488	2.02311	2.25374	1.08871	1.46666	1.21256	1.62456	1.8769	2.04825	1.49015	1.43991	1.08522	1.95377	1.87561	1.83652	-0.76662	0.000628963	0.00276432	-0.245871	0.212481	0.340241	-0.677229	0.00331181	0.0140659	-0.214607	0.240724	0.373788	Mkks	2	136873780	136891389	-	3227	protein_coding	McKusick-Kaufman syndrome [Source:MGI Symbol;Acc:MGI:1891836]	-
ENSMUSG00000063488	Zkscan7	0.71868	0.51345	0.690287	0.409866	0.445639	0.274028	1.14162	1.00208	1.01256	0.402832	0.281882	0.20693	1.16129	1.1683	1.08738	-0.766307	0.00726751	0.02409	0.686475	0.0012275	0.00404262	-1.10263	0.0004908	0.00263711	0.798432	4.65e-05	0.000190682	Zkscan7	9	122885685	122898618	+	7253	protein_coding	zinc finger with KRAB and SCAN domains 7 [Source:MGI Symbol;Acc:MGI:3040678]	zf-C2H2
ENSMUSG00000025737	Wdr24	5.36464	4.58152	4.45322	2.697	2.80855	2.96796	8.33714	8.55571	9.73652	3.51171	3.7187	3.35275	9.14227	9.15651	8.96621	-0.76621	5.37e-07	3.98e-06	0.852978	3.87e-11	3.35e-10	-0.448122	0.00353982	0.0149186	0.88645	1.51e-15	1.75e-14	Wdr24	17	25823627	25828730	+	3432	protein_coding	WD repeat domain 24 [Source:MGI Symbol;Acc:MGI:2446285]	-
ENSMUSG00000042111	Ccdc115	4.53208	5.13455	3.66818	2.78965	2.56475	2.51567	4.04599	3.58214	2.88797	2.22606	1.8272	2.5013	3.7964	3.73201	3.33441	-0.765813	4.53e-05	0.000251899	-0.372552	0.0506139	0.106952	-1.03419	7.31e-07	6.63e-06	-0.332975	0.042983	0.0915705	Ccdc115	1	34436670	34439672	-	2543	protein_coding	coiled-coil domain containing 115 [Source:MGI Symbol;Acc:MGI:1916918]	-
ENSMUSG00000027254	Map1a	23.172	18.2717	21.0486	13.6225	10.5749	12.6048	18.0419	19.153	22.5819	11.8727	8.60109	10.7622	18.6442	19.5021	17.3944	-0.765782	3.33e-15	4.81e-14	-0.0960095	0.378381	0.525407	-1.00461	8.22e-19	1.78e-17	-0.203664	0.011486	0.0292668	Map1a	2	121289600	121310832	+	12166	protein_coding	microtubule-associated protein 1 A [Source:MGI Symbol;Acc:MGI:1306776]	-
ENSMUSG00000026489	Coq8a	2.87311	2.34527	2.45934	1.42963	1.29765	1.79536	0.962683	0.73235	0.855634	1.518	1.59187	1.32326	0.781698	1.06118	0.792389	-0.765577	1.39e-05	8.44e-05	-1.62241	6.26e-18	8.95e-17	-0.794296	6.84e-06	5.34e-05	-1.57704	1.18e-18	1.61e-17	Coq8a	1	180165238	180199602	-	5293	protein_coding	coenzyme Q8A [Source:MGI Symbol;Acc:MGI:1914676]	-
ENSMUSG00000070461	9230112E08Rik	2.25414	2.48259	2.01247	1.43107	1.25699	1.29705	1.4032	1.80691	2.02664	1.45274	1.99614	1.70572	2.23358	2.00791	1.91764	-0.765383	0.000346309	0.00160868	-0.404071	0.0538823	0.112683	-0.395245	0.0683902	0.17382	-0.168648	0.349473	0.494927	9230112E08Rik	2	180983924	180987275	+	3352	sense_overlapping	RIKEN cDNA 9230112E08 gene [Source:MGI Symbol;Acc:MGI:2444774]	-
ENSMUSG00000032308	Ulk3	1.20791	1.29401	1.07761	0.828891	0.777537	0.507997	1.82685	1.99318	2.25253	0.658921	0.789892	0.756475	1.86029	2.0617	2.00689	-0.764174	0.00471661	0.0165838	0.72574	0.000251113	0.000943031	-0.705882	0.0077232	0.0289349	0.692208	0.000210189	0.000771756	Ulk3	9	57589452	57596233	+	4157	protein_coding	unc-51-like kinase 3 [Source:MGI Symbol;Acc:MGI:1918992]	-
ENSMUSG00000026890	Lhx6	2.04027	1.54051	1.75489	0.998325	0.984994	1.16335	0.591407	0.665551	1.01895	0.785415	1.28937	1.01143	1.41465	1.0581	1.09108	-0.762647	0.000237422	0.00114524	-1.27226	1.62e-07	9.59e-07	-0.794211	0.000606176	0.00319522	-0.616793	0.00142535	0.00448674	Lhx6	2	36081953	36105408	-	4805	protein_coding	LIM homeobox protein 6 [Source:MGI Symbol;Acc:MGI:1306803]	Homeobox
ENSMUSG00000010461	Eya4	0.533103	0.370971	0.654643	0.243883	0.373799	0.296736	0.228876	0.133752	0.181933	0.310197	0.414388	0.440094	0.428816	0.40612	0.425922	-0.762414	0.00885661	0.0286221	-1.547	1.6e-06	8.34e-06	-0.424744	0.135867	0.293178	-0.335233	0.170649	0.285597	Eya4	10	23102963	23350786	-	9419	protein_coding	EYA transcriptional coactivator and phosphatase 4 [Source:MGI Symbol;Acc:MGI:1337104]	-
ENSMUSG00000026975	Dph7	2.64891	2.91602	3.14204	1.42839	1.78158	1.91714	4.10191	4.15906	4.1922	1.9818	1.62417	2.35714	4.35288	5.07754	4.54918	-0.761869	0.000767671	0.0033101	0.485229	0.00497859	0.0141699	-0.554192	0.0164981	0.0548668	0.650617	7.85e-05	0.000309891	Dph7	2	24962400	24972163	+	2365	protein_coding	diphthamine biosynethesis 7 [Source:MGI Symbol;Acc:MGI:1914478]	-
ENSMUSG00000030604	Zfp626	2.44987	2.8557	2.5614	1.69889	1.41886	1.53847	2.39964	2.36406	2.60698	1.57628	1.38348	1.47526	2.18136	2.20797	2.11302	-0.76165	3.31e-06	2.22e-05	-0.128434	0.373517	0.52026	-0.831808	1.2e-06	1.05e-05	-0.309681	0.0248355	0.057274	Zfp626	7	27807196	27822916	+	5329	protein_coding	zinc finger protein 626 [Source:MGI Symbol;Acc:MGI:1918413]	zf-C2H2
ENSMUSG00000019763	Rmnd1	1.22516	0.936056	0.97463	0.596074	0.714868	0.53743	1.52953	1.54553	1.59908	0.67128	0.620174	0.679047	1.70483	1.92238	1.7403	-0.76161	0.00165597	0.00662124	0.542912	0.00377562	0.0110582	-0.675564	0.00538828	0.0213455	0.74131	2.11e-05	9.16e-05	Rmnd1	10	4401915	4432388	-	5894	protein_coding	required for meiotic nuclear division 1 homolog [Source:MGI Symbol;Acc:MGI:1913334]	-
ENSMUSG00000044636	Csrnp2	2.83106	2.3855	2.83083	1.46708	1.71506	1.56162	2.21737	2.62483	2.23821	1.64174	1.50106	1.69894	2.43185	2.3242	2.3758	-0.760852	1.66e-05	9.98e-05	-0.213936	0.187921	0.310166	-0.737689	5.41e-05	0.000356491	-0.206744	0.16133	0.273181	Csrnp2	15	100479570	100495488	-	4375	protein_coding	cysteine-serine-rich nuclear protein 2 [Source:MGI Symbol;Acc:MGI:2386852]	-
ENSMUSG00000060216	Arrb2	9.73247	10.9082	8.42855	6.34068	6.066	4.80289	12.3133	12.2115	12.0681	7.57394	6.53297	8.01365	11.0459	11.9648	14.1011	-0.760031	6.64e-08	5.49e-07	0.298767	0.012183	0.0314758	-0.401059	0.00372419	0.0155651	0.317766	0.00764137	0.0203979	Arrb2	11	70432635	70440828	+	2845	protein_coding	arrestin, beta 2 [Source:MGI Symbol;Acc:MGI:99474]	-
ENSMUSG00000035172	Plekhh3	4.36565	5.7117	5.14951	2.99902	2.9971	3.01707	5.64906	6.8853	5.79205	2.85486	2.30037	3.03278	6.24298	6.44801	6.28715	-0.758973	6.12e-07	4.51e-06	0.235999	0.103878	0.193036	-0.902161	1.13e-07	1.14e-06	0.283382	0.0208538	0.0492612	Plekhh3	11	101162679	101171351	-	3582	protein_coding	pleckstrin homology domain containing, family H (with MyTH4 domain) member 3 [Source:MGI Symbol;Acc:MGI:2384950]	-
ENSMUSG00000027163	Commd9	9.85096	10.8196	8.6849	5.86218	5.29624	6.24202	9.93968	9.92069	11.0788	5.62341	5.99433	4.90741	12.022	12.211	10.8421	-0.758746	1.87e-06	1.3e-05	0.0404725	0.77502	0.855481	-0.832359	8.45e-07	7.58e-06	0.220554	0.0854602	0.162978	Commd9	2	101886247	101901646	+	1602	protein_coding	COMM domain containing 9 [Source:MGI Symbol;Acc:MGI:1923751]	-
ENSMUSG00000021120	Pigh	2.03749	1.0742	1.57902	1.00286	0.936058	0.836557	1.36022	1.43844	1.37946	0.71946	0.919608	0.962622	1.38102	1.79682	1.75436	-0.757787	0.00558709	0.0191681	-0.197261	0.43719	0.581383	-0.856163	0.00309057	0.0132374	0.0412375	0.860029	0.91423	Pigh	12	79080664	79089651	-	3638	protein_coding	phosphatidylinositol glycan anchor biosynthesis, class H [Source:MGI Symbol;Acc:MGI:99463]	-
ENSMUSG00000043831	Lysmd4	2.3346	2.25346	2.18175	1.45126	1.36378	1.20072	2.26749	2.2803	2.438	1.75917	1.46387	1.5631	2.62585	2.22201	2.57274	-0.756581	1.37e-05	8.33e-05	0.0114874	0.937635	0.962793	-0.504294	0.0040419	0.0166905	0.0982697	0.488322	0.627925	Lysmd4	7	67222544	67307330	+	5121	protein_coding	LysM, putative peptidoglycan-binding, domain containing 4 [Source:MGI Symbol;Acc:MGI:1922349]	-
ENSMUSG00000037621	Atoh8	6.84805	6.54703	7.96725	4.15024	5.06502	3.4189	15.5955	19.6754	20.0667	4.56462	4.27527	5.53057	18.508	18.619	20.1846	-0.756446	4.14e-06	2.75e-05	1.34203	1.37e-23	2.62e-22	-0.578397	0.000290141	0.00163894	1.39257	4.34e-41	1.43e-39	Atoh8	6	72206177	72235577	-	2507	protein_coding	atonal bHLH transcription factor 8 [Source:MGI Symbol;Acc:MGI:1918343]	bHLH
ENSMUSG00000078619	Smarcd2	8.6743	9.47958	9.30978	5.30863	5.86993	5.10518	11.3443	10.9761	9.94153	5.91906	6.21442	5.69528	10.8147	11.6971	11.5336	-0.754834	5.05e-11	5.55e-10	0.20173	0.052985	0.111031	-0.62718	1.02e-07	1.03e-06	0.276359	0.00251294	0.00753484	Smarcd2	11	106263179	106272972	-	3589	protein_coding	SWI/SNF related, matrix associated, actin dependent regulator of chromatin, subfamily d, member 2 [Source:MGI Symbol;Acc:MGI:1933621]	-
ENSMUSG00000043602	Zfp3	1.48501	1.58384	1.61096	0.917883	0.924164	0.934213	2.02066	2.13941	1.51443	1.09276	0.601207	0.693544	2.55722	2.56083	2.41102	-0.754706	0.0158464	0.0470513	0.252444	0.334161	0.479712	-0.970529	0.00580064	0.0227635	0.65232	0.00399881	0.0114311	Zfp3	11	70764209	70772928	+	2061	protein_coding	zinc finger protein 3 [Source:MGI Symbol;Acc:MGI:99177]	zf-C2H2
ENSMUSG00000035778	Ggta1	33.909	31.4285	32.4446	18.8384	19.5499	19.6262	31.172	31.2086	29.0214	19.105	21.2216	19.4876	30.8362	33.3363	32.6833	-0.754406	9.18e-27	2.1e-25	-0.128792	0.0858331	0.165392	-0.713406	2.51e-18	5.31e-17	-0.0472764	0.462355	0.604927	Ggta1	2	35400179	35463231	-	4709	protein_coding	glycoprotein galactosyltransferase alpha 1, 3 [Source:MGI Symbol;Acc:MGI:95704]	-
ENSMUSG00000037940	Inpp4b	0.779586	0.517256	0.68166	0.434354	0.304803	0.437328	0.603719	0.422759	0.374719	0.405301	0.497873	0.514171	0.324203	0.27794	0.352396	-0.753798	0.000805719	0.00345801	-0.524591	0.0243676	0.0574956	-0.48654	0.0260863	0.0800045	-1.08304	2.47e-07	1.39e-06	Inpp4b	8	81342556	82127914	+	13066	protein_coding	inositol polyphosphate-4-phosphatase, type II [Source:MGI Symbol;Acc:MGI:2158925]	-
ENSMUSG00000044447	Dock5	7.6317	6.04122	7.83443	4.4916	3.94148	4.33837	5.94672	6.55797	8.1323	5.01703	4.06275	4.36959	6.88107	6.63305	6.23752	-0.753566	3.62e-13	4.65e-12	-0.0918174	0.484583	0.625665	-0.680805	4.53e-09	5.23e-08	-0.155995	0.094067	0.175632	Dock5	14	67752135	67933442	-	12169	protein_coding	dedicator of cytokinesis 5 [Source:MGI Symbol;Acc:MGI:2652871]	-
ENSMUSG00000044164	Rnf182	3.36569	3.35042	3.46087	1.87206	2.03109	2.13401	1.05891	0.95324	0.932683	2.07453	1.83683	1.60406	0.791595	1.15384	1.45266	-0.753531	7.17e-06	4.59e-05	-1.81838	2.02e-22	3.66e-21	-0.884528	1.27e-06	1.11e-05	-1.612	3.08e-16	3.7e-15	Rnf182	13	43615710	43670945	+	3609	protein_coding	ring finger protein 182 [Source:MGI Symbol;Acc:MGI:3045355]	-
ENSMUSG00000026925	Inpp5e	3.45794	3.12136	3.39417	2.13637	1.9727	1.81955	5.12619	5.1034	4.46805	2.47668	2.03105	1.84449	5.06191	4.81845	5.7025	-0.752879	2.11e-06	1.46e-05	0.530002	5.38e-05	0.000227435	-0.65169	0.000138368	0.00083552	0.611307	6.55e-07	3.51e-06	Inpp5e	2	26396249	26409203	-	4301	protein_coding	inositol polyphosphate-5-phosphatase E [Source:MGI Symbol;Acc:MGI:1927753]	-
ENSMUSG00000030554	Synm	15.6553	12.3329	12.5493	8.7892	6.94831	8.36173	7.19516	6.27283	6.14093	8.07963	7.70817	7.40554	6.84236	7.14136	6.33856	-0.752616	1.53e-12	1.89e-11	-1.07913	2.7e-21	4.65e-20	-0.809459	1.01e-14	1.77e-13	-1.03019	9.97e-28	2.03e-26	Synm	7	67730160	67759742	-	7933	protein_coding	synemin, intermediate filament protein [Source:MGI Symbol;Acc:MGI:2661187]	-
ENSMUSG00000051671	Coa6	12.9958	14.8329	11.3587	7.77831	7.64941	7.89887	16.2661	18.0325	14.5834	7.57815	8.70844	7.74973	19.7817	20.2888	20.7496	-0.752226	9.66e-05	0.000503493	0.287276	0.0900364	0.171858	-0.710921	0.000407026	0.00223013	0.597775	3.94e-05	0.000163284	Coa6	8	126422515	126425433	+	747	protein_coding	cytochrome c oxidase assembly factor 6 [Source:MGI Symbol;Acc:MGI:1915142]	-
ENSMUSG00000074637	Sox2	49.6353	55.5645	54.8793	32.2869	31.3143	31.5834	53.854	49.1137	51.5016	30.0945	41.1121	36.0997	63.0251	67.7704	63.7614	-0.752147	5.67e-21	1.06e-19	-0.0834321	0.321143	0.465703	-0.582047	9.86e-08	1e-06	0.247656	0.000452025	0.00156308	Sox2	3	34650405	34652461	+	2057	protein_coding	SRY (sex determining region Y)-box 2 [Source:MGI Symbol;Acc:MGI:98364]	HMG
ENSMUSG00000021650	Ptcd2	5.80935	4.8836	6.55677	4.1632	3.01463	3.09821	9.91976	9.24154	9.76917	3.21495	3.30859	2.93596	10.2328	8.75213	8.80194	-0.751652	0.0002317	0.00112081	0.716374	4.23e-06	2.08e-05	-0.867759	2.61e-05	0.000182832	0.656348	1.2e-05	5.42e-05	Ptcd2	13	99319647	99344705	-	1704	protein_coding	pentatricopeptide repeat domain 2 [Source:MGI Symbol;Acc:MGI:1916177]	-
ENSMUSG00000040964	Arhgef10l	5.81289	5.54005	4.42497	3.28735	3.36597	2.73839	7.17756	6.68127	6.93389	3.13276	4.52714	3.1636	7.05145	7.08494	7.27105	-0.751057	2.8e-08	2.41e-07	0.364877	0.00265868	0.00809553	-0.54789	0.000504443	0.00270417	0.404839	0.000139649	0.000527906	Arhgef10l	4	140514485	140666012	-	5693	protein_coding	Rho guanine nucleotide exchange factor (GEF) 10-like [Source:MGI Symbol;Acc:MGI:1920004]	-
ENSMUSG00000031378	Abcd1	5.27045	4.34315	5.04135	2.67543	3.18056	2.84474	8.28661	8.87709	9.34366	3.52846	3.41399	3.25637	8.55405	8.83635	8.66741	-0.750855	1.49e-07	1.18e-06	0.823093	4.35e-12	4.11e-11	-0.525816	0.000236413	0.00135937	0.797705	2.57e-14	2.7e-13	Abcd1	X	73716597	73738534	+	4192	protein_coding	ATP-binding cassette, sub-family D (ALD), member 1 [Source:MGI Symbol;Acc:MGI:1349215]	-
ENSMUSG00000003190	Bcl2l12	1.7183	1.81484	1.49357	1.09413	0.993128	0.911535	2.5043	2.05979	2.84944	1.32459	0.846542	1.33825	2.51766	2.49946	2.21481	-0.750289	0.0160432	0.0475345	0.522121	0.0362492	0.0808555	-0.527334	0.100997	0.234323	0.487798	0.0365325	0.0796435	Bcl2l12	7	44991222	44998712	-	1976	protein_coding	BCL2-like 12 (proline rich) [Source:MGI Symbol;Acc:MGI:1922986]	-
ENSMUSG00000026207	Speg	2.25579	2.29862	2.5356	1.43175	1.32733	1.46245	3.37247	3.40369	3.3192	1.46668	1.92559	1.52576	3.70746	3.51917	3.67826	-0.749984	2.24e-10	2.34e-09	0.47901	1.78e-06	9.19e-06	-0.531027	7.76e-05	0.000493665	0.588365	9.46e-11	7.48e-10	Speg	1	75375297	75432320	+	12741	protein_coding	SPEG complex locus [Source:MGI Symbol;Acc:MGI:109282]	-
ENSMUSG00000031834	Pik3r2	13.0777	12.7161	11.926	6.876	8.5831	6.97549	12.765	12.3108	11.3579	7.04024	8.02617	8.078	13.8946	13.3575	13.7332	-0.749602	2.09e-12	2.54e-11	-0.0813202	0.387176	0.533922	-0.710469	1.85e-11	2.63e-10	0.0854329	0.28053	0.420301	Pik3r2	8	70768176	70776713	-	4176	protein_coding	phosphoinositide-3-kinase regulatory subunit 2 [Source:MGI Symbol;Acc:MGI:1098772]	-
ENSMUSG00000025738	Fbxl16	4.01495	3.96572	3.80336	1.90372	2.33993	2.76799	3.4936	4.36059	3.57211	3.09774	3.11731	2.79468	3.68219	3.57797	3.57837	-0.748182	1.3e-05	7.95e-05	-0.0750046	0.616662	0.737028	-0.390579	0.0137943	0.0471524	-0.155085	0.241807	0.375009	Fbxl16	17	25809085	25821244	+	3478	protein_coding	F-box and leucine-rich repeat protein 16 [Source:MGI Symbol;Acc:MGI:2448488]	-
ENSMUSG00000078580	E430018J23Rik	1.73559	1.33763	1.21716	0.486354	1.14259	0.912836	1.70468	1.84573	1.78059	0.675518	0.910547	0.557352	1.52172	1.61209	1.92799	-0.748052	0.0142482	0.0430489	0.279763	0.20881	0.336027	-1.00121	0.000882255	0.00444279	0.20448	0.35146	0.497031	E430018J23Rik	7	127389673	127393629	-	3334	protein_coding	RIKEN cDNA E430018J23 gene [Source:MGI Symbol;Acc:MGI:2141981]	zf-C2H2
ENSMUSG00000022469	Rapgef3	7.69106	7.51028	6.76237	4.62788	4.32705	4.15636	6.78939	6.44678	6.07566	4.65937	4.82063	4.43302	8.085	7.14544	7.74913	-0.747389	2.78e-13	3.6e-12	-0.217207	0.0308211	0.0704434	-0.663001	8.35e-10	1.04e-08	0.0305718	0.731016	0.823884	Rapgef3	15	97744770	97767972	-	6336	protein_coding	Rap guanine nucleotide exchange factor (GEF) 3 [Source:MGI Symbol;Acc:MGI:2441741]	-
ENSMUSG00000054723	Vmac	5.62839	5.35515	5.17605	3.45491	3.46684	2.72236	6.78056	6.54838	6.11016	4.59487	3.54528	4.06078	6.73676	7.74262	8.27026	-0.746904	8.24e-06	5.22e-05	0.235634	0.083058	0.161338	-0.409801	0.0145347	0.049208	0.460052	0.000422662	0.00147008	Vmac	17	56713936	56718022	-	2464	protein_coding	vimentin-type intermediate filament associated coiled-coil protein [Source:MGI Symbol;Acc:MGI:2146912]	-
ENSMUSG00000032640	Chsy1	24.8042	21.1714	22.0473	14.4639	14.6231	11.5118	25.9289	25.5846	28.6806	16.4272	18.3371	15.9677	26.881	27.7353	26.6586	-0.746241	9.72e-14	1.29e-12	0.205056	0.0267909	0.0623984	-0.42707	8.76e-06	6.67e-05	0.223076	0.00272312	0.00808596	Chsy1	7	66109515	66173798	+	4176	protein_coding	chondroitin sulfate synthase 1 [Source:MGI Symbol;Acc:MGI:2681120]	-
ENSMUSG00000003929	Zfp81	1.70715	1.56508	1.84166	0.803955	1.23452	1.00102	1.49073	1.88299	1.8529	1.22858	0.74655	0.990393	1.81771	1.71395	1.66861	-0.745996	9.52e-05	0.00049718	-0.000665602	0.996754	0.998106	-0.789095	0.000121357	0.000742306	-0.00848522	0.95325	0.973373	Zfp81	17	33329342	33358878	-	6639	protein_coding	zinc finger protein 81 [Source:MGI Symbol;Acc:MGI:1890752]	zf-C2H2
ENSMUSG00000038390	Gpr162	2.76615	3.86926	2.59526	2.02442	1.84975	1.65066	2.98719	3.39608	2.71083	2.04591	2.8572	2.16011	4.40201	3.39375	4.26424	-0.745952	0.000145733	0.000734104	-0.0535368	0.774644	0.855308	-0.391832	0.0548725	0.145817	0.349154	0.0353435	0.0774191	Gpr162	6	124858444	124863983	-	3838	protein_coding	G protein-coupled receptor 162 [Source:MGI Symbol;Acc:MGI:1315214]	-
ENSMUSG00000032702	Kank1	15.7829	14.1074	14.607	9.13839	9.25776	8.1692	11.617	11.6617	11.5434	8.63784	10.7712	8.46139	11.9586	12.0071	10.935	-0.745725	3.26e-18	5.39e-17	-0.385517	3.3e-06	1.64e-05	-0.678754	1.43e-10	1.91e-09	-0.384468	4.61e-07	2.51e-06	Kank1	19	25236975	25434496	+	6166	protein_coding	KN motif and ankyrin repeat domains 1 [Source:MGI Symbol;Acc:MGI:2147707]	-
ENSMUSG00000035621	Midn	48.9545	42.5814	44.5277	28.6126	25.4486	27.2984	22.7741	21.2177	23.3465	27.7425	30.2364	27.0314	24.9312	23.2942	23.3074	-0.743929	3.03e-22	5.9e-21	-1.0471	5.26e-35	1.65e-33	-0.682692	6.98e-16	1.3e-14	-0.961452	1.44e-42	5e-41	Midn	10	80148272	80158368	+	4307	protein_coding	midnolin [Source:MGI Symbol;Acc:MGI:1890222]	-
ENSMUSG00000059897	Zfp930	0.880158	1.02247	0.757787	0.60879	0.464756	0.523935	1.02386	0.984689	0.938665	0.59516	0.439477	0.575485	1.1332	1.16039	1.41589	-0.743829	0.00637738	0.0214968	0.11417	0.612184	0.733798	-0.732506	0.0097264	0.0352379	0.443803	0.0349912	0.0767244	Zfp930	8	69209038	69230536	+	5216	protein_coding	zinc finger protein 930 [Source:MGI Symbol;Acc:MGI:2675306]	zf-C2H2
ENSMUSG00000033446	Lpar6	1.74461	1.58362	1.81528	1.12605	0.940594	1.01216	1.79648	1.91125	1.64336	1.31884	0.998153	1.38969	2.3716	2.0265	2.558	-0.743762	0.000117455	0.000600627	0.0286504	0.862714	0.914534	-0.478696	0.0173348	0.0571083	0.403618	0.00873789	0.0229459	Lpar6	14	73237895	73243294	+	5400	protein_coding	lysophosphatidic acid receptor 6 [Source:MGI Symbol;Acc:MGI:1914418]	-
ENSMUSG00000018008	Cyth4	5.55347	6.5506	5.2548	3.37277	4.14239	2.86206	6.34496	5.81937	5.64034	4.61842	8.96664	5.26181	3.79597	3.87264	4.1592	-0.743555	1.81e-08	1.59e-07	0.00432276	0.969309	0.981515	0.113643	0.709352	0.846681	-0.588047	1.26e-08	8.21e-08	Cyth4	15	78597047	78622019	+	7552	protein_coding	cytohesin 4 [Source:MGI Symbol;Acc:MGI:2441702]	-
ENSMUSG00000030315	Vgll4	8.8802	9.5343	9.42495	5.45911	6.18257	4.99551	10.5417	8.99759	8.35899	5.6741	5.17817	6.17215	9.94985	10.1041	10.0706	-0.743487	1.01e-12	1.26e-11	-0.0276983	0.797056	0.870888	-0.715529	3.75e-11	5.24e-10	0.0800758	0.312351	0.455282	Vgll4	6	114860628	114969994	-	5396	protein_coding	vestigial like family member 4 [Source:MGI Symbol;Acc:MGI:2652840]	-
ENSMUSG00000045071	E130308A19Rik	0.983928	0.862907	1.1133	0.68974	0.50312	0.580422	1.0273	0.920834	0.970834	0.587951	0.588697	0.538801	1.03665	1.03428	1.29955	-0.743382	4.19e-05	0.00023487	-0.0502643	0.747332	0.835734	-0.788635	1.49e-05	0.000108834	0.156704	0.296386	0.438045	E130308A19Rik	4	59626211	59761439	+	12734	protein_coding	RIKEN cDNA E130308A19 gene [Source:MGI Symbol;Acc:MGI:2442164]	-
ENSMUSG00000037355	Uvssa	2.29563	2.33434	2.40216	1.55926	1.16555	1.49076	2.92296	2.84038	3.12149	1.77004	1.42983	1.51747	2.80214	3.01164	3.32995	-0.743092	2.74e-07	2.11e-06	0.304427	0.00780334	0.0212217	-0.579275	5.6e-05	0.000367848	0.34612	0.00177458	0.00549316	Uvssa	5	33378549	33419754	+	8666	protein_coding	UV stimulated scaffold protein A [Source:MGI Symbol;Acc:MGI:1918351]	-
ENSMUSG00000039671	Zmynd8	6.39013	5.96841	6.52618	3.74838	4.03939	3.50217	7.39966	8.03396	8.07802	3.77987	3.19011	3.71246	8.06873	7.83969	7.85219	-0.742918	3.03e-16	4.61e-15	0.284294	0.000918314	0.00310553	-0.826655	6.15e-16	1.15e-14	0.298044	3.2e-05	0.000134977	Zmynd8	2	165784152	165899016	-	11031	protein_coding	zinc finger, MYND-type containing 8 [Source:MGI Symbol;Acc:MGI:1918025]	-
ENSMUSG00000037709	Fam13a	1.67525	1.20794	1.53514	1.03547	0.791188	0.821828	1.23129	1.23153	1.17683	0.718499	0.572068	0.517059	0.76897	0.825068	0.785479	-0.742008	1.86e-05	0.000111161	-0.309875	0.050126	0.106181	-1.28909	3.09e-11	4.33e-10	-0.92533	3.67e-09	2.51e-08	Fam13a	6	58932090	59024549	-	10505	protein_coding	family with sequence similarity 13, member A [Source:MGI Symbol;Acc:MGI:1889842]	-
ENSMUSG00000020290	Xpo1	12.0204	9.85976	11.2507	6.96232	6.05234	6.82424	16.2725	16.4168	17.0708	6.62014	8.70518	6.94693	16.2153	17.2686	16.4171	-0.741943	1.85e-14	2.57e-13	0.55505	1.9e-09	1.4e-08	-0.576787	6.82e-07	6.21e-06	0.557662	2.53e-12	2.27e-11	Xpo1	11	23256041	23298249	+	7181	protein_coding	exportin 1 [Source:MGI Symbol;Acc:MGI:2144013]	-
ENSMUSG00000022150	Dab2	29.5972	24.8165	27.6213	16.9965	16.8391	15.2695	24.6643	21.5212	19.739	18.629	23.1801	17.4635	29.0023	28.0685	30.0837	-0.741859	1.62e-20	2.96e-19	-0.3469	0.00059266	0.00207697	-0.472879	7.29e-06	5.66e-05	0.0538831	0.446837	0.58939	Dab2	15	6299788	6440712	+	7342	protein_coding	disabled 2, mitogen-responsive phosphoprotein [Source:MGI Symbol;Acc:MGI:109175]	-
ENSMUSG00000031493	Ggn	1.3151	1.33002	1.48694	0.844534	0.700865	0.931651	1.46985	1.81703	1.63931	0.739131	0.685923	1.1231	1.17863	1.41804	1.69328	-0.7414	0.0108131	0.0339357	0.223272	0.344094	0.490012	-0.709446	0.021797	0.068917	0.0236817	0.922077	0.954497	Ggn	7	29170210	29173976	+	2800	protein_coding	gametogenetin [Source:MGI Symbol;Acc:MGI:2181461]	-
ENSMUSG00000046785	Epm2aip1	11.2063	9.34278	10.2461	6.77042	5.3328	6.36271	9.21092	9.42032	10.6002	7.19562	4.64333	5.96496	10.2569	10.6506	10.1038	-0.740691	9.82e-13	1.22e-11	-0.107785	0.286792	0.427129	-0.79444	2.66e-09	3.15e-08	-0.0234039	0.773449	0.85398	Epm2aip1	9	111271929	111279093	+	7165	protein_coding	EPM2A (laforin) interacting protein 1 [Source:MGI Symbol;Acc:MGI:1925031]	-
ENSMUSG00000036120	Rfxank	2.50743	2.27156	2.2983	1.48171	1.6441	1.11162	2.17371	2.34514	2.53011	1.19683	1.38995	1.54938	2.27222	2.6731	2.60865	-0.740552	0.000226334	0.00109788	-0.0401534	0.808297	0.878669	-0.782976	0.000111249	0.000686573	0.0607523	0.6978	0.800206	Rfxank	8	70130794	70139154	-	3967	protein_coding	regulatory factor X-associated ankyrin-containing protein [Source:MGI Symbol;Acc:MGI:1333865]	-
ENSMUSG00000041777	Cir1	4.32956	3.36196	4.43768	2.69481	2.43005	2.14308	3.52069	3.37446	3.93283	2.08101	1.72586	2.23979	3.57065	3.92395	3.36247	-0.740518	3.58e-05	0.000203467	-0.196295	0.234739	0.367593	-1.00982	2.13e-07	2.06e-06	-0.192086	0.208287	0.334294	Cir1	2	73283105	73312701	-	3159	protein_coding	corepressor interacting with RBPJ, 1 [Source:MGI Symbol;Acc:MGI:1914185]	-
ENSMUSG00000024621	Csf1r	40.8811	39.096	33.5197	22.8344	24.4224	20.8008	22.4565	12.8748	12.6912	25.6064	35.2956	30.2119	15.4172	14.4123	16.7328	-0.739492	2.5e-17	3.99e-16	-1.27311	2.31e-05	0.000102884	-0.321725	0.00364007	0.0152719	-1.3193	9.39e-56	4.83e-54	Csf1r	18	61105572	61132149	+	4885	protein_coding	colony stimulating factor 1 receptor [Source:MGI Symbol;Acc:MGI:1339758]	-
ENSMUSG00000074785	Plxnc1	4.12979	3.59592	3.5854	2.36296	1.91495	2.51446	0.839176	0.789287	0.828328	2.82877	2.81982	2.5424	1.8407	1.5079	1.63809	-0.739192	7.64e-09	6.93e-08	-2.23572	7.57e-58	5.34e-56	-0.468995	0.000118393	0.00072704	-1.21607	1.11e-24	2e-23	Plxnc1	10	94790866	94944835	-	8349	protein_coding	plexin C1 [Source:MGI Symbol;Acc:MGI:1890127]	-
ENSMUSG00000028572	Hook1	0.425441	0.464292	0.41183	0.308654	0.228986	0.246409	0.117805	0.168931	0.0956495	0.395162	0.283033	0.335095	0.14212	0.174636	0.301437	-0.738725	0.0138104	0.0419064	-1.78644	1.75e-07	1.03e-06	-0.365924	0.212748	0.403446	-1.10304	0.000488007	0.001675	Hook1	4	95967240	96025413	+	8318	protein_coding	hook microtubule tethering protein 1 [Source:MGI Symbol;Acc:MGI:1925213]	-
ENSMUSG00000029145	Eif2b4	9.08966	9.78249	7.74606	5.25112	5.66301	5.06631	10.4249	9.34033	8.92465	4.3562	5.33966	5.2798	9.22964	9.42707	9.85785	-0.73835	7.91e-08	6.47e-07	0.0758847	0.560373	0.691548	-0.836983	2.83e-08	3.04e-07	0.0639343	0.576257	0.704622	Eif2b4	5	31187558	31193430	-	2599	protein_coding	eukaryotic translation initiation factor 2B, subunit 4 delta [Source:MGI Symbol;Acc:MGI:95300]	-
ENSMUSG00000056019	Zfp709	0.943933	0.867035	1.02037	0.67104	0.486186	0.546606	0.819252	0.700556	0.777131	0.573953	0.272618	0.440284	0.972245	1.26014	0.951425	-0.737956	0.000697699	0.0030375	-0.33302	0.0819184	0.159544	-1.1408	1.56e-05	0.000113507	0.136617	0.447522	0.589962	Zfp709	8	71882019	71895727	+	7954	protein_coding	zinc finger protein 709 [Source:MGI Symbol;Acc:MGI:2384299]	zf-C2H2
ENSMUSG00000035735	Dagla	1.54774	1.304	1.80654	0.822932	1.02441	0.940243	1.99492	2.13309	2.08724	0.783775	0.776181	0.68398	2.01413	1.78619	2.08625	-0.737399	0.000374862	0.00172533	0.386735	0.0236874	0.0562218	-1.05402	2.18e-06	1.84e-05	0.307211	0.0612393	0.123271	Dagla	19	10245265	10304877	-	5747	protein_coding	diacylglycerol lipase, alpha [Source:MGI Symbol;Acc:MGI:2677061]	-
ENSMUSG00000028246	Faxc	1.79575	1.27008	1.44327	0.91301	0.786879	1.01016	1.44137	1.37911	1.50038	0.982708	0.889084	1.06837	1.54331	1.20444	1.41748	-0.73687	7.05e-05	0.000376837	-0.0941794	0.573183	0.702449	-0.622722	0.000912889	0.00457847	-0.148049	0.35928	0.505178	Faxc	4	21931329	21996839	+	8362	protein_coding	failed axon connections homolog [Source:MGI Symbol;Acc:MGI:1923382]	-
ENSMUSG00000029389	Ddx55	0.974484	1.19711	1.26285	0.71387	0.729646	0.621101	1.61776	1.62733	1.43187	0.643151	0.584475	0.687728	1.59851	1.64448	1.6601	-0.73532	0.00205601	0.00797363	0.416803	0.0305902	0.0699854	-0.848396	0.000718982	0.00371821	0.481241	0.00732052	0.019641	Ddx55	5	124552864	124569660	+	5300	protein_coding	DEAD (Asp-Glu-Ala-Asp) box polypeptide 55 [Source:MGI Symbol;Acc:MGI:1915098]	-
ENSMUSG00000040055	Gjb6	1.48438	1.61621	1.91176	0.884329	1.12242	0.998778	0.622973	0.634216	0.61796	1.00159	0.880428	1.09583	0.8105	0.887293	0.664899	-0.734627	0.00742213	0.0245469	-1.44825	4.3e-07	2.42e-06	-0.756959	0.00762779	0.0286554	-1.1189	2.78e-05	0.00011813	Gjb6	14	57123303	57133611	-	2674	protein_coding	gap junction protein, beta 6 [Source:MGI Symbol;Acc:MGI:107588]	-
ENSMUSG00000042826	Fgf11	1.80668	1.16299	1.24655	0.91001	0.853259	0.775356	1.1106	0.843649	1.18622	0.93984	1.09906	0.939156	1.8285	1.51116	1.3329	-0.734348	0.0114527	0.0356463	-0.461543	0.0999927	0.187144	-0.505084	0.0822265	0.200493	0.112653	0.643064	0.757392	Fgf11	11	69796068	69801857	-	3044	protein_coding	fibroblast growth factor 11 [Source:MGI Symbol;Acc:MGI:109167]	-
ENSMUSG00000056228	Cars2	0.931725	0.74329	0.97582	0.476123	0.590183	0.52352	1.24569	1.60018	1.40381	0.723337	0.496525	0.523407	1.40207	1.49203	1.61893	-0.734307	0.00176373	0.00698523	0.651609	0.000665282	0.00231226	-0.604598	0.0146045	0.0494174	0.737304	1.79e-05	7.86e-05	Cars2	8	11513977	11550783	-	7237	protein_coding	cysteinyl-tRNA synthetase 2 (mitochondrial)(putative) [Source:MGI Symbol;Acc:MGI:1919191]	-
ENSMUSG00000089762	Ier5l	28.0016	33.2953	29.3463	16.9222	18.759	18.89	30.8433	27.5771	27.3728	16.6751	18.9581	18.1405	34.3124	34.344	34.4418	-0.733546	7.83e-15	1.11e-13	-0.111268	0.256636	0.393242	-0.758612	9.28e-14	1.54e-12	0.151401	0.0537741	0.110375	Ier5l	2	30471537	30474219	-	2683	protein_coding	immediate early response 5-like [Source:MGI Symbol;Acc:MGI:1919750]	-
ENSMUSG00000025402	Nab2	14.3254	15.9298	17.0774	10.5215	8.79217	9.22887	7.79655	7.97409	7.69954	10.3278	8.2367	10.0607	9.09425	8.72596	8.4635	-0.73304	2.91e-11	3.26e-10	-1.04306	1.58e-21	2.75e-20	-0.730418	1.99e-09	2.38e-08	-0.882243	2.15e-19	3.05e-18	Nab2	10	127660918	127668568	-	2941	protein_coding	Ngfi-A binding protein 2 [Source:MGI Symbol;Acc:MGI:107563]	-
ENSMUSG00000032849	Abcc4	24.2366	17.5945	24.3917	15.3441	11.1389	13.4253	8.19012	10.1398	11.0639	10.8992	6.09943	9.04978	5.29646	6.70723	4.99479	-0.732645	1.37e-09	1.34e-08	-1.20396	3.58e-18	5.2e-17	-1.35009	8.08e-07	7.28e-06	-1.99525	4.27e-24	7.54e-23	Abcc4	14	118482692	118706219	-	6389	protein_coding	ATP-binding cassette, sub-family C (CFTR/MRP), member 4 [Source:MGI Symbol;Acc:MGI:2443111]	-
ENSMUSG00000003779	Kif20a	2.64558	2.62824	2.74892	1.63745	1.64214	1.55439	0.890583	1.32751	1.35429	1.87612	1.6321	2.01456	1.66091	1.22455	1.10488	-0.732267	5.15e-05	0.000283091	-1.20358	5.19e-09	3.64e-08	-0.54503	0.00352351	0.0148599	-1.04358	2.85e-08	1.77e-07	Kif20a	18	34624624	34633265	+	3796	protein_coding	kinesin family member 20A [Source:MGI Symbol;Acc:MGI:1201682]	-
ENSMUSG00000040929	Rfx3	4.01333	2.91673	3.42938	2.33904	2.07145	1.83504	1.9138	1.94098	2.01896	2.43832	2.21787	2.17635	2.76325	2.81292	2.69794	-0.73225	2.51e-08	2.17e-07	-0.850764	1.33e-10	1.1e-09	-0.603647	4.72e-06	3.79e-05	-0.357569	0.00145637	0.00457748	Rfx3	19	27761721	28011166	-	11034	protein_coding	regulatory factor X, 3 (influences HLA class II expression) [Source:MGI Symbol;Acc:MGI:106582]	RFX
ENSMUSG00000047888	Tnrc6b	4.9565	3.80592	4.30035	2.73652	2.46699	2.67044	2.99843	3.39099	3.86173	3.60431	3.08503	3.04872	3.49706	3.994	3.52544	-0.731984	5.25e-14	7.1e-13	-0.382094	0.00146281	0.004745	-0.427356	8.26e-05	0.000522445	-0.279216	0.00266501	0.00793943	Tnrc6b	15	80711313	80941085	+	23677	protein_coding	trinucleotide repeat containing 6b [Source:MGI Symbol;Acc:MGI:2443730]	-
ENSMUSG00000018841	Rad51d	3.10315	2.11683	2.80961	1.87371	1.3365	1.63888	4.45889	4.61841	4.23496	1.72087	1.48464	1.84736	3.80629	4.43271	4.66438	-0.73167	0.000442512	0.00201032	0.699824	2.66e-05	0.000117651	-0.673281	0.00133149	0.00637545	0.653107	3.97e-05	0.000164738	Rad51d	11	82876434	82890614	-	3714	protein_coding	RAD51 paralog D [Source:MGI Symbol;Acc:MGI:1261809]	-
ENSMUSG00000046532	Ar	0.604437	0.553652	0.477293	0.430336	0.247003	0.315248	0.346203	0.289336	0.328906	0.399821	0.530262	0.398319	0.259811	0.260224	0.308519	-0.730554	0.00555334	0.0190634	-0.796442	0.000848751	0.00289396	-0.303901	0.21604	0.407528	-1.01474	1.83e-05	8.04e-05	Ar	X	98148769	98323215	+	10048	protein_coding	androgen receptor [Source:MGI Symbol;Acc:MGI:88064]	ESR-like
ENSMUSG00000034105	Tldc1	3.66882	3.76086	3.48198	2.3055	1.81592	2.48019	5.31214	4.53818	4.66561	2.25389	1.87422	1.90263	4.74444	4.69912	4.79934	-0.729776	7.22e-06	4.62e-05	0.379804	0.0039436	0.011477	-0.858826	2.47e-07	2.37e-06	0.34981	0.003154	0.00924947	Tldc1	8	119760076	119778416	-	4132	protein_coding	TBC/LysM associated domain containing 1 [Source:MGI Symbol;Acc:MGI:1921597]	-
ENSMUSG00000042595	Fam199x	2.25309	2.07748	1.88605	1.38398	0.994543	1.38455	1.82425	1.94424	1.76988	1.52559	1.47812	1.42957	1.69153	1.81454	1.92262	-0.729756	6.69e-06	4.31e-05	-0.198393	0.144637	0.252222	-0.492243	0.00102098	0.00505249	-0.229661	0.0741345	0.144283	Fam199x	X	137049594	137082503	+	8299	protein_coding	family with sequence similarity 199, X-linked [Source:MGI Symbol;Acc:MGI:2384304]	-
ENSMUSG00000004151	Etv1	0.374058	0.376909	0.293315	0.182932	0.191005	0.256923	0.269001	0.258743	0.239354	0.325041	0.410047	0.317142	0.329709	0.218506	0.264011	-0.729586	0.00796194	0.0260863	-0.477082	0.0518793	0.109112	0.00594403	0.981146	0.991268	-0.399678	0.101915	0.187514	Etv1	12	38779380	38870484	+	13296	protein_coding	ets variant 1 [Source:MGI Symbol;Acc:MGI:99254]	ETS
ENSMUSG00000057534	Elobl	74.6895	86.3222	78.9574	47.0425	46.0083	51.8951	6.23466	3.08291	2.20412	45.5974	57.9381	46.7599	15.315	9.18427	18.3885	-0.729585	2.55e-14	3.51e-13	-4.40765	6.96e-26	1.48e-24	-0.679424	1.91e-09	2.28e-08	-2.5179	8.6e-20	1.25e-18	Elobl	11	88964658	88966931	-	833	protein_coding	elongin B-like [Source:MGI Symbol;Acc:MGI:1860403]	-
ENSMUSG00000054619	Mettl7a1	18.2626	18.603	19.4356	11.4037	10.8764	11.7279	8.30744	10.2883	9.22142	10.6493	10.1467	11.0165	11.4457	12.3898	12.965	-0.729245	4.18e-14	5.69e-13	-1.0486	3.64e-21	6.22e-20	-0.828627	2.69e-15	4.89e-14	-0.646294	6.28e-13	5.94e-12	Mettl7a1	15	100304140	100328662	+	2595	protein_coding	methyltransferase like 7A1 [Source:MGI Symbol;Acc:MGI:1916523]	-
ENSMUSG00000024787	Snx15	5.49602	5.72594	5.50181	3.34101	3.51489	3.24201	10.0503	8.94094	8.96717	3.03791	3.85796	3.43605	9.24683	10.4868	10.8335	-0.729177	1.24e-05	7.6e-05	0.709834	8.91e-08	5.44e-07	-0.699973	8.52e-05	0.000536916	0.836514	2.21e-11	1.84e-10	Snx15	19	6119399	6128304	-	2184	protein_coding	sorting nexin 15 [Source:MGI Symbol;Acc:MGI:1916274]	-
ENSMUSG00000028494	Plin2	34.9405	40.3861	33.0735	21.1422	24.7669	19.5774	28.8501	29.3594	28.6487	27.7484	34.4171	28.6937	32.8048	33.1997	31.4652	-0.728779	2.09e-13	2.72e-12	-0.35193	0.000140696	0.000555206	-0.259542	0.0128925	0.044658	-0.187886	0.0176995	0.0427182	Plin2	4	86648386	86670060	-	3512	protein_coding	perilipin 2 [Source:MGI Symbol;Acc:MGI:87920]	-
ENSMUSG00000023909	Paqr4	14.1621	12.1374	12.6571	7.94705	8.09889	7.49361	6.85633	5.5528	5.53216	7.7123	12.7002	7.866	9.12844	9.94423	9.06936	-0.728084	1.29e-10	1.38e-09	-1.14869	1.58e-18	2.33e-17	-0.465476	0.00440909	0.0179873	-0.502959	1.03e-06	5.4e-06	Paqr4	17	23736186	23740867	-	2644	protein_coding	progestin and adipoQ receptor family member IV [Source:MGI Symbol;Acc:MGI:1923748]	-
ENSMUSG00000025235	Bbs4	2.84287	2.13169	2.89732	1.54391	1.45275	1.75871	1.75243	1.98984	2.14847	1.74374	1.35419	1.97639	1.90043	1.86018	1.74381	-0.727569	1.47e-05	8.93e-05	-0.450823	0.00674025	0.0186646	-0.639361	0.000503407	0.00269939	-0.548466	0.000234825	0.000854537	Bbs4	9	59321990	59353508	-	6039	protein_coding	Bardet-Biedl syndrome 4 (human) [Source:MGI Symbol;Acc:MGI:2143311]	-
ENSMUSG00000020451	Limk2	8.90731	8.63887	8.32994	5.41698	4.96837	5.27513	10.6682	11.2813	10.3657	5.17976	5.79012	4.95683	11.9284	12.1548	11.7054	-0.727329	1.04e-14	1.46e-13	0.288993	0.000938978	0.00317022	-0.703911	1.94e-11	2.75e-10	0.433655	7.65e-09	5.08e-08	Limk2	11	3344256	3409189	-	6099	protein_coding	LIM motif-containing protein kinase 2 [Source:MGI Symbol;Acc:MGI:1197517]	-
ENSMUSG00000003575	Crtc1	3.03645	2.54919	3.13419	1.74012	1.70853	1.82187	2.45807	2.78193	2.753	1.95423	1.18014	1.78962	2.68262	3.02252	2.87016	-0.727064	1.44e-09	1.4e-08	-0.157057	0.190218	0.312732	-0.829019	3.66e-07	3.43e-06	-0.0564332	0.592248	0.717506	Crtc1	8	70382355	70439579	-	11182	protein_coding	CREB regulated transcription coactivator 1 [Source:MGI Symbol;Acc:MGI:2142523]	-
ENSMUSG00000034471	Caskin2	5.72718	5.25744	5.83311	3.30179	3.57882	3.28726	5.60267	5.88712	6.15911	4.05641	3.32689	3.18901	6.54594	6.43492	6.12011	-0.726056	7.82e-10	7.79e-09	0.0373033	0.729709	0.822974	-0.671674	4.67e-07	4.34e-06	0.150383	0.119238	0.213563	Caskin2	11	115799183	115813639	-	5177	protein_coding	CASK-interacting protein 2 [Source:MGI Symbol;Acc:MGI:2157062]	-
ENSMUSG00000056310	Tyw1	2.45324	2.52034	2.26842	1.63694	1.28905	1.47121	3.05721	3.14807	3.15614	1.35119	1.28303	1.42204	3.3002	3.18524	3.12848	-0.725287	9.76e-07	7.03e-06	0.337147	0.00475587	0.0135978	-0.842702	3.34e-08	3.56e-07	0.373589	0.00081336	0.00268665	Tyw1	5	130255619	130341563	+	7388	protein_coding	tRNA-yW synthesizing protein 1 homolog (S. cerevisiae) [Source:MGI Symbol;Acc:MGI:2141161]	-
ENSMUSG00000073755	5730409E04Rik	6.88133	6.67932	6.79961	4.25334	4.09279	3.99601	6.84676	8.1958	7.21879	3.32667	3.57882	3.78238	7.78628	7.40298	6.82798	-0.724365	7.65e-08	6.27e-07	0.0977006	0.43495	0.579328	-0.935989	2.17e-10	2.86e-09	0.0785409	0.485988	0.625798	5730409E04Rik	4	126609818	126614371	+	2891	protein_coding	RIKEN cDNA 5730409E04Rik gene [Source:MGI Symbol;Acc:MGI:3609248]	-
ENSMUSG00000020037	Rfx4	8.67557	6.71537	6.8164	4.77687	4.55735	4.1284	3.55743	2.9335	2.97973	5.12831	6.24265	5.11363	5.46365	5.68873	5.11468	-0.72416	9.49e-09	8.53e-08	-1.26042	1.11e-18	1.66e-17	-0.433698	0.00133425	0.00638537	-0.48333	2.42e-05	0.000103775	Rfx4	10	84756062	84906538	+	4724	protein_coding	regulatory factor X, 4 (influences HLA class II expression) [Source:MGI Symbol;Acc:MGI:1918387]	RFX
ENSMUSG00000041842	Fhdc1	7.55846	7.00272	7.6909	4.25634	4.28054	4.94305	5.6184	4.72176	4.52907	4.42688	4.72315	5.12941	5.30271	6.06226	5.26409	-0.724086	3.06e-12	3.68e-11	-0.611697	5.25e-08	3.29e-07	-0.645577	2.7e-09	3.19e-08	-0.453621	1.16e-06	6.02e-06	Fhdc1	3	84442198	84480429	-	6270	protein_coding	FH2 domain containing 1 [Source:MGI Symbol;Acc:MGI:2684972]	-
ENSMUSG00000041215	Yeats2	4.07425	3.41694	3.63475	2.35026	2.07756	2.32142	3.74282	3.50492	3.54474	2.31709	2.00543	2.22707	4.0434	3.60283	3.87608	-0.723643	2.96e-11	3.32e-10	-0.0755161	0.466121	0.607675	-0.768914	6.07e-11	8.37e-10	0.0168077	0.857439	0.912687	Yeats2	16	20141063	20232573	+	11585	protein_coding	YEATS domain containing 2 [Source:MGI Symbol;Acc:MGI:2447762]	-
ENSMUSG00000078670	Fam174b	3.79702	3.36856	3.21509	2.15405	2.1056	2.03733	2.70359	2.31724	3.41465	2.63109	2.58301	2.27862	3.44281	3.33988	3.34015	-0.723634	3.66e-05	0.000208099	-0.337259	0.0656776	0.13299	-0.47326	0.00794412	0.0296522	-0.0709807	0.62641	0.744337	Fam174b	7	73740302	73776919	+	3262	protein_coding	family with sequence similarity 174, member B [Source:MGI Symbol;Acc:MGI:3698178]	-
ENSMUSG00000038366	Lasp1	23.4876	22.9349	24.0261	14.3447	14.885	13.493	29.6308	30.5421	31.0669	16.6068	19.7643	15.9555	31.3208	33.0634	29.971	-0.722992	7.01e-24	1.45e-22	0.34118	8.3e-07	4.49e-06	-0.433075	2.41e-06	2.02e-05	0.38787	7.01e-10	5.13e-09	Lasp1	11	97799000	97838764	+	6495	protein_coding	LIM and SH3 protein 1 [Source:MGI Symbol;Acc:MGI:109656]	-
ENSMUSG00000099689	Zfp383	2.44476	2.45071	2.02066	1.41107	1.54731	1.2391	2.52	2.58281	2.3847	1.48	1.44843	1.38127	2.39526	2.64141	3.18321	-0.722415	0.000859179	0.00366326	0.0819259	0.652012	0.76568	-0.68732	0.00183189	0.00840384	0.214822	0.230921	0.362028	Zfp383	7	29908223	29916813	+	3208	protein_coding	zinc finger protein 383 [Source:MGI Symbol;Acc:MGI:1920979]	-
ENSMUSG00000051373	Plpp7	2.48545	2.45589	2.15574	1.30053	1.86098	1.1358	2.73504	2.7748	2.20889	1.23028	0.983875	1.27256	2.84445	2.7496	2.83007	-0.721432	0.00770477	0.0253621	0.0920885	0.673865	0.782804	-1.03329	0.000234411	0.00134869	0.211878	0.291343	0.432615	Plpp7	2	32095528	32110820	+	2078	protein_coding	phospholipid phosphatase 7 (inactive) [Source:MGI Symbol;Acc:MGI:2445183]	-
ENSMUSG00000004031	Brinp2	0.463655	0.382827	0.516977	0.238901	0.289678	0.29755	0.167657	0.0607956	0.104713	0.402696	0.381605	0.326085	0.168551	0.171216	0.145599	-0.719334	0.0130376	0.0399136	-2.06204	3.77e-08	2.41e-07	-0.295502	0.290826	0.496003	-1.52303	3.03e-07	1.68e-06	Brinp2	1	158245269	158356326	-	8767	protein_coding	bone morphogenic protein/retinoic acid inducible neural-specific 2 [Source:MGI Symbol;Acc:MGI:2443333]	-
ENSMUSG00000036442	Thap11	12.225	14.8367	13.0667	7.87427	8.44038	8.09241	15.8109	14.4643	14.4002	7.49577	8.71925	8.32962	16.7347	14.2681	15.9646	-0.719058	4.54e-08	3.82e-07	0.122821	0.309534	0.452776	-0.715051	3.69e-07	3.46e-06	0.192329	0.0865662	0.16453	Thap11	8	105855132	105856950	+	1819	protein_coding	THAP domain containing 11 [Source:MGI Symbol;Acc:MGI:1930964]	THAP
ENSMUSG00000035064	Eef2k	3.42784	3.42585	3.74204	2.13414	2.10366	2.20504	2.58599	2.60323	2.13146	2.161	2.28314	2.18037	3.69688	3.71262	3.61235	-0.718969	3.41e-09	3.18e-08	-0.561568	9.64e-06	4.53e-05	-0.681411	1.02e-07	1.03e-06	0.0238424	0.812501	0.882333	Eef2k	7	120842831	120907450	+	7408	protein_coding	eukaryotic elongation factor-2 kinase [Source:MGI Symbol;Acc:MGI:1195261]	-
ENSMUSG00000026831	1700007K13Rik	9.3166	12.8161	13.8171	8.26156	6.87834	6.75809	8.47893	7.02961	4.43945	8.83083	6.54854	7.40619	10.0044	7.2255	8.50349	-0.718947	0.000230003	0.00111475	-0.874472	0.000214875	0.000819149	-0.66097	0.00126192	0.00608415	-0.515769	0.00461955	0.0129936	1700007K13Rik	2	28462001	28466332	-	965	protein_coding	RIKEN cDNA 1700007K13 gene [Source:MGI Symbol;Acc:MGI:1916577]	-
ENSMUSG00000027977	Ndst3	0.585792	0.539908	0.544195	0.307787	0.397332	0.308098	0.267841	0.147158	0.204458	0.406701	0.45158	0.296645	0.224391	0.186272	0.244601	-0.718731	0.0034743	0.0126806	-1.46308	1.46e-07	8.71e-07	-0.531102	0.035772	0.103468	-1.38212	2.09e-08	1.33e-07	Ndst3	3	123526166	123690853	-	9878	protein_coding	N-deacetylase/N-sulfotransferase (heparan glucosaminyl) 3 [Source:MGI Symbol;Acc:MGI:1932544]	-
ENSMUSG00000033214	Slitrk5	2.28978	2.2276	2.03276	1.3094	1.41472	1.26274	0.772674	0.690492	0.988425	1.57292	1.42437	1.5345	1.11372	0.791221	1.13472	-0.717637	3.36e-05	0.000192215	-1.4594	1.02e-13	1.09e-12	-0.536939	0.0022213	0.00996185	-1.14139	2.23e-10	1.7e-09	Slitrk5	14	111675097	111683141	+	5263	protein_coding	SLIT and NTRK-like family, member 5 [Source:MGI Symbol;Acc:MGI:2679448]	-
ENSMUSG00000024142	Mlst8	3.21086	3.01862	3.08444	1.92692	1.62901	2.122	3.4934	3.94427	3.85461	1.48286	1.74856	2.12328	4.39005	4.12858	4.02249	-0.717548	9.61e-05	0.000501112	0.245418	0.101661	0.189709	-0.808068	4.6e-05	0.000307735	0.395078	0.00422923	0.012019	Mlst8	17	24473550	24479078	-	3366	protein_coding	MTOR associated protein, LST8 homolog (S. cerevisiae) [Source:MGI Symbol;Acc:MGI:1929514]	-
ENSMUSG00000035829	Ppp1r26	1.25959	1.23552	1.3975	0.793582	0.801215	0.773751	1.55207	1.53494	1.61198	0.790796	0.738733	0.890351	1.70061	1.82688	1.69566	-0.717331	0.000706773	0.00307015	0.240141	0.166548	0.282052	-0.692068	0.0017575	0.00810855	0.391822	0.0165024	0.0401549	Ppp1r26	2	28446800	28455508	+	5619	protein_coding	protein phosphatase 1, regulatory subunit 26 [Source:MGI Symbol;Acc:MGI:2685193]	-
ENSMUSG00000024197	Plin3	10.5724	9.90924	10.4818	6.69203	5.91513	6.26679	14.8176	13.8093	14.1444	6.78473	5.82561	6.60708	14.7144	14.4521	15.3526	-0.717025	9.55e-12	1.11e-10	0.434532	2.26e-06	1.15e-05	-0.692833	1.39e-09	1.69e-08	0.490662	2.57e-09	1.79e-08	Plin3	17	56277476	56292873	-	3786	protein_coding	perilipin 3 [Source:MGI Symbol;Acc:MGI:1914155]	-
ENSMUSG00000052384	Nrros	6.14804	5.89972	4.88281	3.70406	3.39926	3.22669	3.56583	2.61005	2.44687	4.40092	5.17646	4.02092	4.31597	3.96455	4.38747	-0.716672	1.6e-07	1.26e-06	-1.00318	1.65e-09	1.23e-08	-0.320136	0.0267042	0.0814834	-0.453503	0.00020405	0.000751198	Nrros	16	32142785	32165594	-	4177	protein_coding	negative regulator of reactive oxygen species [Source:MGI Symbol;Acc:MGI:2445095]	-
ENSMUSG00000022394	L3mbtl2	1.90644	2.19633	1.8173	1.1251	1.29126	1.19101	1.96969	2.04575	2.02802	1.03412	1.01086	0.973768	2.45246	2.1991	2.10879	-0.715859	4.6e-05	0.000255523	-0.00388636	0.979644	0.988252	-0.976514	2.19e-07	2.12e-06	0.155268	0.279987	0.419758	L3mbtl2	15	81663889	81688315	+	5945	protein_coding	L3MBTL2 polycomb repressive complex 1 subunit [Source:MGI Symbol;Acc:MGI:2443584]	-
ENSMUSG00000014164	Klhl3	0.685783	0.565124	0.460653	0.452141	0.291666	0.305376	0.394797	0.370586	0.476435	0.191205	0.524606	0.312351	0.45072	0.456302	0.529226	-0.715584	0.0160444	0.0475345	-0.502068	0.0637451	0.129847	-0.740489	0.03233	0.0953279	-0.288059	0.244804	0.378724	Klhl3	13	58000228	58113592	-	7322	protein_coding	kelch-like 3 [Source:MGI Symbol;Acc:MGI:2445185]	-
ENSMUSG00000029392	Rilpl1	7.66937	9.46399	8.19517	5.15704	5.13207	5.16954	12.6118	11.3709	10.635	5.36286	6.5652	4.8459	12.819	13.1521	13.3266	-0.715104	3.18e-07	2.42e-06	0.419244	0.00111392	0.00370043	-0.59771	0.000131346	0.000797633	0.598945	3.69e-08	2.27e-07	Rilpl1	5	124493080	124531391	-	2463	protein_coding	Rab interacting lysosomal protein-like 1 [Source:MGI Symbol;Acc:MGI:1922945]	-
ENSMUSG00000013419	Zfp651	7.90825	8.996	8.14811	4.85939	5.52422	4.88931	10.4192	10.2424	10.4327	5.67071	6.9998	5.72729	11.723	11.1266	11.1276	-0.7151	3.72e-13	4.76e-12	0.279238	0.00162068	0.00521047	-0.449813	4.98e-05	0.000330354	0.405115	2.38e-07	1.34e-06	Zfp651	9	121759330	121771742	+	7063	protein_coding	zinc finger protein 651 [Source:MGI Symbol;Acc:MGI:2670992]	ZBTB
ENSMUSG00000030319	Cand2	3.67794	2.71287	3.40818	1.93777	1.85576	2.1785	5.4061	5.37297	5.19884	2.25731	2.11645	1.63203	6.01982	5.68773	6.1295	-0.715093	5.82e-06	3.79e-05	0.674946	4.79e-07	2.67e-06	-0.706332	4.59e-05	0.000307113	0.831972	2.96e-12	2.64e-11	Cand2	6	115774538	115805557	+	5474	protein_coding	cullin-associated and neddylation-dissociated 2 (putative) [Source:MGI Symbol;Acc:MGI:1914338]	-
ENSMUSG00000031723	Txnl4b	3.69027	3.25623	3.62114	2.03545	2.68457	1.70704	4.22103	3.17564	3.78463	1.51209	1.86649	1.58654	3.64476	4.0436	3.542	-0.714721	0.002334	0.00893656	0.0495054	0.80188	0.874171	-1.09286	8.4e-06	6.41e-05	0.0545495	0.762812	0.846045	Txnl4b	8	109565892	109574051	+	1892	protein_coding	thioredoxin-like 4B [Source:MGI Symbol;Acc:MGI:2443724]	-
ENSMUSG00000070802	Pnmal2	4.28979	2.79381	3.48209	2.31346	1.71192	2.42629	2.37473	1.85778	2.21368	2.86221	2.10648	2.29213	2.33988	2.3002	2.42946	-0.714699	0.000161411	0.000806134	-0.745145	8.32e-05	0.000342536	-0.543546	0.00446161	0.0181696	-0.61238	0.000176068	0.000654776	Pnmal2	7	16944682	16948828	+	4147	protein_coding	PNMA-like 2 [Source:MGI Symbol;Acc:MGI:3645856]	-
ENSMUSG00000059839	Zfp874b	2.09513	1.83224	1.82209	1.05205	1.14248	1.31138	1.60343	1.99494	2.05134	1.12454	0.850257	0.961984	1.39098	1.46962	1.32349	-0.714023	0.000947768	0.0039915	-0.0599851	0.756117	0.841415	-0.972877	3.4e-05	0.000232683	-0.493111	0.00901618	0.0236142	Zfp874b	13	67471513	67484258	-	3789	protein_coding	zinc finger protein 874b [Source:MGI Symbol;Acc:MGI:3040702]	zf-C2H2
ENSMUSG00000072694	1500011B03Rik	3.56062	4.26581	3.83339	2.90218	2.21485	2.02765	4.15307	4.44024	4.9774	2.99816	2.41288	2.66067	5.50113	5.2137	5.53533	-0.713481	0.00188728	0.00740603	0.183423	0.328621	0.473887	-0.535207	0.0178453	0.0585022	0.444286	0.00841683	0.0221922	1500011B03Rik	5	114808196	114813976	-	1746	protein_coding	RIKEN cDNA 1500011B03 gene [Source:MGI Symbol;Acc:MGI:1913486]	-
ENSMUSG00000041633	Kctd12b	2.09574	1.43382	1.51466	1.17057	0.941186	0.974822	0.778966	0.859256	0.885705	1.00498	0.972377	1.04888	1.06424	0.917884	0.873479	-0.712908	0.00119657	0.00492465	-1.03293	4.08e-06	2.01e-05	-0.742469	0.00101081	0.00500618	-0.855948	3.51e-05	0.000146822	Kctd12b	X	153685154	153696391	-	4906	protein_coding	potassium channel tetramerisation domain containing 12b [Source:MGI Symbol;Acc:MGI:2444667]	-
ENSMUSG00000040734	Ppp1r13l	4.8565	5.19207	4.84024	2.84948	3.15497	3.08482	4.59498	3.5628	4.21139	3.22589	3.09428	2.39951	5.54885	5.33382	5.13563	-0.712775	5.27e-07	3.91e-06	-0.300629	0.0344704	0.0774646	-0.77287	1.28e-06	1.12e-05	0.0706898	0.542108	0.675036	Ppp1r13l	7	19359749	19378533	+	3604	protein_coding	protein phosphatase 1, regulatory subunit 13 like [Source:MGI Symbol;Acc:MGI:3525053]	-
ENSMUSG00000105867	Gm42517	3.7482	4.17511	4.38705	1.93558	2.87031	2.68584	2.01277	1.80721	1.2571	2.92832	2.51166	2.27931	2.39625	1.83214	2.14388	-0.712603	0.00122316	0.00502465	-1.29903	2.77e-08	1.79e-07	-0.674207	0.00217529	0.00978288	-0.983552	1.32e-06	6.78e-06	Gm42517	5	108366073	108367922	-	1850	protein_coding	predicted gene 42517 [Source:MGI Symbol;Acc:MGI:5662654]	-
ENSMUSG00000047419	Cmya5	1.05329	0.803124	0.773846	0.427612	0.59423	0.581791	0.41346	0.220804	0.263397	0.621538	0.622157	0.717713	0.469702	0.44539	0.534747	-0.711733	0.000419369	0.0019156	-1.58017	2.11e-10	1.71e-09	-0.430342	0.0267924	0.0817389	-0.892757	1.26e-06	6.53e-06	Cmya5	13	93040713	93144724	-	11850	protein_coding	cardiomyopathy associated 5 [Source:MGI Symbol;Acc:MGI:1923719]	-
ENSMUSG00000043467	Zbtb37	1.45392	1.04591	1.409	0.904954	0.677992	0.808811	1.69792	1.56071	1.81189	0.760304	0.833127	0.885109	1.82741	1.90194	1.80279	-0.711597	3.47e-06	2.33e-05	0.343714	0.0143912	0.0363981	-0.661888	1.55e-05	0.00011259	0.468922	8.19e-05	0.000322264	Zbtb37	1	161002922	161034849	-	18814	protein_coding	zinc finger and BTB domain containing 37 [Source:MGI Symbol;Acc:MGI:2444467]	ZBTB
ENSMUSG00000031631	Cfap97	4.5346	3.70874	3.70965	2.65954	2.46229	2.19198	4.75984	4.33146	4.79449	2.8682	1.82607	2.46686	4.58465	4.66651	4.51727	-0.711508	8.62e-07	6.25e-06	0.183185	0.15795	0.270462	-0.743646	1.5e-05	0.000109798	0.169749	0.143958	0.249454	Cfap97	8	46151771	46195590	+	5157	protein_coding	cilia and flagella associated protein 97 [Source:MGI Symbol;Acc:MGI:1914006]	-
ENSMUSG00000026177	Slc11a1	6.06648	5.80749	5.04968	3.5377	3.30264	3.52041	18.9368	15.3928	14.5197	4.81371	5.20048	4.61033	10.6091	9.64497	10.1758	-0.711321	2.19e-07	1.7e-06	1.49704	1.07e-31	2.92e-30	-0.215234	0.115979	0.260284	0.811007	9.43e-15	1.03e-13	Slc11a1	1	74375195	74386062	+	3705	protein_coding	solute carrier family 11 (proton-coupled divalent metal ion transporters), member 1 [Source:MGI Symbol;Acc:MGI:1345275]	-
ENSMUSG00000021767	Kat6b	2.47551	2.07392	2.09854	1.44152	1.33096	1.29565	2.12857	2.35273	2.67704	1.25169	1.18931	1.4017	2.50585	2.45184	2.2786	-0.711081	4.15e-10	4.23e-09	0.0731862	0.547263	0.680484	-0.796951	1.78e-10	2.37e-09	0.0880406	0.366181	0.512359	Kat6b	14	21481434	21672478	+	16826	protein_coding	K(lysine) acetyltransferase 6B [Source:MGI Symbol;Acc:MGI:1858746]	-
ENSMUSG00000028565	Nfia	6.63474	5.56389	5.64228	3.58564	3.76274	3.5586	4.20625	3.67488	4.70906	4.30911	4.10716	3.87174	4.39603	4.61045	4.83885	-0.711054	1.68e-13	2.2e-12	-0.536356	4.69e-06	2.29e-05	-0.541645	2.07e-07	2.01e-06	-0.399301	7.69e-06	3.55e-05	Nfia	4	97772734	98118874	+	10891	protein_coding	nuclear factor I/A [Source:MGI Symbol;Acc:MGI:108056]	CTF/NFI
ENSMUSG00000031861	Lpar2	1.75328	1.36266	1.76966	0.983867	1.15694	0.84062	0.99887	1.09576	1.20578	0.94897	0.806669	0.83261	1.50208	1.40194	1.16372	-0.710691	0.000468938	0.00211995	-0.59926	0.00173865	0.00554831	-0.918426	1.38e-05	0.00010205	-0.297622	0.0912024	0.171392	Lpar2	8	69822429	69831102	+	5837	protein_coding	lysophosphatidic acid receptor 2 [Source:MGI Symbol;Acc:MGI:1858422]	-
ENSMUSG00000028057	Rit1	12.1443	13.7686	12.9591	8.78797	8.07948	6.94386	11.0159	11.4045	11.5996	6.84289	7.4445	6.83932	10.4035	11.7866	11.3088	-0.71034	3.09e-10	3.18e-09	-0.224991	0.0240688	0.0569504	-0.884067	1.01e-14	1.77e-13	-0.248427	0.00816916	0.0216315	Rit1	3	88716838	88731049	+	3229	protein_coding	Ras-like without CAAX 1 [Source:MGI Symbol;Acc:MGI:108053]	-
ENSMUSG00000039826	Trub2	2.5819	2.19106	2.31133	1.59386	1.37076	1.37673	2.78486	2.66206	2.5678	1.6769	1.1869	1.24472	2.58136	2.7369	2.40356	-0.71003	6.81e-06	4.38e-05	0.147136	0.27743	0.416781	-0.78781	1.08e-05	8.11e-05	0.0902651	0.486397	0.626102	Trub2	2	29761224	29788502	-	6316	protein_coding	TruB pseudouridine (psi) synthase family member 2 [Source:MGI Symbol;Acc:MGI:2442186]	-
ENSMUSG00000042213	Zfand4	1.60131	1.71544	1.67647	1.13116	0.980147	0.95074	0.808576	0.579456	0.76117	1.00455	1.09654	1.14529	0.930698	1.1697	1.1994	-0.709729	0.00106686	0.00444082	-1.25139	5.53e-08	3.45e-07	-0.627551	0.00452213	0.0183839	-0.630023	0.00161163	0.00502681	Zfand4	6	116264222	116330302	+	4181	protein_coding	zinc finger, AN1-type domain 4 [Source:MGI Symbol;Acc:MGI:1914742]	-
ENSMUSG00000032300	1700017B05Rik	8.5778	7.86905	6.745	4.69777	4.82915	4.67457	11.8674	11.6068	11.3283	5.30211	6.84042	6.10257	12.1188	12.311	11.4428	-0.709639	3.87e-10	3.95e-09	0.552962	2.18e-07	1.27e-06	-0.351506	0.00586022	0.0229802	0.594169	2.86e-10	2.17e-09	1700017B05Rik	9	57253117	57262612	-	5235	protein_coding	RIKEN cDNA 1700017B05 gene [Source:MGI Symbol;Acc:MGI:1921461]	-
ENSMUSG00000021275	Tecpr2	3.364	2.93095	3.13903	2.09343	1.73403	1.95699	3.80554	3.64687	3.97842	2.42128	2.10125	2.03494	4.50128	4.02451	3.91315	-0.709112	5.18e-09	4.78e-08	0.244443	0.0215002	0.0516175	-0.527499	2.99e-05	0.000207087	0.364985	0.000215264	0.000789137	Tecpr2	12	110889264	110972394	+	9553	protein_coding	tectonin beta-propeller repeat containing 2 [Source:MGI Symbol;Acc:MGI:2144865]	-
ENSMUSG00000036186	Fam69b	2.5881	2.26537	2.44777	1.41893	1.93482	1.10373	2.39434	2.54404	2.47177	1.40128	2.12687	1.50098	2.72541	3.05075	3.27734	-0.709094	0.00474971	0.0166701	-0.0100867	0.958995	0.975373	-0.54021	0.029025	0.0873333	0.278082	0.131216	0.231468	Fam69b	2	26628457	26636497	+	2476	protein_coding	family with sequence similarity 69, member B [Source:MGI Symbol;Acc:MGI:1927576]	-
ENSMUSG00000030094	Xpc	5.48377	4.78672	4.79628	2.9883	3.00463	3.23325	4.51246	3.99522	4.4447	3.51214	2.72897	2.95297	4.58136	4.58297	4.76294	-0.709057	6.42e-09	5.87e-08	-0.251075	0.0344827	0.0774838	-0.716116	2.21e-07	2.13e-06	-0.147253	0.157016	0.267353	Xpc	6	91489305	91515888	-	5494	protein_coding	xeroderma pigmentosum, complementation group C [Source:MGI Symbol;Acc:MGI:103557]	-
ENSMUSG00000022297	Fzd6	12.6751	13.5599	12.7761	8.31563	7.35554	8.2504	9.46748	9.21211	8.80288	8.62889	9.02697	8.97451	10.9697	10.9243	11.4585	-0.708732	1.63e-14	2.28e-13	-0.536778	1.8e-09	1.33e-08	-0.555891	3.86e-09	4.49e-08	-0.260019	0.000804151	0.00266145	Fzd6	15	39006034	39038188	+	4818	protein_coding	frizzled class receptor 6 [Source:MGI Symbol;Acc:MGI:108474]	-
ENSMUSG00000032425	Zfp949	1.47771	1.59965	1.5772	0.789054	0.983036	1.07295	1.66893	1.42651	1.80178	0.814557	0.738628	1.14769	2.45682	1.87322	1.87455	-0.70872	0.00207619	0.00804478	0.0380497	0.845818	0.903502	-0.796778	0.00137943	0.00656277	0.379694	0.038432	0.0831324	Zfp949	9	88548020	88571061	+	4110	protein_coding	zinc finger protein 949 [Source:MGI Symbol;Acc:MGI:1918890]	zf-C2H2
ENSMUSG00000004462	Tbccd1	2.94967	2.57741	2.20254	1.83049	1.27265	1.64696	2.33713	2.22753	2.46074	1.65793	1.45533	1.65825	2.54125	2.75634	2.37172	-0.708387	2.09e-05	0.000123643	-0.172177	0.237224	0.370644	-0.702079	1.49e-05	0.000108969	-0.0468935	0.725001	0.819781	Tbccd1	16	22813214	22857669	-	6939	protein_coding	TBCC domain containing 1 [Source:MGI Symbol;Acc:MGI:1917823]	-
ENSMUSG00000062760	Shisal1	0.766494	0.666725	0.514868	0.453787	0.449341	0.293911	0.590842	0.525148	0.607245	0.362375	0.331003	0.480029	0.601512	0.465656	0.542799	-0.706677	0.0162047	0.0479041	-0.213438	0.401012	0.547559	-0.743366	0.0136382	0.0467514	-0.311848	0.209956	0.336473	Shisal1	15	84379203	84447097	-	6551	protein_coding	shisa like 1 [Source:MGI Symbol;Acc:MGI:1919551]	-
ENSMUSG00000115100	Gm34934	0.969501	1.22642	1.09092	0.821826	0.541956	0.66272	2.30023	2.55403	2.82104	0.662474	1.01803	0.686329	2.66989	2.42828	2.77265	-0.706195	0.00707314	0.0235346	1.18857	1.45e-10	1.19e-09	-0.476782	0.074662	0.18615	1.22519	8.83e-13	8.26e-12	Gm34934	14	46866576	46882757	-	4686	lincRNA	predicted gene, 34934 [Source:MGI Symbol;Acc:MGI:5594093]	-
ENSMUSG00000096433	Zfp994	1.36158	1.20543	0.928377	0.636601	0.733005	0.776058	1.36487	1.42921	1.06556	0.897709	0.685279	1.02476	1.31162	1.15052	1.11122	-0.705417	0.00491901	0.0171886	0.112907	0.615525	0.736239	-0.432487	0.0932004	0.220529	-0.00556355	0.9787	0.986985	Zfp994	17	22197265	22225616	-	4882	protein_coding	zinc finger protein 994 [Source:MGI Symbol;Acc:MGI:3643318]	zf-C2H2
[truncated: 4,950 more rows]
