# Supplementary material for: PI3K-AKT activation resculpts integrin signaling to drive filamentous tau-induced proinflammatory astrogliosis
Source: Cell Biosci. 2023 Sep 27;13:179. doi: 10.1186/s13578-023-01128-x (PMC10536728; doi:10.1186/s13578-023-01128-x)
Supplement: Supplementary file 7 — Supplementary Material 7 [file 13578_2023_1128_MOESM7_ESM.xlsx]

## Sheet: Sheet1
Control_1_fpkm	Control_2_fpkm	Control_3_fpkm	PFF_6h_1_fpkm	PFF_6h_2_fpkm	PFF_6h_3_fpkm	PFF_24h_1_fpkm	PFF_24h_2_fpkm	PFF_24h_3_fpkm	PFF_6hvsPBS_log2FoldChange	PFF_6hvsPBS_pvalue	PFF_6hvsPBS_padj	PFF_24hvsPBS_log2FoldChange	PFF_24hvsPBS_pvalue	PFF_24hvsPBS_padj	gene_name	gene_chr	gene_start	gene_end	gene_strand	gene_length	gene_description
0.236994	0.146472	0.223865	1.24363	1.06242	1.38511	4.16241	5.42	5.67598	2.60693	1.01e-10	1.08e-09	4.62562	4.27e-50	2.34e-48	Cfb	17	34856374	34862518	-	2825	complement factor B [Source:MGI Symbol;Acc:MGI:105975]
2.37133	2.83788	2.6133	3.45491	4.09931	3.76959	10.2368	11.7506	9.84716	0.532923	0.000632636	0.00277837	1.99335	2.75e-52	1.62e-50	C2	17	34862604	34898265	-	3872	complement component 2 (within H-2S) [Source:MGI Symbol;Acc:MGI:88226]
28.4589	31.8176	26.6602	48.3206	51.0384	51.9008	99.7157	104.678	104.869	0.796751	1.5e-22	2.94e-21	1.79821	1.37e-99	2.51e-97	C1ra	6	124512405	124523443	+	2981	complement component 1, r subcomponent A [Source:MGI Symbol;Acc:MGI:1355313]
13.8287	20.2337	13.4486	15.1004	18.3196	13.7386	71.1218	48.0913	43.2214	-0.0134367	0.930987	0.962986	1.74083	8.71e-09	5.96e-08	Cfp	X	20925454	20931555	-	1736	complement factor properdin [Source:MGI Symbol;Acc:MGI:97545]
23.8116	24.1561	25.3318	31.7193	36.874	35.8289	67.9416	73.4787	65.4649	0.509801	5.69e-10	5.72e-09	1.46559	1.05e-75	1.21e-73	C1s1	6	124530345	124542359	-	3129	complement component 1, s subcomponent 1 [Source:MGI Symbol;Acc:MGI:1355312]
492.762	491.075	470.482	738.671	779.617	793.736	1027.11	1175.86	1257.86	0.667188	4.66e-32	1.23e-30	1.21903	3.06e-47	1.52e-45	C3	17	57203970	57228136	-	5143	complement component 3 [Source:MGI Symbol;Acc:MGI:88227]
1.3572	1.42778	1.31558	1.31511	1.53515	1.22744	3.30516	2.5487	2.19159	-0.00878573	0.959865	0.97781	0.942264	6.08e-08	3.78e-07	C4bp	1	130634773	130661632	-	6730	complement component 4 binding protein [Source:MGI Symbol;Acc:MGI:88229]
1.69998	1.11503	1.61081	1.84058	1.18888	2.00155	2.83227	2.54344	3.23287	0.182356	0.492869	0.666928	0.928027	2.73e-05	0.000120254	C1rl	6	124493113	124510643	+	3010	complement component 1, r subcomponent-like [Source:MGI Symbol;Acc:MGI:2660692]
24.8941	24.7341	22.2069	25.0947	28.2893	22.2471	44.6475	46.3719	45.819	0.0726195	0.427886	0.608927	0.897342	1.63e-30	4.24e-29	C3ar1	6	122847138	122856161	-	4305	complement component 3a receptor 1 [Source:MGI Symbol;Acc:MGI:1097680]
3.69212	3.46075	3.37628	5.92129	5.36525	5.64746	5.51543	5.56223	5.23955	0.682887	8.68e-14	1.16e-12	0.600348	1.08e-10	8.95e-10	Cr1l	1	195097382	195131586	-	10349	complement component (3b/4b) receptor 1-like [Source:MGI Symbol;Acc:MGI:88513]
70.1164	68.6208	65.4443	83.1751	82.1332	75.3937	68.0596	71.758	78.3953	0.235502	0.000206292	0.00100763	0.0637921	0.41207	0.557867	C4b	17	34728380	34743882	-	5695	complement component 4B (Chido blood group) [Source:MGI Symbol;Acc:MGI:88228]
1.31326	2.1556	2.11795	1.40284	2.59017	1.58083	1.87054	1.68762	1.63968	0.00114727	0.997301	0.998211	-0.133743	0.667125	0.777554	C8g	2	25498651	25501719	-	1493	complement component 8, gamma polypeptide [Source:MGI Symbol;Acc:MGI:88237]
15.6699	17.6518	16.3737	17.4525	17.6259	16.8132	14.91	15.054	14.5748	0.0601907	0.511974	0.682516	-0.189957	0.0465868	0.100038	C1qbp	11	70977836	70983026	-	2826	complement component 1, q subcomponent binding protein [Source:MGI Symbol;Acc:MGI:1194505]
0.123699	0.118924	0.163585	0.0699045	0.0298594	0.0963943	0.101386	0.0752004	0.158306	-1.05892	0.351995	0.535857	-0.323966	0.729363	0.822894	Cfhr2	1	139804167	139858702	-	1933	complement factor H-related 2 [Source:MGI Symbol;Acc:MGI:3611575]
0.292265	0.667336	0.603914	0.412912	0.485027	0.521933	0.449152	0.296129	0.46754	-0.139114	0.823887	0.903331	-0.404134	0.518262	0.655994	Crry-ps	8	73749475	73750783	-	1309	complement receptor related protein, pseudogene [Source:MGI Symbol;Acc:MGI:88514]
85.2215	79.1238	79.8099	81.0382	86.2917	82.7147	54.2317	49.8876	45.2564	0.0328971	0.579158	0.737879	-0.740649	2e-19	3.1e-18	Cfh	1	140084708	140183764	-	8383	complement component factor h [Source:MGI Symbol;Acc:MGI:88385]
1.93873	2.38164	1.8042	2.03906	1.87194	2.04236	0.816583	1.57148	0.771904	-0.0460804	0.849578	0.918727	-0.979256	0.0020371	0.0063873	Cfi	3	129835884	129875332	+	2220	complement component factor i [Source:MGI Symbol;Acc:MGI:105937]
195.2	240.402	193.223	234.234	231.404	211.791	131.359	98.1997	84.3763	0.104945	0.226514	0.397339	-1.03402	2.43e-13	2.52e-12	C1qb	4	136880129	136886187	-	1088	complement component 1, q subcomponent, beta polypeptide [Source:MGI Symbol;Acc:MGI:88224]
23.2411	23.1669	20.814	16.9038	21.5152	15.1288	12.5061	9.69082	8.43002	-0.328955	0.00465534	0.0164012	-1.16394	1.11e-17	1.56e-16	C5ar1	7	16246743	16259540	-	2570	complement component 5a receptor 1 [Source:MGI Symbol;Acc:MGI:88232]
246.559	340.487	250.332	273.824	265.892	246.649	160.317	108.416	94.6261	-0.0933168	0.362549	0.546142	-1.23689	1.43e-05	6.55e-05	C1qa	4	136895917	136898803	-	1040	complement component 1, q subcomponent, alpha polypeptide [Source:MGI Symbol;Acc:MGI:88223]
106.268	131.714	107.314	106.4	110.863	98.6814	55.4143	41.4281	38.0327	-0.13049	0.136035	0.2719	-1.38788	2.25e-25	4.67e-24	C1qc	4	136889804	136893065	-	1931	complement component 1, q subcomponent, C chain [Source:MGI Symbol;Acc:MGI:88225]
27.2387	27.3109	29.1952	29.2634	28.095	30.4436	7.75006	5.49344	5.15202	0.0666945	0.477215	0.652896	-2.21334	9.24e-50	5e-48	C1ql1	11	102939264	102946688	-	1473	complement component 1, q subcomponent-like 1 [Source:MGI Symbol;Acc:MGI:1344400]
0.456598	0.426062	0.503188	0.0569189	0.162084	0.0174418	0.0550351	0.0952482	0.154678	-2.5244	5.62e-05	0.000306163	-2.24576	3e-05	0.000131449	C5ar2	7	16234585	16244154	-	3561	complement component 5a receptor 2 [Source:MGI Symbol;Acc:MGI:2442013]
0.645596	0.436772	0.316209	0.270251	0.375169	0.558991	0.0244975	0.0242271	0.0306005	-0.215612	0.698393	0.821887	-4.18802	5.31e-05	0.000224667	C1ql2	1	120340582	120343174	+	2000	complement component 1, q subcomponent-like 2 [Source:MGI Symbol;Acc:MGI:3032521]
