# Supplementary material for: PI3K-AKT activation resculpts integrin signaling to drive filamentous tau-induced proinflammatory astrogliosis
Source: Cell Biosci. 2023 Sep 27;13:179. doi: 10.1186/s13578-023-01128-x (PMC10536728; doi:10.1186/s13578-023-01128-x)
Supplement: Supplementary file 8 — Supplementary Material 8 [file 13578_2023_1128_MOESM8_ESM.xlsx]

## Sheet: Sheet1
Antibodies
Name	Source/Isotype	Dilution	Manufacturer	Catalog Number
Phospho-Akt (Ser473) (D9E) XP® Rabbit mAb	Rabbit IgG	WB 1:1000	Cell Signaling	#4060
Akt (pan) (40D4) Mouse mAb	Mouse IgG1	WB 1:1000	Cell Signaling	#2920
Phospho-FAK (Tyr397) Polyclonal Antibody	Rabbit / IgG	WB 1:1000	Invitrogen	44-624G
PAN-FAK Antibody	Rabbit	WB 1:1000	Cell Signaling	#3285
CD56 Recombinant Rabbit Monoclonal Antibody (3H15L12)	Rabbit / IgG	WB 1:1000	Invitrogen	# 701379
C3	Rabbit monoclonal	WB 1:1000	Abcam	ab200999
MMP3	Rabbit / IgG	WB 1:500	Proteintech	17873-1-AP
Recombinant Anti-FSTL1/FRP antibody	Rabbit monoclonal	WB 1:1000	Abcam	ab223287
CCL5 (RANTES) Recombinant Rabbit Monoclonal Antibody (25H14L17)	Rabbit / IgG	WB 1:1000	Invitrogen	# 701030
Tau Antibody (Tau 46)	monoclonal IgG1 κ	WB 1:1000	Santa cruz	sc-32274
Tau Antibody (H-150)	Rabbit polyclonal IgG	WB 1:1000	Santa cruz	sc-5587
GFAP	Mouse / IgG2a	WB 1:1000	Proteintech	60190
ANTI-MOUSE IgG PEROXIDASE ANTIBODY	Goat	WB 1:2000	Sigma	A4416-1ML
ANTI-RABBIT IgG PEROXIDASE ANTIBODY	Goat	WB 1:2000	Sigma	A6154-1ML
Calreticulin	Rabbit polyclonal	IFC 1:100	Invitrogen	PA3-900
ERGIC53	Rabbit polyclonal	IFC 1:500	Proteintech	13364-1-AP
GM130	Mouse polyclonal	IFC 1:150	Abcam	169276
VTI1B	Rabbit polyclonal	IFC 1:100	Sigma	HPA044121
Chemicals
Name			Manufacturer	Catalog Number
MK-2206 2HCl			Selleckchem	S1078
PI-103			Selleckchem	S1038
PDTC			R&D	5108-96-3
PF-562271			Selleckchem	717907-75-0
SC79			Torcis	4635
Reagents for iNeuron culture
Name			Manufacturer	Catalog Number
Knock out DMEM/F12			ThermoFisher	12660012
N2 supplement			ThermoFisher	17502048
Non-essential amino acids			ThermoFisher	11140050
Gluta-MAX			ThermoFisher	35050061
Chroman I			MCE	HY-15392
Doxycycline			Sigma	D9891
BrainPhys neuronal medium			Stem cell Tech	5790
B27+ supplement			ThermoFisher	A35828
GDNF			Peprotech	450-10
BDNF			Peprotech	450-02
HBEGF			Peprotech	100-47
NT-3			Peprotech	450-03
Laminin			R&D	3400-010-03
shRNA viral particles
Gene name			Manufacturer	Catalog Number
Mmp3			Sigma	TRCN0000335080
C3			Sigma	TRCN0000334476
Cd44			Sigma	TRCN0000065353
Ncam1			Sigma	TRCN0000113653
Tln1			Sigma	TRCN0000108756
Plxna1			Sigma	TRCN0000079189
Kit
Name			Manufacturer	Catalog Number
LIVE/DEAD™ Cell Imaging Kit (488/570)			Invitrogen	L3224
Proteins
Name			Manufacturer	Catalog Number
Recombinant Human Osteopontin (OPN) Protein			rndsystems	1433-OP
Recombinant Mouse Complement Component C3d			rndsystems	2655-C3-050
Recombinant Mouse Complement Component C3a			rndsystems	8085-C3-025
Recombinant Human MMP3 Protein			Biolegend	594706
Primers
Gene Name	Sequence
CCL2-F	5’-TCAGCCAGATGCAGTTAACG
CCL2-R	5’-GATCCTCTTGTAGCTCTCCAGC
CCL3-F	5’-GACTGCCTGCTGCTTCT
CCL3-R	5’-GATCTGCCGGTTTCTCTTAG
CCL4-F	5’-CATGAAGCTCTGCGTGTCT
CCL4-R	5’-CTGCCGGGAGGTGTAA
CXCL10-F	5’-GCCGTCATTTTCTGCCTCAT
CXCL10-R	5’-GCTTCCCTATGGCCCTCATT
CCL12-F	5’-AGAATCACAAGCAGCCAGTGT
CCL12-R	5’-ATCCAAGTGGTTTATGGAATTCTTAAC
IL1α-F	5’-GGGAAGATTCTGAAGAAGAG
IL1α-R	5’-GAGTAACAGGATATTTAGAGTCG
IL1β-F	5’-TGTGAAATGCCACCTTTTGA
IL1β-R	5’-GTGCTCATGTCCTCATCCTG
IL6-F	5’-GACAACCACGGCCTTCCCTACTTC
IL6-R	5’-TCATTTCCACGATTTCCCAGAGA
TNFα-F	5’-CCGATGGGTTGTACCTTGTC
TNFα-R	5’-CGGACTCCGCAAAGTCTAAG
IL10-F	5’-AAGGCAGTGGAGCAGGTGAA
IL10-R	5’-CCAGCAGACTCAATACACAC
NOS2-F	5’-CACCTTGGAGTTCACCCAG
NOS2-R	5’-ACCACTCGTACTTGGGATGC
MMP3-F	5′-ACTCTACCACTCAGCCCAAGG
MMP3-R	5′-TCCAGAGAGTTAGACTTGGTGG
C3-F	5'-GCTGGAATCTTGATGGAGACGC
C3-R	5'-AGCTTCAGGGTCCCAGCTAC
